# Supplementary material for: Spatiotemporal transcriptomic changes of human ovarian aging and the regulatory role of FOXP1
Source: Nat Aging. 2024 Apr 9;4(4):527–45. doi: 10.1038/s43587-024-00607-1 (PMC11031396; doi:10.1038/s43587-024-00607-1)
Supplement: Supplementary file 2 — Information of the human ovarian samples for scRNA-seq and ST-seq. [file 43587_2024_607_MOESM2_ESM.xlsx]

## Sheet: Samples for scRNA and ST-seq 
Table S1. Information of the Human Ovarian Samples for scRNA-seq and ST-seq
No.	Age	AMH (ng/mL)	Menstrual cycle	Group	Diagnosis	FIGO stage	Type of sequencing
1	18	3.01	proliferative phase	young	carcinoma of endometrium	FIGO stage II	scRNA+ST-seq
2	19	4.50	proliferative phase	young	carcinoma of endometrium	FIGO stage II	ST-seq
3	22	2.30	proliferative phase	young	cervical adenocarcinoma	FIGO stage IB3	scRNA+ST-seq
4	28	4.63	proliferative phase	young	cervical adenocarcinoma	FIGO stage IIA1	scRNA+ST-seq
5	29	3.66	proliferative phase	young	carcinoma of endometrium	FIGO stage II	ST-seq
6	36	1.79	proliferative phase	middle	cervical adenocarcinoma	FIGO stage IB2	ST-seq
7	37	1.50	proliferative phase	middle	carcinoma of endometrium	FIGO stage IB	scRNA+ST-seq
8	38	1.85	proliferative phase	middle	cervical adenocarcinoma	FIGO stage IIA1	scRNA+ST-seq
9	39	1.55	proliferative phase	middle	cervical adenocarcinoma	FIGO stage IB3	scRNA+ST-seq
10	39	0.22	proliferative phase	middle	carcinoma of endometrium	FIGO stage II	ST-seq
11	47	<0.06	proliferative phase	old	carcinoma of endometrium	FIGO stage IA	scRNA+ST-seq
12	48	<0.06	proliferative phase	old	cervical squamous carcinoma	FIGO stage IB2	scRNA+ST-seq
13	49	<0.06	proliferative phase	old	cervical squamous carcinoma	FIGO stage IIA1	scRNA+ST-seq
14	49	<0.06	proliferative phase	old	carcinoma of endometrium	FIGO stage IB	ST-seq
15	49	<0.06	proliferative phase	old	carcinoma of endometrium	FIGO stage IB	ST-seq
