# Supplementary material for: Spatiotemporal transcriptomic changes of human ovarian aging and the regulatory role of FOXP1
Source: Nat Aging. 2024 Apr 9;4(4):527–45. doi: 10.1038/s43587-024-00607-1 (PMC11031396; doi:10.1038/s43587-024-00607-1)
Supplement: Supplementary file 3 — Markers of each cell type. [file 43587_2024_607_MOESM3_ESM.xlsx]

## Sheet: all_celltype_markers 
Table S2. Markers of Each Cell Type
ID	p_val	avg_logFC	pct.1	pct.2	p_val_adj	cluster	gene
DCN	0	1.95889	0.991	0.411	0	Theca & stroma	DCN
MEG3	0	1.49059	0.868	0.267	0	Theca & stroma	MEG3
C7	0	1.2784	0.771	0.251	0	Theca & stroma	C7
OGN	0	1.23281	0.754	0.136	0	Theca & stroma	OGN
COL1A1	0	1.22989	0.701	0.296	0	Theca & stroma	COL1A1
COL1A2	0	1.22657	0.753	0.32	0	Theca & stroma	COL1A2
TCEAL4	0	1.18393	0.936	0.599	0	Theca & stroma	TCEAL4
STAR	0	1.16672	0.777	0.208	0	Theca & stroma	STAR
LUM	0	1.16557	0.437	0.087	0	Theca & stroma	LUM
C1S	0	1.1214	0.849	0.234	0	Theca & stroma	C1S
C1R	0	1.10347	0.856	0.292	0	Theca & stroma	C1R
FHL2	0	1.09304	0.886	0.327	0	Theca & stroma	FHL2
CFD	0	1.04217	0.468	0.118	0	Theca & stroma	CFD
MDK	0	1.01923	0.948	0.455	0	Theca & stroma	MDK
SERPINF1	0	1.0055	0.73	0.145	0	Theca & stroma	SERPINF1
RARRES2	0	1.00426	0.935	0.451	0	Theca & stroma	RARRES2
PEG3	0	1.00084	0.831	0.22	0	Theca & stroma	PEG3
HTRA1	0	0.893242	0.773	0.344	0	Theca & stroma	HTRA1
COL6A3	0	0.877162	0.664	0.155	0	Theca & stroma	COL6A3
ST13	0	0.872239	0.974	0.76	0	Theca & stroma	ST13
CFH	0	0.86542	0.779	0.25	0	Theca & stroma	CFH
MEG8	0	0.851827	0.442	0.096	0	Theca & stroma	MEG8
CCN5	0	0.836841	0.594	0.153	0	Theca & stroma	CCN5
KRT19	0	0.815042	0.501	0.089	0	Theca & stroma	KRT19
SOX4	0	0.80142	0.809	0.409	0	Theca & stroma	SOX4
TCF21	0	0.795299	0.627	0.2	0	Theca & stroma	TCF21
SERPINE2	0	0.782361	0.63	0.161	0	Theca & stroma	SERPINE2
COL3A1	0	0.779488	0.473	0.23	0	Theca & stroma	COL3A1
RBP1	0	0.773917	0.92	0.417	0	Theca & stroma	RBP1
SERPINE1	0	0.757118	0.379	0.118	0	Theca & stroma	SERPINE1
GAS5	0	0.736334	0.978	0.835	0	Theca & stroma	GAS5
COL6A2	0	0.736094	0.817	0.438	0	Theca & stroma	COL6A2
TIMP2	0	0.732359	0.926	0.578	0	Theca & stroma	TIMP2
PDGFRA	0	0.729479	0.616	0.118	0	Theca & stroma	PDGFRA
SFRP4	0	0.721049	0.405	0.086	0	Theca & stroma	SFRP4
AC006115.2	0	0.718221	0.673	0.159	0	Theca & stroma	AC006115.2
RHOBTB3	0	0.717636	0.748	0.276	0	Theca & stroma	RHOBTB3
PEG10	0	0.71331	0.6	0.183	0	Theca & stroma	PEG10
COL6A1	0	0.708112	0.809	0.429	0	Theca & stroma	COL6A1
FBLN1	0	0.664311	0.452	0.073	0	Theca & stroma	FBLN1
APOE	0	0.663178	0.726	0.254	0	Theca & stroma	APOE
RPS8	0	0.660075	0.999	0.995	0	Theca & stroma	RPS8
NBL1	0	0.638852	0.75	0.384	0	Theca & stroma	NBL1
PLTP	0	0.637932	0.575	0.176	0	Theca & stroma	PLTP
CCDC80	0	0.630558	0.617	0.221	0	Theca & stroma	CCDC80
VIM	0	0.629229	0.998	0.988	0	Theca & stroma	VIM
RNASE4	0	0.626841	0.71	0.295	0	Theca & stroma	RNASE4
PWWP3B	0	0.620505	0.444	0.074	0	Theca & stroma	PWWP3B
IGF1	0	0.617085	0.378	0.06	0	Theca & stroma	IGF1
TIMP1	0	0.617027	0.933	0.702	0	Theca & stroma	TIMP1
MIR99AHG	0	0.614535	0.69	0.289	0	Theca & stroma	MIR99AHG
CYB5A	0	0.612614	0.718	0.373	0	Theca & stroma	CYB5A
LRP1	0	0.612201	0.657	0.211	0	Theca & stroma	LRP1
COL12A1	0	0.609502	0.544	0.145	0	Theca & stroma	COL12A1
SELENOP	0	0.608966	0.925	0.582	0	Theca & stroma	SELENOP
NPM1	0	0.603734	0.991	0.937	0	Theca & stroma	NPM1
TMEM176A	0	0.603054	0.527	0.102	0	Theca & stroma	TMEM176A
SNHG32	0	0.599066	0.868	0.555	0	Theca & stroma	SNHG32
GSTM3	0	0.587712	0.72	0.334	0	Theca & stroma	GSTM3
TMEM98	0	0.583091	0.637	0.189	0	Theca & stroma	TMEM98
TMEM176B	0	0.580148	0.558	0.116	0	Theca & stroma	TMEM176B
MMP2	0	0.577442	0.515	0.146	0	Theca & stroma	MMP2
SCN7A	0	0.570965	0.497	0.079	0	Theca & stroma	SCN7A
FGF7	0	0.568905	0.421	0.082	0	Theca & stroma	FGF7
SERPING1	0	0.567928	0.842	0.514	0	Theca & stroma	SERPING1
GREB1	0	0.566175	0.453	0.102	0	Theca & stroma	GREB1
IGFBP5	0	0.560981	0.911	0.53	0	Theca & stroma	IGFBP5
COLEC11	0	0.558729	0.401	0.105	0	Theca & stroma	COLEC11
GPRC5A	0	0.558178	0.467	0.166	0	Theca & stroma	GPRC5A
MMP23B	0	0.555507	0.452	0.071	0	Theca & stroma	MMP23B
LRRC17	0	0.555349	0.468	0.109	0	Theca & stroma	LRRC17
ERRFI1	0	0.553833	0.554	0.231	0	Theca & stroma	ERRFI1
CDH11	0	0.551068	0.547	0.186	0	Theca & stroma	CDH11
RPL18	0	0.546512	0.997	0.987	0	Theca & stroma	RPL18
SNHG29	0	0.546185	0.983	0.876	0	Theca & stroma	SNHG29
RPL36	0	0.544175	0.996	0.988	0	Theca & stroma	RPL36
RPL17	0	0.544044	0.996	0.989	0	Theca & stroma	RPL17
ALDH1A1	0	0.542245	0.584	0.202	0	Theca & stroma	ALDH1A1
RPLP0	0	0.540577	0.992	0.96	0	Theca & stroma	RPLP0
ABCA8	0	0.539556	0.49	0.1	0	Theca & stroma	ABCA8
LGALS3	0	0.538441	0.916	0.714	0	Theca & stroma	LGALS3
EPB41L4A-AS1	0	0.535697	0.864	0.562	0	Theca & stroma	EPB41L4A-AS1
COL14A1	0	0.534368	0.567	0.231	0	Theca & stroma	COL14A1
CLDN11	0	0.534187	0.425	0.101	0	Theca & stroma	CLDN11
OLFML3	0	0.528589	0.498	0.099	0	Theca & stroma	OLFML3
ING2	0	0.524816	0.522	0.24	0	Theca & stroma	ING2
GPC3	0	0.521313	0.375	0.059	0	Theca & stroma	GPC3
LGALS3BP	0	0.515879	0.699	0.348	0	Theca & stroma	LGALS3BP
IMPDH2	0	0.515727	0.771	0.425	0	Theca & stroma	IMPDH2
F3	0	0.51406	0.296	0.08	0	Theca & stroma	F3
GSTM5	0	0.512976	0.436	0.079	0	Theca & stroma	GSTM5
ADAMTS5	0	0.512563	0.382	0.107	0	Theca & stroma	ADAMTS5
SFRP1	0	0.511242	0.416	0.137	0	Theca & stroma	SFRP1
BEX3	0	0.510535	0.86	0.544	0	Theca & stroma	BEX3
TNFRSF12A	0	0.508051	0.43	0.247	0	Theca & stroma	TNFRSF12A
RPL7A	0	0.505718	0.997	0.989	0	Theca & stroma	RPL7A
RPL5	0	0.505611	0.996	0.986	0	Theca & stroma	RPL5
RPS5	0	0.505593	0.992	0.971	0	Theca & stroma	RPS5
SMOC2	0	0.50524	0.461	0.123	0	Theca & stroma	SMOC2
MORF4L2	0	0.500129	0.806	0.558	0	Theca & stroma	MORF4L2
RPS9	0	0.494878	0.995	0.983	0	Theca & stroma	RPS9
RPL13	0	0.494051	0.999	0.997	0	Theca & stroma	RPL13
RPL13A	0	0.492274	0.997	0.987	0	Theca & stroma	RPL13A
LTBP4	0	0.490087	0.653	0.311	0	Theca & stroma	LTBP4
AEBP1	0	0.488153	0.622	0.311	0	Theca & stroma	AEBP1
RPL3	0	0.487559	0.997	0.992	0	Theca & stroma	RPL3
RPS18	0	0.486739	0.998	0.996	0	Theca & stroma	RPS18
RPL10A	0	0.48053	0.994	0.976	0	Theca & stroma	RPL10A
RPS24	0	0.480442	0.998	0.993	0	Theca & stroma	RPS24
EFEMP1	0	0.480135	0.448	0.092	0	Theca & stroma	EFEMP1
RPS16	0	0.478814	0.995	0.986	0	Theca & stroma	RPS16
RPL37	0	0.478183	0.997	0.99	0	Theca & stroma	RPL37
RACK1	0	0.472772	0.995	0.977	0	Theca & stroma	RACK1
PRPS2	0	0.47236	0.355	0.133	0	Theca & stroma	PRPS2
SGK1	0	0.464126	0.649	0.398	0	Theca & stroma	SGK1
DHRS2	0	0.463733	0.276	0.039	0	Theca & stroma	DHRS2
RPS12	0	0.462087	0.998	0.994	0	Theca & stroma	RPS12
RPL8	0	0.461291	0.996	0.99	0	Theca & stroma	RPL8
PIM1	0	0.458974	0.514	0.31	0	Theca & stroma	PIM1
EMILIN1	0	0.456699	0.425	0.12	0	Theca & stroma	EMILIN1
ALDH7A1	0	0.455683	0.46	0.198	0	Theca & stroma	ALDH7A1
ACTG1	0	0.452585	0.995	0.967	0	Theca & stroma	ACTG1
CEBPB	0	0.451931	0.895	0.637	0	Theca & stroma	CEBPB
DIRAS3	0	0.450557	0.352	0.075	0	Theca & stroma	DIRAS3
SNHG8	0	0.448386	0.906	0.709	0	Theca & stroma	SNHG8
ATP1B1	0	0.444774	0.555	0.238	0	Theca & stroma	ATP1B1
RPL35A	0	0.44382	0.996	0.989	0	Theca & stroma	RPL35A
OBSL1	0	0.443797	0.532	0.209	0	Theca & stroma	OBSL1
RPL41	0	0.442472	0.998	0.996	0	Theca & stroma	RPL41
TCEAL3	0	0.442124	0.599	0.35	0	Theca & stroma	TCEAL3
SGCE	0	0.442023	0.569	0.22	0	Theca & stroma	SGCE
PDGFRL	0	0.44192	0.399	0.074	0	Theca & stroma	PDGFRL
RPS3	0	0.440787	0.997	0.989	0	Theca & stroma	RPS3
CTSF	0	0.44036	0.629	0.316	0	Theca & stroma	CTSF
LGALS1	0	0.436388	0.978	0.789	0	Theca & stroma	LGALS1
RPL36A	0	0.43561	0.993	0.968	0	Theca & stroma	RPL36A
RPL39	0	0.434045	0.996	0.984	0	Theca & stroma	RPL39
RPLP1	0	0.43403	0.998	0.995	0	Theca & stroma	RPLP1
RPS23	0	0.433393	0.997	0.993	0	Theca & stroma	RPS23
MARCKSL1	0	0.433338	0.813	0.503	0	Theca & stroma	MARCKSL1
RPS3A	0	0.433273	0.997	0.992	0	Theca & stroma	RPS3A
SNHG6	0	0.433018	0.94	0.772	0	Theca & stroma	SNHG6
RPS15A	0	0.431905	0.996	0.985	0	Theca & stroma	RPS15A
ZFAS1	0	0.431445	0.966	0.849	0	Theca & stroma	ZFAS1
RPL29	0	0.429605	0.996	0.986	0	Theca & stroma	RPL29
RPL10	0	0.429302	0.999	0.996	0	Theca & stroma	RPL10
SVIL	0	0.429089	0.616	0.312	0	Theca & stroma	SVIL
SYNGR1	0	0.427697	0.487	0.126	0	Theca & stroma	SYNGR1
C12orf57	0	0.427496	0.953	0.765	0	Theca & stroma	C12orf57
RPL38	0	0.426805	0.99	0.965	0	Theca & stroma	RPL38
BNIP3L	0	0.426562	0.763	0.485	0	Theca & stroma	BNIP3L
RPS4X	0	0.426331	0.997	0.993	0	Theca & stroma	RPS4X
RPSA	0	0.424331	0.989	0.957	0	Theca & stroma	RPSA
RPL12	0	0.42187	0.996	0.987	0	Theca & stroma	RPL12
BNC2	0	0.421789	0.41	0.114	0	Theca & stroma	BNC2
RPS13	0	0.421672	0.995	0.987	0	Theca & stroma	RPS13
RPL18A	0	0.419121	0.996	0.986	0	Theca & stroma	RPL18A
RPL15	0	0.418636	0.996	0.987	0	Theca & stroma	RPL15
ARX	0	0.418373	0.366	0.065	0	Theca & stroma	ARX
RPL23	0	0.418207	0.99	0.955	0	Theca & stroma	RPL23
CTSK	0	0.417782	0.395	0.081	0	Theca & stroma	CTSK
PDE10A	0	0.41776	0.316	0.109	0	Theca & stroma	PDE10A
SERPINA3	0	0.416257	0.302	0.053	0	Theca & stroma	SERPINA3
ISLR	0	0.415386	0.403	0.099	0	Theca & stroma	ISLR
RPL24	0	0.414469	0.996	0.984	0	Theca & stroma	RPL24
PRELP	0	0.413185	0.457	0.153	0	Theca & stroma	PRELP
SPON2	0	0.411791	0.299	0.07	0	Theca & stroma	SPON2
RPS11	0	0.409227	0.993	0.975	0	Theca & stroma	RPS11
KLHDC8A	0	0.407521	0.387	0.094	0	Theca & stroma	KLHDC8A
RPL9	0	0.406422	0.997	0.992	0	Theca & stroma	RPL9
EEF1G	0	0.406055	0.988	0.944	0	Theca & stroma	EEF1G
RPS2	0	0.4058	0.997	0.99	0	Theca & stroma	RPS2
RPL11	0	0.403869	0.997	0.994	0	Theca & stroma	RPL11
TENT5A	0	0.402646	0.433	0.225	0	Theca & stroma	TENT5A
RPL6	0	0.402079	0.996	0.984	0	Theca & stroma	RPL6
ABLIM1	0	0.395391	0.604	0.299	0	Theca & stroma	ABLIM1
PDLIM3	0	0.394659	0.567	0.36	0	Theca & stroma	PDLIM3
HTRA3	0	0.394026	0.314	0.062	0	Theca & stroma	HTRA3
TCEAL1	0	0.393495	0.48	0.256	0	Theca & stroma	TCEAL1
OSR2	0	0.393098	0.352	0.09	0	Theca & stroma	OSR2
CMYA5	0	0.391579	0.307	0.06	0	Theca & stroma	CMYA5
TCEAL9	0	0.390164	0.811	0.541	0	Theca & stroma	TCEAL9
SDC2	0	0.390129	0.554	0.253	0	Theca & stroma	SDC2
RPS7	0	0.389965	0.996	0.988	0	Theca & stroma	RPS7
SSR2	0	0.388888	0.892	0.683	0	Theca & stroma	SSR2
NR2F1	0	0.388622	0.399	0.148	0	Theca & stroma	NR2F1
PROK1	0	0.388096	0.326	0.066	0	Theca & stroma	PROK1
RPL31	0	0.387936	0.984	0.935	0	Theca & stroma	RPL31
MXRA8	0	0.386984	0.42	0.127	0	Theca & stroma	MXRA8
RPL30	0	0.385901	0.997	0.99	0	Theca & stroma	RPL30
SAT2	0	0.384	0.722	0.455	0	Theca & stroma	SAT2
RPL34	0	0.377987	0.998	0.993	0	Theca & stroma	RPL34
NACA	0	0.377278	0.994	0.981	0	Theca & stroma	NACA
CAMK2N1	0	0.376797	0.59	0.271	0	Theca & stroma	CAMK2N1
FAM162A	0	0.375208	0.675	0.399	0	Theca & stroma	FAM162A
ACSM3	0	0.374715	0.429	0.132	0	Theca & stroma	ACSM3
RPS15	0	0.37347	0.996	0.989	0	Theca & stroma	RPS15
PODN	0	0.372284	0.319	0.049	0	Theca & stroma	PODN
SNHG19	0	0.371492	0.476	0.186	0	Theca & stroma	SNHG19
NDN	0	0.370046	0.56	0.236	0	Theca & stroma	NDN
RPL23A	0	0.368379	0.996	0.985	0	Theca & stroma	RPL23A
IGFBP4	0	0.367145	0.885	0.621	0	Theca & stroma	IGFBP4
HNRNPA1	0	0.366215	0.983	0.918	0	Theca & stroma	HNRNPA1
TUBA1A	0	0.359413	0.88	0.74	0	Theca & stroma	TUBA1A
SYTL4	0	0.358145	0.383	0.124	0	Theca & stroma	SYTL4
RPS6	0	0.357045	0.997	0.992	0	Theca & stroma	RPS6
BICC1	0	0.356715	0.327	0.058	0	Theca & stroma	BICC1
RPS27	0	0.356363	0.998	0.994	0	Theca & stroma	RPS27
TCEAL2	0	0.355615	0.331	0.114	0	Theca & stroma	TCEAL2
NR2F2	0	0.353739	0.882	0.591	0	Theca & stroma	NR2F2
RPL32	0	0.352871	0.998	0.996	0	Theca & stroma	RPL32
RPL37A	0	0.352541	0.996	0.987	0	Theca & stroma	RPL37A
RPL14	0	0.351641	0.996	0.982	0	Theca & stroma	RPL14
ANGPTL1	0	0.348965	0.302	0.08	0	Theca & stroma	ANGPTL1
RPS20	0	0.348096	0.989	0.96	0	Theca & stroma	RPS20
QSOX1	0	0.345798	0.415	0.21	0	Theca & stroma	QSOX1
RPL7	0	0.344538	0.993	0.968	0	Theca & stroma	RPL7
RPL26	0	0.343093	0.997	0.994	0	Theca & stroma	RPL26
C20orf27	0	0.342715	0.499	0.245	0	Theca & stroma	C20orf27
EIF3F	0	0.342546	0.911	0.745	0	Theca & stroma	EIF3F
CD302	0	0.341983	0.514	0.253	0	Theca & stroma	CD302
TSHZ2	0	0.341566	0.452	0.177	0	Theca & stroma	TSHZ2
C1QTNF4	0	0.341164	0.403	0.128	0	Theca & stroma	C1QTNF4
ZDBF2	0	0.340948	0.347	0.141	0	Theca & stroma	ZDBF2
GAS1	0	0.339681	0.261	0.053	0	Theca & stroma	GAS1
BAG2	0	0.337161	0.363	0.129	0	Theca & stroma	BAG2
RPL21	0	0.33594	0.996	0.991	0	Theca & stroma	RPL21
PMP22	0	0.335656	0.571	0.34	0	Theca & stroma	PMP22
DANCR	0	0.335631	0.654	0.393	0	Theca & stroma	DANCR
BTF3	0	0.334552	0.985	0.939	0	Theca & stroma	BTF3
LAPTM4A	0	0.333191	0.941	0.781	0	Theca & stroma	LAPTM4A
MZT2A	0	0.331777	0.739	0.486	0	Theca & stroma	MZT2A
MLF1	0	0.331742	0.501	0.304	0	Theca & stroma	MLF1
RPS21	0	0.329239	0.992	0.976	0	Theca & stroma	RPS21
NSA2	0	0.328876	0.869	0.669	0	Theca & stroma	NSA2
CIRBP	0	0.328232	0.963	0.854	0	Theca & stroma	CIRBP
TFRC	0	0.328106	0.347	0.193	0	Theca & stroma	TFRC
EFEMP2	0	0.327064	0.479	0.237	0	Theca & stroma	EFEMP2
CDKN1C	0	0.324936	0.655	0.47	0	Theca & stroma	CDKN1C
SSPN	0	0.324249	0.513	0.25	0	Theca & stroma	SSPN
GYPC	0	0.323995	0.719	0.44	0	Theca & stroma	GYPC
RPS10	0	0.323918	0.989	0.966	0	Theca & stroma	RPS10
ANG	0	0.322785	0.382	0.132	0	Theca & stroma	ANG
FLRT2	0	0.322272	0.3	0.081	0	Theca & stroma	FLRT2
SLC40A1	0	0.32036	0.479	0.263	0	Theca & stroma	SLC40A1
EIF3E	0	0.319547	0.96	0.853	0	Theca & stroma	EIF3E
TSPAN5	0	0.319317	0.396	0.144	0	Theca & stroma	TSPAN5
RAB34	0	0.318972	0.598	0.343	0	Theca & stroma	RAB34
NOP53	0	0.318812	0.958	0.85	0	Theca & stroma	NOP53
PRDX4	0	0.318736	0.603	0.366	0	Theca & stroma	PRDX4
PRDX2	0	0.317914	0.851	0.633	0	Theca & stroma	PRDX2
TCEAL7	0	0.317864	0.326	0.111	0	Theca & stroma	TCEAL7
MIR100HG	0	0.317808	0.333	0.087	0	Theca & stroma	MIR100HG
PKDCC	0	0.317591	0.308	0.099	0	Theca & stroma	PKDCC
COL16A1	0	0.316801	0.29	0.065	0	Theca & stroma	COL16A1
ITM2B	0	0.314787	0.989	0.953	0	Theca & stroma	ITM2B
RPL22	0	0.313881	0.993	0.975	0	Theca & stroma	RPL22
PSD3	0	0.31371	0.341	0.115	0	Theca & stroma	PSD3
ANGPTL5	0	0.313064	0.268	0.043	0	Theca & stroma	ANGPTL5
MRC2	0	0.312117	0.298	0.061	0	Theca & stroma	MRC2
SNHG5	0	0.311621	0.91	0.743	0	Theca & stroma	SNHG5
RPL19	0	0.311211	0.997	0.992	0	Theca & stroma	RPL19
EIF1B	0	0.311143	0.841	0.673	0	Theca & stroma	EIF1B
TUSC3	0	0.309807	0.392	0.137	0	Theca & stroma	TUSC3
BEX2	0	0.309493	0.369	0.145	0	Theca & stroma	BEX2
LDHB	0	0.307808	0.875	0.692	0	Theca & stroma	LDHB
RPLP2	0	0.305894	0.995	0.986	0	Theca & stroma	RPLP2
RWDD4	0	0.305864	0.449	0.233	0	Theca & stroma	RWDD4
RPS27A	0	0.305621	0.997	0.994	0	Theca & stroma	RPS27A
COMMD6	0	0.305256	0.949	0.837	0	Theca & stroma	COMMD6
CCNB1IP1	0	0.304644	0.528	0.278	0	Theca & stroma	CCNB1IP1
ECM2	0	0.304517	0.412	0.166	0	Theca & stroma	ECM2
MATN2	0	0.302373	0.39	0.158	0	Theca & stroma	MATN2
IGBP1	0	0.301094	0.698	0.469	0	Theca & stroma	IGBP1
EEF2	0	0.300987	0.971	0.875	0	Theca & stroma	EEF2
CLEC11A	0	0.299581	0.396	0.181	0	Theca & stroma	CLEC11A
HS3ST1	0	0.29855	0.316	0.135	0	Theca & stroma	HS3ST1
TUBB	0	0.296527	0.849	0.639	0	Theca & stroma	TUBB
BASP1	0	0.29513	0.424	0.133	0	Theca & stroma	BASP1
PBX3	0	0.295067	0.343	0.117	0	Theca & stroma	PBX3
GLT8D2	0	0.29387	0.349	0.097	0	Theca & stroma	GLT8D2
QPRT	0	0.293097	0.316	0.07	0	Theca & stroma	QPRT
KDELR1	0	0.293081	0.771	0.556	0	Theca & stroma	KDELR1
ABCA6	0	0.293065	0.272	0.05	0	Theca & stroma	ABCA6
MPST	0	0.290566	0.476	0.245	0	Theca & stroma	MPST
EEF1B2	0	0.290557	0.981	0.94	0	Theca & stroma	EEF1B2
CPQ	0	0.29022	0.496	0.273	0	Theca & stroma	CPQ
ECHDC2	0	0.28926	0.44	0.211	0	Theca & stroma	ECHDC2
THBS2	0	0.288874	0.258	0.05	0	Theca & stroma	THBS2
NOVA1	0	0.285272	0.318	0.126	0	Theca & stroma	NOVA1
RPL35	0	0.283955	0.992	0.976	0	Theca & stroma	RPL35
RSL1D1	0	0.283116	0.785	0.575	0	Theca & stroma	RSL1D1
LAMA2	0	0.282644	0.261	0.057	0	Theca & stroma	LAMA2
PGR	0	0.282468	0.273	0.09	0	Theca & stroma	PGR
RPS25	0	0.282359	0.996	0.986	0	Theca & stroma	RPS25
PEBP1	0	0.282228	0.931	0.777	0	Theca & stroma	PEBP1
SPART	0	0.281112	0.607	0.402	0	Theca & stroma	SPART
FOXL2	0	0.277342	0.313	0.091	0	Theca & stroma	FOXL2
PLEKHA5	0	0.277265	0.415	0.206	0	Theca & stroma	PLEKHA5
SCD5	0	0.276954	0.344	0.11	0	Theca & stroma	SCD5
BST2	0	0.276209	0.967	0.852	0	Theca & stroma	BST2
TOMM7	0	0.275239	0.97	0.9	0	Theca & stroma	TOMM7
MYADM	0	0.275217	0.679	0.553	0	Theca & stroma	MYADM
SLC25A6	0	0.274768	0.946	0.82	0	Theca & stroma	SLC25A6
TWIST2	0	0.274286	0.256	0.042	0	Theca & stroma	TWIST2
TNXB	0	0.273368	0.332	0.156	0	Theca & stroma	TNXB
RPS14	0	0.271771	0.996	0.99	0	Theca & stroma	RPS14
NPC2	0	0.271352	0.8	0.55	0	Theca & stroma	NPC2
PDPN	0	0.270818	0.254	0.039	0	Theca & stroma	PDPN
WEE1	0	0.270815	0.331	0.167	0	Theca & stroma	WEE1
FKBP7	0	0.270606	0.385	0.169	0	Theca & stroma	FKBP7
DMKN	0	0.270122	0.281	0.074	0	Theca & stroma	DMKN
ST3GAL4	0	0.269389	0.37	0.157	0	Theca & stroma	ST3GAL4
EPHX1	0	0.268499	0.688	0.434	0	Theca & stroma	EPHX1
RPL4	0	0.266903	0.98	0.919	0	Theca & stroma	RPL4
FILIP1L	0	0.266877	0.634	0.458	0	Theca & stroma	FILIP1L
IQCG	0	0.265618	0.347	0.206	0	Theca & stroma	IQCG
MZT2B	0	0.264154	0.913	0.775	0	Theca & stroma	MZT2B
TPT1	0	0.263661	0.999	0.998	0	Theca & stroma	TPT1
MAOB	0	0.260928	0.319	0.118	0	Theca & stroma	MAOB
EEF1A1	0	0.260068	0.999	0.999	0	Theca & stroma	EEF1A1
BNIP3	0	0.258956	0.479	0.272	0	Theca & stroma	BNIP3
UBXN8	0	0.258729	0.269	0.105	0	Theca & stroma	UBXN8
CSDC2	0	0.256293	0.282	0.079	0	Theca & stroma	CSDC2
SMARCA1	0	0.255933	0.439	0.254	0	Theca & stroma	SMARCA1
NFIC	0	0.255612	0.704	0.495	0	Theca & stroma	NFIC
PPM1K	0	0.255346	0.496	0.313	0	Theca & stroma	PPM1K
HSPB6	0	0.25459	0.385	0.176	0	Theca & stroma	HSPB6
FGFR1	0	0.254539	0.534	0.345	0	Theca & stroma	FGFR1
UQCRB	0	0.25438	0.973	0.9	0	Theca & stroma	UQCRB
PLCXD3	0	0.254254	0.263	0.081	0	Theca & stroma	PLCXD3
SMS	0	0.254072	0.584	0.334	0	Theca & stroma	SMS
SH3D19	0	0.253659	0.328	0.134	0	Theca & stroma	SH3D19
MYL6B	0	0.252506	0.453	0.253	0	Theca & stroma	MYL6B
CHPF	0	0.251129	0.285	0.095	0	Theca & stroma	CHPF
UBA52	0	0.250807	0.99	0.967	0	Theca & stroma	UBA52
KCNQ1OT1	3.18824e-254	0.317239	0.498	0.368	8.34171e-250	Theca & stroma	KCNQ1OT1
IGFBP6	2.86696e-236	0.348169	0.332	0.213	7.50111e-232	Theca & stroma	IGFBP6
ANKRD37	1.21346e-174	0.255739	0.44	0.338	3.1749e-170	Theca & stroma	ANKRD37
TM4SF1	0	2.50966	0.908	0.23	0	Endothelial	TM4SF1
CLDN5	0	2.41073	0.821	0.026	0	Endothelial	CLDN5
CCL14	0	2.36612	0.595	0.024	0	Endothelial	CCL14
VWF	0	2.22735	0.871	0.032	0	Endothelial	VWF
SELE	0	1.9914	0.353	0.021	0	Endothelial	SELE
SPARCL1	0	1.98995	0.989	0.697	0	Endothelial	SPARCL1
A2M	0	1.96389	0.919	0.252	0	Endothelial	A2M
CD74	0	1.92861	0.919	0.242	0	Endothelial	CD74
IFI27	0	1.86437	0.964	0.482	0	Endothelial	IFI27
EGFL7	0	1.83306	0.799	0.029	0	Endothelial	EGFL7
HLA-DRB1	0	1.83245	0.883	0.146	0	Endothelial	HLA-DRB1
C2CD4B	0	1.80822	0.542	0.014	0	Endothelial	C2CD4B
ACKR1	0	1.74907	0.39	0.014	0	Endothelial	ACKR1
CLEC14A	0	1.73327	0.804	0.013	0	Endothelial	CLEC14A
CAVIN2	0	1.72688	0.756	0.169	0	Endothelial	CAVIN2
ENPP2	0	1.65445	0.574	0.027	0	Endothelial	ENPP2
RBP7	0	1.60203	0.654	0.023	0	Endothelial	RBP7
PALMD	0	1.59646	0.769	0.062	0	Endothelial	PALMD
GNG11	0	1.57762	0.935	0.63	0	Endothelial	GNG11
RAMP2	0	1.56724	0.766	0.112	0	Endothelial	RAMP2
ADGRL4	0	1.55669	0.795	0.012	0	Endothelial	ADGRL4
EMP1	0	1.54219	0.836	0.369	0	Endothelial	EMP1
SOX18	0	1.50734	0.618	0.012	0	Endothelial	SOX18
AQP1	0	1.47401	0.637	0.021	0	Endothelial	AQP1
THBD	0	1.43792	0.67	0.083	0	Endothelial	THBD
KCTD12	0	1.41759	0.735	0.232	0	Endothelial	KCTD12
SLC9A3R2	0	1.41218	0.696	0.252	0	Endothelial	SLC9A3R2
HLA-DRA	0	1.41146	0.822	0.126	0	Endothelial	HLA-DRA
CD34	0	1.40034	0.751	0.072	0	Endothelial	CD34
PTPRB	0	1.39698	0.702	0.011	0	Endothelial	PTPRB
HLA-B	0	1.3947	0.987	0.789	0	Endothelial	HLA-B
HLA-E	0	1.3842	0.981	0.845	0	Endothelial	HLA-E
LIFR	0	1.37958	0.707	0.214	0	Endothelial	LIFR
EMCN	0	1.37412	0.751	0.02	0	Endothelial	EMCN
SOX17	0	1.35438	0.537	0.009	0	Endothelial	SOX17
TCF4	0	1.34633	0.895	0.55	0	Endothelial	TCF4
TIMP3	0	1.33924	0.842	0.325	0	Endothelial	TIMP3
FLT1	0	1.33719	0.7	0.023	0	Endothelial	FLT1
EPAS1	0	1.32486	0.799	0.227	0	Endothelial	EPAS1
PECAM1	0	1.30954	0.687	0.024	0	Endothelial	PECAM1
CALCRL	0	1.28445	0.732	0.141	0	Endothelial	CALCRL
GIMAP7	0	1.28269	0.66	0.032	0	Endothelial	GIMAP7
HLA-DPA1	0	1.27911	0.771	0.1	0	Endothelial	HLA-DPA1
SPRY1	0	1.26138	0.522	0.098	0	Endothelial	SPRY1
RNASE1	0	1.25676	0.83	0.293	0	Endothelial	RNASE1
HLA-DRB5	0	1.2453	0.345	0.046	0	Endothelial	HLA-DRB5
LDB2	0	1.2378	0.733	0.077	0	Endothelial	LDB2
HLA-C	0	1.23739	0.976	0.87	0	Endothelial	HLA-C
TXNIP	0	1.23601	0.88	0.647	0	Endothelial	TXNIP
TNFSF10	0	1.23566	0.73	0.195	0	Endothelial	TNFSF10
PCAT19	0	1.2254	0.687	0.068	0	Endothelial	PCAT19
CD93	0	1.22304	0.649	0.024	0	Endothelial	CD93
ADGRF5	0	1.21954	0.619	0.034	0	Endothelial	ADGRF5
ITGA6	0	1.21882	0.674	0.046	0	Endothelial	ITGA6
LMO2	0	1.21876	0.696	0.048	0	Endothelial	LMO2
IFI44L	0	1.21531	0.772	0.263	0	Endothelial	IFI44L
NNMT	0	1.20539	0.649	0.219	0	Endothelial	NNMT
CXCL2	0	1.18926	0.482	0.097	0	Endothelial	CXCL2
CD59	0	1.18291	0.9	0.648	0	Endothelial	CD59
LEPR	0	1.18211	0.682	0.125	0	Endothelial	LEPR
FAM107A	0	1.17787	0.53	0.01	0	Endothelial	FAM107A
CAV1	0	1.17565	0.933	0.65	0	Endothelial	CAV1
TGFBR2	0	1.17287	0.738	0.141	0	Endothelial	TGFBR2
HLA-A	0	1.16603	0.987	0.923	0	Endothelial	HLA-A
ECSCR	0	1.16368	0.68	0.008	0	Endothelial	ECSCR
CYYR1	0	1.16199	0.679	0.009	0	Endothelial	CYYR1
TM4SF18	0	1.14318	0.594	0.009	0	Endothelial	TM4SF18
ARHGAP29	0	1.14077	0.716	0.104	0	Endothelial	ARHGAP29
UTRN	0	1.13706	0.777	0.324	0	Endothelial	UTRN
PODXL	0	1.12654	0.551	0.014	0	Endothelial	PODXL
HLA-DPB1	0	1.11246	0.731	0.176	0	Endothelial	HLA-DPB1
NPDC1	0	1.10375	0.774	0.295	0	Endothelial	NPDC1
CRIP2	0	1.10367	0.758	0.174	0	Endothelial	CRIP2
EFNB2	0	1.09894	0.588	0.082	0	Endothelial	EFNB2
MGST2	0	1.09878	0.728	0.15	0	Endothelial	MGST2
GIMAP4	0	1.09749	0.65	0.032	0	Endothelial	GIMAP4
PDLIM1	0	1.0961	0.689	0.154	0	Endothelial	PDLIM1
ICAM2	0	1.09354	0.623	0.038	0	Endothelial	ICAM2
ESAM	0	1.09026	0.701	0.081	0	Endothelial	ESAM
SAT1	0	1.08653	0.901	0.8	0	Endothelial	SAT1
SOCS2	0	1.08629	0.607	0.125	0	Endothelial	SOCS2
STOM	0	1.08535	0.793	0.386	0	Endothelial	STOM
ELK3	0	1.08023	0.693	0.09	0	Endothelial	ELK3
SPTBN1	0	1.06048	0.864	0.581	0	Endothelial	SPTBN1
NOSTRIN	0	1.05046	0.549	0.031	0	Endothelial	NOSTRIN
CDH5	0	1.03648	0.602	0.009	0	Endothelial	CDH5
ID1	0	1.02284	0.764	0.515	0	Endothelial	ID1
NUAK1	0	1.01718	0.594	0.054	0	Endothelial	NUAK1
NFIB	0	1.0169	0.786	0.368	0	Endothelial	NFIB
BCAM	0	0.99865	0.783	0.163	0	Endothelial	BCAM
HSPG2	0	0.988233	0.639	0.134	0	Endothelial	HSPG2
GPIHBP1	0	0.985583	0.461	0.007	0	Endothelial	GPIHBP1
B2M	0	0.983872	0.999	0.993	0	Endothelial	B2M
PRSS23	0	0.979398	0.649	0.26	0	Endothelial	PRSS23
XAF1	0	0.96228	0.747	0.372	0	Endothelial	XAF1
SWAP70	0	0.958606	0.633	0.141	0	Endothelial	SWAP70
NRN1	0	0.95526	0.586	0.007	0	Endothelial	NRN1
MMRN2	0	0.954234	0.581	0.012	0	Endothelial	MMRN2
ETS2	0	0.94897	0.706	0.338	0	Endothelial	ETS2
GIMAP1	0	0.948704	0.586	0.021	0	Endothelial	GIMAP1
IFIT3	0	0.941919	0.614	0.21	0	Endothelial	IFIT3
DUSP6	0	0.933261	0.54	0.083	0	Endothelial	DUSP6
RDX	0	0.929371	0.807	0.519	0	Endothelial	RDX
GIMAP8	0	0.929163	0.545	0.008	0	Endothelial	GIMAP8
MGP	0	0.928745	0.858	0.631	0	Endothelial	MGP
EHD4	0	0.928494	0.63	0.088	0	Endothelial	EHD4
HLA-DMA	0	0.925865	0.601	0.058	0	Endothelial	HLA-DMA
NEDD9	0	0.923546	0.562	0.087	0	Endothelial	NEDD9
AP1S2	0	0.921913	0.636	0.097	0	Endothelial	AP1S2
FKBP1A	0	0.9158	0.83	0.529	0	Endothelial	FKBP1A
THSD7A	0	0.911613	0.465	0.021	0	Endothelial	THSD7A
LAP3	0	0.907398	0.663	0.238	0	Endothelial	LAP3
NEAT1	0	0.899055	0.926	0.868	0	Endothelial	NEAT1
MECOM	0	0.890461	0.504	0.005	0	Endothelial	MECOM
MYCT1	0	0.886252	0.575	0.005	0	Endothelial	MYCT1
PSMB9	0	0.882474	0.721	0.248	0	Endothelial	PSMB9
PALM2-AKAP2	0	0.880384	0.635	0.178	0	Endothelial	PALM2-AKAP2
EDN1	0	0.880131	0.296	0.01	0	Endothelial	EDN1
PIK3R3	0	0.878654	0.556	0.137	0	Endothelial	PIK3R3
FAM43A	0	0.877014	0.499	0.075	0	Endothelial	FAM43A
SMAD1	0	0.871117	0.581	0.076	0	Endothelial	SMAD1
DIPK2B	0	0.867952	0.567	0.006	0	Endothelial	DIPK2B
LRRFIP1	0	0.865537	0.758	0.36	0	Endothelial	LRRFIP1
CCN2	0	0.865378	0.656	0.312	0	Endothelial	CCN2
PREX2	0	0.865231	0.535	0.02	0	Endothelial	PREX2
LIMCH1	0	0.863874	0.565	0.073	0	Endothelial	LIMCH1
NCOA7	0	0.859744	0.628	0.256	0	Endothelial	NCOA7
TJP1	0	0.857846	0.714	0.28	0	Endothelial	TJP1
PCDH17	0	0.85318	0.47	0.008	0	Endothelial	PCDH17
TGM2	0	0.849967	0.531	0.081	0	Endothelial	TGM2
TPM3	0	0.849788	0.762	0.377	0	Endothelial	TPM3
LMCD1	0	0.848472	0.652	0.248	0	Endothelial	LMCD1
PNP	0	0.847901	0.496	0.098	0	Endothelial	PNP
MEF2C	0	0.844554	0.784	0.407	0	Endothelial	MEF2C
KIAA0355	0	0.842163	0.64	0.147	0	Endothelial	KIAA0355
SRGN	0	0.841517	0.864	0.162	0	Endothelial	SRGN
LIMS1	0	0.840599	0.736	0.417	0	Endothelial	LIMS1
SYNE2	0	0.83488	0.8	0.597	0	Endothelial	SYNE2
PLK2	0	0.832743	0.615	0.25	0	Endothelial	PLK2
ICAM1	0	0.827652	0.446	0.131	0	Endothelial	ICAM1
TSPAN7	0	0.826912	0.556	0.052	0	Endothelial	TSPAN7
LPAR6	0	0.825442	0.56	0.069	0	Endothelial	LPAR6
SLC2A3	0	0.824278	0.65	0.354	0	Endothelial	SLC2A3
ANGPT2	0	0.822204	0.402	0.048	0	Endothelial	ANGPT2
KDR	0	0.82168	0.492	0.006	0	Endothelial	KDR
SEC14L1	0	0.819466	0.619	0.156	0	Endothelial	SEC14L1
AHR	0	0.812165	0.603	0.145	0	Endothelial	AHR
TIE1	0	0.81194	0.518	0.005	0	Endothelial	TIE1
S100A16	0	0.81042	0.672	0.272	0	Endothelial	S100A16
GSN	0	0.809449	0.9	0.717	0	Endothelial	GSN
VAMP5	0	0.808794	0.719	0.39	0	Endothelial	VAMP5
NFKBIA	0	0.807941	0.827	0.736	0	Endothelial	NFKBIA
GBP4	0	0.807831	0.592	0.177	0	Endothelial	GBP4
SOCS3	0	0.806248	0.898	0.789	0	Endothelial	SOCS3
ERG	0	0.803021	0.543	0.016	0	Endothelial	ERG
ADAMTS9	0	0.798259	0.405	0.087	0	Endothelial	ADAMTS9
DOCK9	0	0.792488	0.524	0.041	0	Endothelial	DOCK9
ITPRID2	0	0.790061	0.557	0.112	0	Endothelial	ITPRID2
ADAM15	0	0.786802	0.53	0.072	0	Endothelial	ADAM15
SDCBP	0	0.785365	0.818	0.605	0	Endothelial	SDCBP
PARP14	0	0.78266	0.624	0.257	0	Endothelial	PARP14
ARL15	0	0.781851	0.399	0.031	0	Endothelial	ARL15
KLF2	0	0.781553	0.869	0.727	0	Endothelial	KLF2
FXYD5	0	0.781459	0.628	0.079	0	Endothelial	FXYD5
HEG1	0	0.778863	0.511	0.08	0	Endothelial	HEG1
MX1	0	0.778499	0.611	0.276	0	Endothelial	MX1
XIST	0	0.775752	0.847	0.699	0	Endothelial	XIST
UACA	0	0.774503	0.619	0.378	0	Endothelial	UACA
SLFN5	0	0.77266	0.535	0.1	0	Endothelial	SLFN5
IGFBP7	0	0.77254	0.943	0.89	0	Endothelial	IGFBP7
MYH9	0	0.770409	0.742	0.386	0	Endothelial	MYH9
NOTCH4	0	0.766416	0.46	0.03	0	Endothelial	NOTCH4
HES1	0	0.765637	0.784	0.622	0	Endothelial	HES1
JMJD1C	0	0.762261	0.738	0.534	0	Endothelial	JMJD1C
IFI16	0	0.762085	0.845	0.676	0	Endothelial	IFI16
AFAP1L1	0	0.752825	0.46	0.009	0	Endothelial	AFAP1L1
BMPR2	0	0.751182	0.592	0.209	0	Endothelial	BMPR2
CFLAR	0	0.749215	0.642	0.229	0	Endothelial	CFLAR
TAGLN2	0	0.748202	0.84	0.659	0	Endothelial	TAGLN2
PSMB8	0	0.747003	0.711	0.368	0	Endothelial	PSMB8
TACC1	0	0.746567	0.735	0.449	0	Endothelial	TACC1
IFIT2	0	0.744905	0.389	0.101	0	Endothelial	IFIT2
F8	0	0.743877	0.43	0.026	0	Endothelial	F8
FAM110D	0	0.739859	0.405	0.006	0	Endothelial	FAM110D
S1PR1	0	0.735602	0.477	0.017	0	Endothelial	S1PR1
RAB11A	0	0.731562	0.684	0.322	0	Endothelial	RAB11A
FILIP1	0	0.730572	0.404	0.089	0	Endothelial	FILIP1
EXOC6	0	0.727973	0.459	0.053	0	Endothelial	EXOC6
CCDC85B	0	0.727528	0.823	0.662	0	Endothelial	CCDC85B
HYAL2	0	0.724469	0.495	0.139	0	Endothelial	HYAL2
NES	0	0.724198	0.476	0.077	0	Endothelial	NES
FAM241A	0	0.71858	0.553	0.128	0	Endothelial	FAM241A
SNAI1	0	0.714919	0.458	0.105	0	Endothelial	SNAI1
LPCAT2	0	0.714462	0.485	0.097	0	Endothelial	LPCAT2
ID3	0	0.711821	0.756	0.624	0	Endothelial	ID3
FMO2	0	0.710137	0.308	0.015	0	Endothelial	FMO2
GRASP	0	0.71013	0.597	0.219	0	Endothelial	GRASP
ETS1	0	0.70975	0.602	0.199	0	Endothelial	ETS1
GNAI2	0	0.708079	0.818	0.621	0	Endothelial	GNAI2
CX3CL1	0	0.706155	0.366	0.05	0	Endothelial	CX3CL1
APOLD1	0	0.703648	0.418	0.085	0	Endothelial	APOLD1
SASH1	0	0.702791	0.533	0.089	0	Endothelial	SASH1
GBP1	0	0.701411	0.604	0.292	0	Endothelial	GBP1
GIMAP6	0	0.701082	0.479	0.011	0	Endothelial	GIMAP6
SOD2	0	0.700167	0.662	0.515	0	Endothelial	SOD2
EFNA1	0	0.699877	0.496	0.095	0	Endothelial	EFNA1
IL33	0	0.695523	0.434	0.031	0	Endothelial	IL33
CD320	0	0.69483	0.527	0.182	0	Endothelial	CD320
YPEL2	0	0.693	0.444	0.115	0	Endothelial	YPEL2
GNAQ	0	0.689952	0.638	0.307	0	Endothelial	GNAQ
DLC1	0	0.68904	0.55	0.222	0	Endothelial	DLC1
C1orf115	0	0.687528	0.478	0.029	0	Endothelial	C1orf115
IFIT1	0	0.684426	0.511	0.18	0	Endothelial	IFIT1
RASIP1	0	0.679833	0.511	0.049	0	Endothelial	RASIP1
FBLN2	0	0.678801	0.255	0.008	0	Endothelial	FBLN2
CCDC50	0	0.678562	0.697	0.41	0	Endothelial	CCDC50
KANK3	0	0.675422	0.468	0.016	0	Endothelial	KANK3
HLA-F	0	0.670478	0.66	0.219	0	Endothelial	HLA-F
PLCB4	0	0.66909	0.47	0.036	0	Endothelial	PLCB4
PHACTR2	0	0.66749	0.619	0.277	0	Endothelial	PHACTR2
ADCY4	0	0.667073	0.463	0.007	0	Endothelial	ADCY4
CLIC4	0	0.665464	0.572	0.245	0	Endothelial	CLIC4
WWTR1	0	0.664204	0.686	0.419	0	Endothelial	WWTR1
MBNL1	0	0.660993	0.704	0.424	0	Endothelial	MBNL1
CCL2	0	0.660498	0.579	0.312	0	Endothelial	CCL2
KLF4	0	0.659511	0.756	0.605	0	Endothelial	KLF4
MTUS1	0	0.657303	0.631	0.331	0	Endothelial	MTUS1
MAST4	0	0.655305	0.523	0.194	0	Endothelial	MAST4
LTC4S	0	0.653511	0.466	0.077	0	Endothelial	LTC4S
HLA-DQB1	0	0.651242	0.469	0.042	0	Endothelial	HLA-DQB1
IFITM3	0	0.650952	0.961	0.895	0	Endothelial	IFITM3
PTPRM	0	0.650918	0.488	0.065	0	Endothelial	PTPRM
GIMAP5	0	0.650142	0.448	0.015	0	Endothelial	GIMAP5
SOS1	0	0.648936	0.513	0.218	0	Endothelial	SOS1
PPA1	0	0.644571	0.683	0.487	0	Endothelial	PPA1
ITM2A	0	0.644537	0.763	0.572	0	Endothelial	ITM2A
ARL4A	0	0.64329	0.554	0.217	0	Endothelial	ARL4A
RAPGEF5	0	0.640381	0.454	0.069	0	Endothelial	RAPGEF5
ROBO4	0	0.639911	0.442	0.007	0	Endothelial	ROBO4
IFITM2	0	0.639057	0.88	0.752	0	Endothelial	IFITM2
FLNB	0	0.638389	0.507	0.123	0	Endothelial	FLNB
BTNL9	0	0.638164	0.259	0.019	0	Endothelial	BTNL9
BHLHE40	0	0.638145	0.621	0.375	0	Endothelial	BHLHE40
FN1	0	0.635213	0.7	0.529	0	Endothelial	FN1
ARGLU1	0	0.630639	0.853	0.725	0	Endothelial	ARGLU1
WARS	0	0.629644	0.397	0.069	0	Endothelial	WARS
TNFRSF10D	0	0.625312	0.476	0.102	0	Endothelial	TNFRSF10D
INSIG1	0	0.624399	0.474	0.198	0	Endothelial	INSIG1
CRIM1	0	0.622419	0.639	0.279	0	Endothelial	CRIM1
FLI1	0	0.622139	0.45	0.017	0	Endothelial	FLI1
TMOD3	0	0.620935	0.617	0.28	0	Endothelial	TMOD3
RAMP3	0	0.618872	0.337	0.003	0	Endothelial	RAMP3
LUZP1	0	0.598738	0.585	0.238	0	Endothelial	LUZP1
RALB	0	0.597065	0.507	0.121	0	Endothelial	RALB
JAG1	0	0.597012	0.471	0.186	0	Endothelial	JAG1
JAM2	0	0.596929	0.564	0.239	0	Endothelial	JAM2
ELF1	0	0.595259	0.63	0.27	0	Endothelial	ELF1
LCN6	0	0.59507	0.329	0.003	0	Endothelial	LCN6
TAP1	0	0.590368	0.513	0.157	0	Endothelial	TAP1
SHANK3	0	0.587519	0.427	0.006	0	Endothelial	SHANK3
CDC42EP3	0	0.585061	0.469	0.148	0	Endothelial	CDC42EP3
MYL12A	0	0.584535	0.878	0.782	0	Endothelial	MYL12A
CDC42BPA	0	0.584268	0.472	0.176	0	Endothelial	CDC42BPA
DLL4	0	0.583111	0.378	0.004	0	Endothelial	DLL4
ARHGAP18	0	0.582133	0.441	0.102	0	Endothelial	ARHGAP18
TCIM	0	0.581074	0.41	0.174	0	Endothelial	TCIM
PLEKHG1	0	0.578646	0.413	0.022	0	Endothelial	PLEKHG1
SNRK	0	0.578164	0.499	0.136	0	Endothelial	SNRK
SP100	0	0.577978	0.676	0.416	0	Endothelial	SP100
YBX3	0	0.576109	0.901	0.841	0	Endothelial	YBX3
GFOD1	0	0.576102	0.38	0.014	0	Endothelial	GFOD1
AHNAK	0	0.575426	0.806	0.692	0	Endothelial	AHNAK
NKTR	0	0.573348	0.662	0.42	0	Endothelial	NKTR
MSN	0	0.573104	0.655	0.342	0	Endothelial	MSN
AFDN	0	0.572756	0.519	0.177	0	Endothelial	AFDN
ZEB1	0	0.570028	0.528	0.189	0	Endothelial	ZEB1
JCAD	0	0.568518	0.379	0.024	0	Endothelial	JCAD
ENTPD1	0	0.568315	0.414	0.036	0	Endothelial	ENTPD1
PPP3CA	0	0.567623	0.616	0.316	0	Endothelial	PPP3CA
ATP1A1	0	0.566733	0.655	0.427	0	Endothelial	ATP1A1
IFI44	0	0.566581	0.52	0.158	0	Endothelial	IFI44
DEPP1	0	0.563062	0.418	0.23	0	Endothelial	DEPP1
CAVIN1	0	0.561804	0.81	0.62	0	Endothelial	CAVIN1
ACTN4	0	0.560988	0.703	0.455	0	Endothelial	ACTN4
MSX1	0	0.560163	0.388	0.128	0	Endothelial	MSX1
PTPN12	0	0.559318	0.581	0.262	0	Endothelial	PTPN12
DDX3X	0	0.557921	0.884	0.84	0	Endothelial	DDX3X
TSC22D1	0	0.556581	0.885	0.773	0	Endothelial	TSC22D1
IL6ST	0	0.556218	0.72	0.54	0	Endothelial	IL6ST
PIK3C2A	0	0.555207	0.529	0.205	0	Endothelial	PIK3C2A
FRMD4B	0	0.554453	0.453	0.093	0	Endothelial	FRMD4B
ITGA1	0	0.554091	0.414	0.099	0	Endothelial	ITGA1
HBEGF	0	0.553926	0.449	0.134	0	Endothelial	HBEGF
ENG	0	0.553905	0.619	0.354	0	Endothelial	ENG
ABCC4	0	0.553299	0.356	0.028	0	Endothelial	ABCC4
SHE	0	0.551842	0.393	0.015	0	Endothelial	SHE
SLC25A25	0	0.550889	0.482	0.188	0	Endothelial	SLC25A25
CITED4	0	0.549993	0.416	0.187	0	Endothelial	CITED4
CALM1	0	0.549648	0.946	0.923	0	Endothelial	CALM1
KCNN3	0	0.546551	0.33	0.016	0	Endothelial	KCNN3
CTTNBP2NL	0	0.545259	0.441	0.116	0	Endothelial	CTTNBP2NL
EGLN1	0	0.54471	0.477	0.161	0	Endothelial	EGLN1
VEGFC	0	0.544403	0.287	0.06	0	Endothelial	VEGFC
CDC37	0	0.543469	0.705	0.483	0	Endothelial	CDC37
LRRC32	0	0.542483	0.366	0.07	0	Endothelial	LRRC32
ODF2L	0	0.542419	0.571	0.233	0	Endothelial	ODF2L
FRYL	0	0.542147	0.482	0.136	0	Endothelial	FRYL
CAV2	0	0.541764	0.697	0.414	0	Endothelial	CAV2
QKI	0	0.540333	0.665	0.42	0	Endothelial	QKI
NRP1	0	0.539189	0.563	0.261	0	Endothelial	NRP1
PRKCH	0	0.537258	0.444	0.028	0	Endothelial	PRKCH
CRYBG3	0	0.536758	0.389	0.103	0	Endothelial	CRYBG3
SOX7	0	0.536663	0.329	0.005	0	Endothelial	SOX7
ITPR2	0	0.534093	0.35	0.133	0	Endothelial	ITPR2
MYO5C	0	0.533014	0.368	0.005	0	Endothelial	MYO5C
SAMD9L	0	0.532374	0.437	0.104	0	Endothelial	SAMD9L
RALGAPA2	0	0.531695	0.405	0.059	0	Endothelial	RALGAPA2
NSUN6	0	0.529171	0.439	0.166	0	Endothelial	NSUN6
TMSB4X	0	0.529041	0.993	0.994	0	Endothelial	TMSB4X
LIMS2	0	0.528352	0.452	0.078	0	Endothelial	LIMS2
ABCB1	0	0.528175	0.366	0.008	0	Endothelial	ABCB1
SRP14	0	0.527935	0.941	0.965	0	Endothelial	SRP14
HSD17B12	0	0.527319	0.596	0.317	0	Endothelial	HSD17B12
ARPC1B	0	0.523774	0.631	0.279	0	Endothelial	ARPC1B
MAP3K11	0	0.523366	0.44	0.061	0	Endothelial	MAP3K11
MRTFB	0	0.522748	0.409	0.084	0	Endothelial	MRTFB
IFI6	0	0.5211	0.774	0.538	0	Endothelial	IFI6
SLCO2B1	0	0.519527	0.326	0.011	0	Endothelial	SLCO2B1
CD109	0	0.518007	0.362	0.024	0	Endothelial	CD109
DACH1	0	0.51755	0.356	0.003	0	Endothelial	DACH1
HOXD9	0	0.516458	0.374	0.034	0	Endothelial	HOXD9
RHOC	0	0.513282	0.712	0.538	0	Endothelial	RHOC
KMT2E	0	0.509657	0.723	0.549	0	Endothelial	KMT2E
TEK	0	0.504367	0.388	0.019	0	Endothelial	TEK
TMEM88	0	0.502535	0.357	0.037	0	Endothelial	TMEM88
DUSP5	0	0.501715	0.511	0.229	0	Endothelial	DUSP5
ARHGEF3	0	0.500834	0.437	0.105	0	Endothelial	ARHGEF3
CARD8	0	0.498667	0.424	0.065	0	Endothelial	CARD8
SH3BP5	0	0.498541	0.673	0.478	0	Endothelial	SH3BP5
CEP68	0	0.497178	0.469	0.152	0	Endothelial	CEP68
BTN3A2	0	0.497084	0.502	0.16	0	Endothelial	BTN3A2
MGAT4A	0	0.496944	0.398	0.04	0	Endothelial	MGAT4A
HSPA1A	0	0.495944	0.914	0.86	0	Endothelial	HSPA1A
MACF1	0	0.494482	0.701	0.53	0	Endothelial	MACF1
PKP4	0	0.494364	0.414	0.075	0	Endothelial	PKP4
LY6E	0	0.492905	0.794	0.641	0	Endothelial	LY6E
APOL3	0	0.491504	0.402	0.044	0	Endothelial	APOL3
CAPZA2	0	0.490663	0.654	0.435	0	Endothelial	CAPZA2
HIPK3	0	0.490615	0.587	0.351	0	Endothelial	HIPK3
KLF6	0	0.488101	0.788	0.626	0	Endothelial	KLF6
NOTCH1	0	0.48803	0.375	0.033	0	Endothelial	NOTCH1
COBLL1	0	0.486498	0.341	0.115	0	Endothelial	COBLL1
FGD5	0	0.486036	0.379	0.029	0	Endothelial	FGD5
PLXND1	0	0.485848	0.395	0.064	0	Endothelial	PLXND1
WNK1	0	0.484652	0.5	0.261	0	Endothelial	WNK1
FEZ2	0	0.482621	0.547	0.259	0	Endothelial	FEZ2
AC020916.1	0	0.481792	0.548	0.269	0	Endothelial	AC020916.1
AC008875.3	0	0.481295	0.429	0.058	0	Endothelial	AC008875.3
APP	0	0.480723	0.815	0.679	0	Endothelial	APP
PXN	0	0.480661	0.404	0.047	0	Endothelial	PXN
MAGI1	0	0.479147	0.372	0.053	0	Endothelial	MAGI1
NRARP	0	0.478527	0.486	0.138	0	Endothelial	NRARP
IFNGR1	0	0.478145	0.582	0.328	0	Endothelial	IFNGR1
GCNT2	0	0.477018	0.319	0.006	0	Endothelial	GCNT2
CD46	0	0.476884	0.657	0.456	0	Endothelial	CD46
RUNDC3B	0	0.476523	0.329	0.012	0	Endothelial	RUNDC3B
ECE1	0	0.476412	0.523	0.23	0	Endothelial	ECE1
BNIP2	0	0.475934	0.558	0.273	0	Endothelial	BNIP2
PRCP	0	0.475532	0.458	0.21	0	Endothelial	PRCP
PTPN14	0	0.474002	0.386	0.108	0	Endothelial	PTPN14
RNF213	0	0.473637	0.566	0.272	0	Endothelial	RNF213
PLCB1	0	0.473523	0.38	0.055	0	Endothelial	PLCB1
PCMTD1	0	0.472117	0.659	0.468	0	Endothelial	PCMTD1
IL32	0	0.470854	0.529	0.248	0	Endothelial	IL32
CCDC178	0	0.470502	0.357	0.02	0	Endothelial	CCDC178
TAP2	0	0.466753	0.408	0.077	0	Endothelial	TAP2
DOCK4	0	0.466048	0.376	0.058	0	Endothelial	DOCK4
GADD45A	0	0.465907	0.706	0.569	0	Endothelial	GADD45A
F11R	0	0.465377	0.389	0.068	0	Endothelial	F11R
FNIP2	0	0.46503	0.396	0.085	0	Endothelial	FNIP2
NDRG1	0	0.463561	0.573	0.38	0	Endothelial	NDRG1
ANXA2	0	0.462583	0.783	0.654	0	Endothelial	ANXA2
AFF1	0	0.460938	0.501	0.211	0	Endothelial	AFF1
ASS1	0	0.459704	0.364	0.08	0	Endothelial	ASS1
CD2AP	0	0.459621	0.431	0.116	0	Endothelial	CD2AP
RAP1B	0	0.458388	0.703	0.53	0	Endothelial	RAP1B
TPD52L1	0	0.458261	0.355	0.038	0	Endothelial	TPD52L1
PTTG1IP	0	0.457551	0.653	0.463	0	Endothelial	PTTG1IP
INPP1	0	0.456203	0.442	0.126	0	Endothelial	INPP1
ACVRL1	0	0.455801	0.359	0.011	0	Endothelial	ACVRL1
MIR222HG	0	0.454791	0.429	0.187	0	Endothelial	MIR222HG
RGCC	0	0.453672	0.325	0.124	0	Endothelial	RGCC
NASP	0	0.45302	0.705	0.541	0	Endothelial	NASP
CARD16	0	0.4515	0.52	0.227	0	Endothelial	CARD16
UGCG	0	0.451459	0.477	0.274	0	Endothelial	UGCG
IRF1	0	0.45028	0.766	0.622	0	Endothelial	IRF1
CTNNB1	0	0.45021	0.687	0.507	0	Endothelial	CTNNB1
MEIS2	0	0.450049	0.489	0.268	0	Endothelial	MEIS2
CASKIN2	0	0.44841	0.346	0.032	0	Endothelial	CASKIN2
TAPBP	0	0.447331	0.542	0.261	0	Endothelial	TAPBP
EFCAB14	0	0.446446	0.446	0.216	0	Endothelial	EFCAB14
SERPINB1	0	0.445837	0.449	0.265	0	Endothelial	SERPINB1
COX17	0	0.445409	0.594	0.376	0	Endothelial	COX17
FDPS	0	0.444141	0.575	0.329	0	Endothelial	FDPS
GUK1	0	0.4441	0.8	0.725	0	Endothelial	GUK1
IQGAP1	0	0.442699	0.667	0.462	0	Endothelial	IQGAP1
AIF1L	0	0.441176	0.314	0.021	0	Endothelial	AIF1L
EPHA4	0	0.439905	0.358	0.068	0	Endothelial	EPHA4
VWA1	0	0.439847	0.389	0.115	0	Endothelial	VWA1
YWHAB	0	0.438912	0.794	0.664	0	Endothelial	YWHAB
CALCOCO2	0	0.438653	0.586	0.369	0	Endothelial	CALCOCO2
ADAR	0	0.438581	0.563	0.314	0	Endothelial	ADAR
RPS6KA3	0	0.437776	0.462	0.166	0	Endothelial	RPS6KA3
ASAP1	0	0.437733	0.51	0.232	0	Endothelial	ASAP1
ITGA5	0	0.437674	0.395	0.104	0	Endothelial	ITGA5
DUSP23	0	0.437199	0.421	0.191	0	Endothelial	DUSP23
HCP5	0	0.436918	0.386	0.043	0	Endothelial	HCP5
HLA-DQA1	0	0.436374	0.261	0.03	0	Endothelial	HLA-DQA1
F2R	0	0.436043	0.344	0.054	0	Endothelial	F2R
HDGFL3	0	0.435986	0.526	0.271	0	Endothelial	HDGFL3
GNG5	0	0.435474	0.762	0.647	0	Endothelial	GNG5
ARL2	0	0.435268	0.592	0.368	0	Endothelial	ARL2
RGS3	0	0.434918	0.318	0.064	0	Endothelial	RGS3
EVA1C	0	0.433898	0.395	0.097	0	Endothelial	EVA1C
PIM3	0	0.432745	0.555	0.355	0	Endothelial	PIM3
CCM2L	0	0.432247	0.33	0.005	0	Endothelial	CCM2L
ANXA1	0	0.431772	0.789	0.648	0	Endothelial	ANXA1
DIPK1B	0	0.431752	0.375	0.055	0	Endothelial	DIPK1B
MGLL	0	0.431386	0.357	0.092	0	Endothelial	MGLL
LRRC8C	0	0.431078	0.356	0.05	0	Endothelial	LRRC8C
ATP8B1	0	0.430295	0.346	0.035	0	Endothelial	ATP8B1
HSPA2	0	0.429264	0.475	0.249	0	Endothelial	HSPA2
IFIH1	0	0.428949	0.38	0.095	0	Endothelial	IFIH1
DDX58	0	0.428647	0.397	0.166	0	Endothelial	DDX58
HHEX	0	0.427686	0.311	0.014	0	Endothelial	HHEX
PLCG2	0	0.427154	0.295	0.013	0	Endothelial	PLCG2
LIMA1	0	0.425368	0.604	0.41	0	Endothelial	LIMA1
ARAP2	0	0.425101	0.316	0.033	0	Endothelial	ARAP2
TFPI	0	0.423612	0.411	0.21	0	Endothelial	TFPI
CSNK1A1	0	0.423572	0.738	0.595	0	Endothelial	CSNK1A1
MLKL	0	0.42274	0.289	0.019	0	Endothelial	MLKL
PLEC	0	0.422656	0.502	0.246	0	Endothelial	PLEC
FAT4	0	0.420608	0.306	0.053	0	Endothelial	FAT4
ARHGAP31	0	0.420445	0.361	0.039	0	Endothelial	ARHGAP31
PDE2A	0	0.420438	0.322	0.008	0	Endothelial	PDE2A
SSH1	0	0.418161	0.322	0.066	0	Endothelial	SSH1
SLC39A14	0	0.417963	0.366	0.109	0	Endothelial	SLC39A14
SERINC3	0	0.417889	0.592	0.372	0	Endothelial	SERINC3
RSAD2	0	0.417623	0.303	0.05	0	Endothelial	RSAD2
CNKSR3	0	0.417204	0.306	0.114	0	Endothelial	CNKSR3
CTNND1	0	0.416539	0.472	0.197	0	Endothelial	CTNND1
S100A10	0	0.415981	0.915	0.826	0	Endothelial	S100A10
SLC3A2	0	0.415848	0.631	0.475	0	Endothelial	SLC3A2
BAZ2B	0	0.415632	0.57	0.359	0	Endothelial	BAZ2B
PLS3	0	0.415532	0.618	0.391	0	Endothelial	PLS3
NIBAN1	0	0.415215	0.363	0.107	0	Endothelial	NIBAN1
CDK17	0	0.414706	0.392	0.093	0	Endothelial	CDK17
ST6GAL1	0	0.414282	0.34	0.023	0	Endothelial	ST6GAL1
ARHGEF12	0	0.413764	0.461	0.216	0	Endothelial	ARHGEF12
ADAM10	0	0.413599	0.451	0.181	0	Endothelial	ADAM10
SMTN	0	0.413359	0.383	0.141	0	Endothelial	SMTN
SETX	0	0.413212	0.473	0.225	0	Endothelial	SETX
GATA2	0	0.412772	0.287	0.009	0	Endothelial	GATA2
LEPROT	0	0.412372	0.75	0.62	0	Endothelial	LEPROT
FKBP9	0	0.412013	0.43	0.178	0	Endothelial	FKBP9
YES1	0	0.410968	0.48	0.214	0	Endothelial	YES1
UBE2D3	0	0.410664	0.772	0.702	0	Endothelial	UBE2D3
PLPP1	0	0.410614	0.356	0.135	0	Endothelial	PLPP1
GNAS	0	0.409469	0.951	0.956	0	Endothelial	GNAS
SPTLC2	0	0.409342	0.388	0.103	0	Endothelial	SPTLC2
SNHG7	0	0.409288	0.824	0.787	0	Endothelial	SNHG7
EIF2AK2	0	0.409025	0.608	0.418	0	Endothelial	EIF2AK2
SH3GLB1	0	0.40812	0.59	0.358	0	Endothelial	SH3GLB1
TANC1	0	0.407207	0.38	0.087	0	Endothelial	TANC1
KBTBD2	0	0.407169	0.424	0.14	0	Endothelial	KBTBD2
SPCS3	0	0.406664	0.541	0.282	0	Endothelial	SPCS3
ARL5B	0	0.405743	0.495	0.31	0	Endothelial	ARL5B
TPST2	0	0.405684	0.365	0.072	0	Endothelial	TPST2
RALGDS	0	0.405585	0.409	0.154	0	Endothelial	RALGDS
CCND3	0	0.403702	0.44	0.128	0	Endothelial	CCND3
FLOT1	0	0.403391	0.554	0.318	0	Endothelial	FLOT1
GPR146	0	0.403384	0.261	0.019	0	Endothelial	GPR146
BCL6B	0	0.403324	0.273	0.003	0	Endothelial	BCL6B
GNB1	0	0.403203	0.599	0.396	0	Endothelial	GNB1
GPRC5B	0	0.401533	0.352	0.086	0	Endothelial	GPRC5B
TMEM255B	0	0.400347	0.321	0.009	0	Endothelial	TMEM255B
NFAT5	0	0.399301	0.446	0.197	0	Endothelial	NFAT5
ABCG2	0	0.399018	0.29	0.05	0	Endothelial	ABCG2
KTN1	0	0.39794	0.787	0.685	0	Endothelial	KTN1
HOXD8	0	0.397872	0.438	0.185	0	Endothelial	HOXD8
SPTAN1	0	0.397192	0.581	0.394	0	Endothelial	SPTAN1
C6orf62	0	0.394894	0.532	0.318	0	Endothelial	C6orf62
HDAC7	0	0.394696	0.442	0.167	0	Endothelial	HDAC7
TSPAN18	0	0.394256	0.299	0.035	0	Endothelial	TSPAN18
ZFP36	0	0.393057	0.931	0.924	0	Endothelial	ZFP36
BACE2	0	0.392887	0.352	0.079	0	Endothelial	BACE2
HPCAL1	0	0.391298	0.395	0.081	0	Endothelial	HPCAL1
FZD6	0	0.390577	0.324	0.03	0	Endothelial	FZD6
FAM89A	0	0.390495	0.344	0.077	0	Endothelial	FAM89A
MMP28	0	0.389977	0.308	0.002	0	Endothelial	MMP28
RASSF9	0	0.389609	0.288	0.022	0	Endothelial	RASSF9
PPP2R5A	0	0.387762	0.408	0.121	0	Endothelial	PPP2R5A
SAMD9	0	0.386758	0.399	0.144	0	Endothelial	SAMD9
DUSP1	0	0.386685	0.904	0.866	0	Endothelial	DUSP1
NAA38	0	0.385973	0.578	0.388	0	Endothelial	NAA38
FNBP1L	0	0.385764	0.401	0.138	0	Endothelial	FNBP1L
SYNPO	0	0.385053	0.322	0.08	0	Endothelial	SYNPO
NPNT	0	0.385036	0.304	0.048	0	Endothelial	NPNT
TRIM56	0	0.384392	0.444	0.21	0	Endothelial	TRIM56
SCARF1	0	0.38423	0.313	0.006	0	Endothelial	SCARF1
PDGFB	0	0.383977	0.268	0.022	0	Endothelial	PDGFB
RIPOR1	0	0.383377	0.388	0.098	0	Endothelial	RIPOR1
IL3RA	0	0.38317	0.304	0.009	0	Endothelial	IL3RA
POMP	0	0.382535	0.715	0.615	0	Endothelial	POMP
ENY2	0	0.382157	0.697	0.575	0	Endothelial	ENY2
FAM171A1	0	0.381593	0.335	0.044	0	Endothelial	FAM171A1
RASAL2	0	0.381474	0.371	0.111	0	Endothelial	RASAL2
RHOJ	0	0.381066	0.36	0.082	0	Endothelial	RHOJ
REV3L	0	0.381059	0.414	0.173	0	Endothelial	REV3L
HLX	0	0.380579	0.279	0.012	0	Endothelial	HLX
PARP9	0	0.379828	0.371	0.112	0	Endothelial	PARP9
B3GNT5	0	0.377682	0.291	0.07	0	Endothelial	B3GNT5
CHD7	0	0.37708	0.276	0.021	0	Endothelial	CHD7
UBC	0	0.376421	0.963	0.974	0	Endothelial	UBC
FOXP1	0	0.375839	0.733	0.613	0	Endothelial	FOXP1
TLR4	0	0.375793	0.294	0.024	0	Endothelial	TLR4
MAPK3	0	0.375567	0.44	0.184	0	Endothelial	MAPK3
TBC1D15	0	0.375011	0.522	0.309	0	Endothelial	TBC1D15
PDLIM5	0	0.374199	0.53	0.308	0	Endothelial	PDLIM5
GABARAPL2	0	0.37379	0.727	0.653	0	Endothelial	GABARAPL2
LGALS9	0	0.373716	0.345	0.06	0	Endothelial	LGALS9
GMFG	0	0.373491	0.395	0.072	0	Endothelial	GMFG
ICA1	0	0.372103	0.318	0.009	0	Endothelial	ICA1
SEMA6B	0	0.371481	0.286	0.006	0	Endothelial	SEMA6B
CCND1	0	0.371274	0.252	0.062	0	Endothelial	CCND1
DPYSL2	0	0.370832	0.602	0.408	0	Endothelial	DPYSL2
GRN	0	0.370619	0.526	0.282	0	Endothelial	GRN
ITGB4	0	0.370367	0.291	0.007	0	Endothelial	ITGB4
HERC2	0	0.369702	0.442	0.201	0	Endothelial	HERC2
TMCC3	0	0.369026	0.303	0.047	0	Endothelial	TMCC3
ARHGEF15	0	0.368765	0.286	0.002	0	Endothelial	ARHGEF15
TCN2	0	0.368735	0.328	0.051	0	Endothelial	TCN2
TSPAN13	0	0.368703	0.269	0.013	0	Endothelial	TSPAN13
SLC20A1	0	0.367478	0.37	0.131	0	Endothelial	SLC20A1
RLIM	0	0.367419	0.425	0.204	0	Endothelial	RLIM
PIK3C2B	0	0.36722	0.282	0.016	0	Endothelial	PIK3C2B
ELK4	0	0.367202	0.356	0.12	0	Endothelial	ELK4
PSME2	0	0.365294	0.612	0.389	0	Endothelial	PSME2
RPGR	0	0.364942	0.333	0.079	0	Endothelial	RPGR
AKR1C3	0	0.364875	0.299	0.085	0	Endothelial	AKR1C3
OAS2	0	0.364847	0.321	0.054	0	Endothelial	OAS2
PICALM	0	0.364524	0.507	0.273	0	Endothelial	PICALM
PRRC2C	0	0.364357	0.77	0.683	0	Endothelial	PRRC2C
OCIAD2	0	0.364319	0.407	0.145	0	Endothelial	OCIAD2
CAPNS1	0	0.363523	0.582	0.38	0	Endothelial	CAPNS1
SNCG	0	0.362144	0.482	0.167	0	Endothelial	SNCG
DAB2	0	0.361838	0.506	0.266	0	Endothelial	DAB2
CFI	0	0.361312	0.421	0.143	0	Endothelial	CFI
CPVL	0	0.361116	0.331	0.1	0	Endothelial	CPVL
ZNF385D	0	0.359991	0.266	0.026	0	Endothelial	ZNF385D
CPNE8	0	0.359772	0.379	0.1	0	Endothelial	CPNE8
SMC4	0	0.359526	0.378	0.13	0	Endothelial	SMC4
DDX60	0	0.359393	0.365	0.132	0	Endothelial	DDX60
HNRNPA2B1	0	0.359134	0.936	0.948	0	Endothelial	HNRNPA2B1
SHROOM4	0	0.358265	0.283	0.009	0	Endothelial	SHROOM4
BCAP29	0	0.357923	0.497	0.275	0	Endothelial	BCAP29
PLSCR4	0	0.357892	0.444	0.213	0	Endothelial	PLSCR4
TSPAN14	0	0.357692	0.387	0.116	0	Endothelial	TSPAN14
WT1	0	0.357503	0.339	0.124	0	Endothelial	WT1
LRCH1	0	0.357392	0.332	0.058	0	Endothelial	LRCH1
PHACTR4	0	0.355968	0.431	0.198	0	Endothelial	PHACTR4
NCKAP1	0	0.353762	0.491	0.296	0	Endothelial	NCKAP1
ABL2	0	0.353355	0.291	0.092	0	Endothelial	ABL2
GRB10	0	0.353201	0.294	0.032	0	Endothelial	GRB10
RPS6KA2	0	0.353003	0.326	0.066	0	Endothelial	RPS6KA2
CNOT6L	0	0.351218	0.445	0.198	0	Endothelial	CNOT6L
PML	0	0.35102	0.377	0.108	0	Endothelial	PML
NOP10	0	0.350834	0.574	0.381	0	Endothelial	NOP10
CHMP5	0	0.350534	0.633	0.497	0	Endothelial	CHMP5
NR5A2	0	0.350126	0.273	0.008	0	Endothelial	NR5A2
SERBP1	0	0.350037	0.819	0.782	0	Endothelial	SERBP1
TMEM273	0	0.349625	0.288	0.008	0	Endothelial	TMEM273
TRIM38	0	0.349617	0.394	0.159	0	Endothelial	TRIM38
RBMS2	0	0.349569	0.349	0.092	0	Endothelial	RBMS2
HIP1	0	0.349129	0.368	0.117	0	Endothelial	HIP1
TNFAIP1	0	0.348967	0.322	0.065	0	Endothelial	TNFAIP1
SHC1	0	0.34863	0.406	0.154	0	Endothelial	SHC1
KLF7	0	0.3486	0.395	0.151	0	Endothelial	KLF7
MYRIP	0	0.347395	0.273	0.006	0	Endothelial	MYRIP
RAPGEF2	0	0.347152	0.326	0.082	0	Endothelial	RAPGEF2
PELI1	0	0.346664	0.322	0.093	0	Endothelial	PELI1
RAB14	0	0.346549	0.549	0.353	0	Endothelial	RAB14
DYSF	0	0.345211	0.261	0.008	0	Endothelial	DYSF
MYOF	0	0.34486	0.36	0.106	0	Endothelial	MYOF
FRY	0	0.34465	0.365	0.088	0	Endothelial	FRY
DGKH	0	0.342477	0.323	0.097	0	Endothelial	DGKH
CMIP	0	0.342102	0.441	0.201	0	Endothelial	CMIP
ACTR2	0	0.341565	0.574	0.363	0	Endothelial	ACTR2
DGKE	0	0.341117	0.288	0.064	0	Endothelial	DGKE
NQO1	0	0.340317	0.278	0.04	0	Endothelial	NQO1
TTC28	0	0.340142	0.364	0.142	0	Endothelial	TTC28
ADGRG1	0	0.339502	0.284	0.011	0	Endothelial	ADGRG1
ASAP2	0	0.339412	0.362	0.097	0	Endothelial	ASAP2
RAB5A	0	0.338351	0.481	0.291	0	Endothelial	RAB5A
SORBS2	0	0.33832	0.369	0.123	0	Endothelial	SORBS2
RBP5	0	0.336958	0.273	0.006	0	Endothelial	RBP5
ISG15	0	0.336871	0.731	0.445	0	Endothelial	ISG15
TMEM30A	0	0.335222	0.463	0.267	0	Endothelial	TMEM30A
CFL1	0	0.334731	0.87	0.844	0	Endothelial	CFL1
LRRC8A	0	0.334174	0.354	0.12	0	Endothelial	LRRC8A
PROCR	0	0.334153	0.331	0.073	0	Endothelial	PROCR
IL11RA	0	0.334081	0.276	0.05	0	Endothelial	IL11RA
ITPKC	0	0.333957	0.253	0.063	0	Endothelial	ITPKC
TSPO	0	0.333846	0.691	0.561	0	Endothelial	TSPO
UBE2L6	0	0.333826	0.453	0.224	0	Endothelial	UBE2L6
RAI14	0	0.333429	0.299	0.076	0	Endothelial	RAI14
RAPH1	0	0.333119	0.274	0.044	0	Endothelial	RAPH1
STK38L	0	0.33073	0.33	0.094	0	Endothelial	STK38L
SELENON	0	0.33063	0.357	0.114	0	Endothelial	SELENON
CERT1	0	0.330221	0.468	0.265	0	Endothelial	CERT1
FOXC1	0	0.330051	0.486	0.246	0	Endothelial	FOXC1
UPP1	0	0.329439	0.297	0.081	0	Endothelial	UPP1
OAS3	0	0.326905	0.311	0.069	0	Endothelial	OAS3
RAC1	0	0.326809	0.853	0.846	0	Endothelial	RAC1
AAK1	0	0.326614	0.458	0.234	0	Endothelial	AAK1
ORAI1	0	0.326414	0.363	0.104	0	Endothelial	ORAI1
CASP10	0	0.326289	0.266	0.011	0	Endothelial	CASP10
ERC1	0	0.326131	0.353	0.159	0	Endothelial	ERC1
BCL10	0	0.325909	0.418	0.191	0	Endothelial	BCL10
ATOH8	0	0.325691	0.268	0.066	0	Endothelial	ATOH8
ADIPOR2	0	0.324998	0.353	0.16	0	Endothelial	ADIPOR2
MYL12B	0	0.323829	0.854	0.859	0	Endothelial	MYL12B
LAMA5	0	0.322489	0.318	0.066	0	Endothelial	LAMA5
JUP	0	0.321565	0.317	0.1	0	Endothelial	JUP
CD151	0	0.321439	0.664	0.499	0	Endothelial	CD151
TSNAX	0	0.321308	0.437	0.223	0	Endothelial	TSNAX
DDX60L	0	0.321307	0.312	0.088	0	Endothelial	DDX60L
TUBA1B	0	0.321298	0.846	0.825	0	Endothelial	TUBA1B
CASP4	0	0.320775	0.494	0.299	0	Endothelial	CASP4
PTBP3	0	0.320689	0.393	0.167	0	Endothelial	PTBP3
RGL2	0	0.3188	0.381	0.12	0	Endothelial	RGL2
IRAK3	0	0.318799	0.291	0.034	0	Endothelial	IRAK3
IPO11	0	0.318097	0.291	0.033	0	Endothelial	IPO11
LXN	0	0.317934	0.291	0.096	0	Endothelial	LXN
RUNX1T1	0	0.316839	0.311	0.102	0	Endothelial	RUNX1T1
TMSB10	0	0.316628	0.991	0.986	0	Endothelial	TMSB10
C17orf49	0	0.316056	0.473	0.25	0	Endothelial	C17orf49
ANKRD28	0	0.314557	0.348	0.171	0	Endothelial	ANKRD28
KIAA1671	0	0.31412	0.262	0.042	0	Endothelial	KIAA1671
TAOK1	0	0.313973	0.406	0.212	0	Endothelial	TAOK1
CPLX1	0	0.312714	0.264	0.02	0	Endothelial	CPLX1
TNS2	0	0.31227	0.449	0.225	0	Endothelial	TNS2
NAV1	0	0.311587	0.264	0.046	0	Endothelial	NAV1
PTPRG	0	0.31127	0.339	0.148	0	Endothelial	PTPRG
ELMO1	0	0.309865	0.288	0.038	0	Endothelial	ELMO1
NOVA2	0	0.309833	0.252	0.001	0	Endothelial	NOVA2
SLC39A10	0	0.308649	0.36	0.145	0	Endothelial	SLC39A10
FZD4	0	0.307973	0.282	0.057	0	Endothelial	FZD4
MPDZ	0	0.307942	0.406	0.191	0	Endothelial	MPDZ
ANKRD17	0	0.307659	0.411	0.205	0	Endothelial	ANKRD17
CACHD1	0	0.307249	0.344	0.123	0	Endothelial	CACHD1
VPS13A	0	0.306915	0.31	0.09	0	Endothelial	VPS13A
NXN	0	0.306723	0.346	0.096	0	Endothelial	NXN
CPXM2	0	0.305752	0.289	0.07	0	Endothelial	CPXM2
ATP2B1	0	0.305305	0.505	0.291	0	Endothelial	ATP2B1
UBE2J1	0	0.304919	0.426	0.229	0	Endothelial	UBE2J1
CPEB4	0	0.30482	0.353	0.153	0	Endothelial	CPEB4
PEA15	0	0.303527	0.434	0.237	0	Endothelial	PEA15
TAOK2	0	0.303145	0.281	0.043	0	Endothelial	TAOK2
GIPC2	0	0.303143	0.26	0.017	0	Endothelial	GIPC2
TRIM47	0	0.303124	0.303	0.076	0	Endothelial	TRIM47
DOCK1	0	0.302974	0.359	0.159	0	Endothelial	DOCK1
MDFIC	0	0.302868	0.38	0.148	0	Endothelial	MDFIC
BTG1	0	0.302535	0.912	0.901	0	Endothelial	BTG1
ARHGAP23	0	0.302332	0.294	0.067	0	Endothelial	ARHGAP23
PLEKHO2	0	0.302236	0.282	0.067	0	Endothelial	PLEKHO2
CPNE2	0	0.301898	0.295	0.062	0	Endothelial	CPNE2
PRKD2	0	0.300829	0.305	0.055	0	Endothelial	PRKD2
STX12	0	0.3006	0.436	0.25	0	Endothelial	STX12
FAM111A	0	0.30042	0.33	0.11	0	Endothelial	FAM111A
NEURL1B	0	0.29987	0.305	0.103	0	Endothelial	NEURL1B
RIN2	0	0.299429	0.333	0.117	0	Endothelial	RIN2
OSMR	0	0.29865	0.337	0.122	0	Endothelial	OSMR
IRF7	0	0.298646	0.353	0.136	0	Endothelial	IRF7
BTN3A3	0	0.298501	0.304	0.065	0	Endothelial	BTN3A3
FAM13C	0	0.29834	0.274	0.107	0	Endothelial	FAM13C
ACACB	0	0.298226	0.266	0.058	0	Endothelial	ACACB
CLIC2	0	0.297041	0.309	0.07	0	Endothelial	CLIC2
FUT8	0	0.29619	0.286	0.106	0	Endothelial	FUT8
RELL1	0	0.294776	0.349	0.136	0	Endothelial	RELL1
CCDC69	0	0.294314	0.29	0.058	0	Endothelial	CCDC69
USP53	0	0.293884	0.35	0.159	0	Endothelial	USP53
KAT6A	0	0.293819	0.452	0.258	0	Endothelial	KAT6A
DPP8	0	0.293526	0.317	0.11	0	Endothelial	DPP8
TNFRSF10B	0	0.293474	0.345	0.115	0	Endothelial	TNFRSF10B
PRKAA1	0	0.291758	0.352	0.131	0	Endothelial	PRKAA1
CDC27	0	0.291704	0.39	0.18	0	Endothelial	CDC27
PTMA	0	0.290662	0.996	0.997	0	Endothelial	PTMA
APOL1	0	0.289984	0.33	0.112	0	Endothelial	APOL1
GSTK1	0	0.289371	0.537	0.344	0	Endothelial	GSTK1
FCHO2	0	0.289004	0.374	0.164	0	Endothelial	FCHO2
METRN	0	0.287542	0.315	0.091	0	Endothelial	METRN
GSDMD	0	0.286714	0.428	0.214	0	Endothelial	GSDMD
AFAP1L2	0	0.286278	0.292	0.077	0	Endothelial	AFAP1L2
NEDD4	0	0.286162	0.292	0.068	0	Endothelial	NEDD4
RAPGEF3	0	0.285644	0.285	0.057	0	Endothelial	RAPGEF3
XIAP	0	0.285134	0.381	0.178	0	Endothelial	XIAP
MLLT6	0	0.284354	0.432	0.225	0	Endothelial	MLLT6
RASSF3	0	0.284099	0.309	0.098	0	Endothelial	RASSF3
PIEZO1	0	0.283814	0.276	0.042	0	Endothelial	PIEZO1
NCK1	0	0.283319	0.381	0.163	0	Endothelial	NCK1
STIM2	0	0.283154	0.398	0.194	0	Endothelial	STIM2
HLA-DMB	0	0.282956	0.263	0.022	0	Endothelial	HLA-DMB
A4GALT	0	0.282415	0.281	0.035	0	Endothelial	A4GALT
RAPGEF1	0	0.281982	0.281	0.071	0	Endothelial	RAPGEF1
ZNFX1	0	0.280382	0.335	0.128	0	Endothelial	ZNFX1
NIBAN2	0	0.280291	0.282	0.066	0	Endothelial	NIBAN2
LSR	0	0.279894	0.274	0.053	0	Endothelial	LSR
CAMSAP2	0	0.279379	0.384	0.2	0	Endothelial	CAMSAP2
SPATA13	0	0.278711	0.324	0.12	0	Endothelial	SPATA13
GBP3	0	0.278478	0.324	0.128	0	Endothelial	GBP3
ARHGAP26	0	0.278277	0.26	0.045	0	Endothelial	ARHGAP26
DICER1	0	0.278206	0.39	0.202	0	Endothelial	DICER1
ZNF160	0	0.277836	0.318	0.115	0	Endothelial	ZNF160
HMGB1	0	0.277819	0.939	0.952	0	Endothelial	HMGB1
CADPS2	0	0.277565	0.294	0.066	0	Endothelial	CADPS2
CDC42EP5	0	0.277538	0.348	0.139	0	Endothelial	CDC42EP5
PARVB	0	0.277219	0.302	0.067	0	Endothelial	PARVB
STARD3	0	0.277011	0.321	0.098	0	Endothelial	STARD3
TNFRSF1B	0	0.276211	0.318	0.063	0	Endothelial	TNFRSF1B
CRK	0	0.275845	0.428	0.24	0	Endothelial	CRK
MYO6	0	0.273117	0.297	0.106	0	Endothelial	MYO6
NUDT14	0	0.273106	0.293	0.063	0	Endothelial	NUDT14
ARPC5L	0	0.2729	0.379	0.2	0	Endothelial	ARPC5L
BTN3A1	0	0.272626	0.303	0.088	0	Endothelial	BTN3A1
WDFY1	0	0.272521	0.322	0.136	0	Endothelial	WDFY1
SERTAD4-AS1	0	0.271703	0.329	0.111	0	Endothelial	SERTAD4-AS1
SEMA6A	0	0.271695	0.366	0.157	0	Endothelial	SEMA6A
PON2	0	0.271288	0.353	0.139	0	Endothelial	PON2
TRIM25	0	0.269099	0.294	0.09	0	Endothelial	TRIM25
BAZ2A	0	0.266219	0.362	0.164	0	Endothelial	BAZ2A
DTX3L	0	0.265863	0.309	0.105	0	Endothelial	DTX3L
FYN	0	0.265111	0.433	0.195	0	Endothelial	FYN
LAYN	0	0.264518	0.313	0.116	0	Endothelial	LAYN
FAM214A	0	0.263342	0.288	0.105	0	Endothelial	FAM214A
BCL3	0	0.263304	0.355	0.175	0	Endothelial	BCL3
ATP11C	0	0.263273	0.303	0.11	0	Endothelial	ATP11C
CDC42BPB	0	0.261815	0.352	0.161	0	Endothelial	CDC42BPB
ITSN2	0	0.261671	0.343	0.165	0	Endothelial	ITSN2
OTUD4	0	0.261553	0.337	0.146	0	Endothelial	OTUD4
IFIT5	0	0.261545	0.301	0.099	0	Endothelial	IFIT5
AGPAT5	0	0.260376	0.287	0.085	0	Endothelial	AGPAT5
PTPRE	0	0.259891	0.261	0.043	0	Endothelial	PTPRE
CD40	0	0.259502	0.371	0.167	0	Endothelial	CD40
UHMK1	0	0.258029	0.298	0.116	0	Endothelial	UHMK1
DNAJC15	0	0.257653	0.333	0.123	0	Endothelial	DNAJC15
SLC39A8	0	0.25684	0.253	0.066	0	Endothelial	SLC39A8
MALT1	0	0.256198	0.327	0.133	0	Endothelial	MALT1
SLC44A2	0	0.254106	0.275	0.077	0	Endothelial	SLC44A2
GON4L	0	0.252033	0.379	0.192	0	Endothelial	GON4L
MCAM	0	0.251128	0.463	0.199	0	Endothelial	MCAM
LYPLA1	0	0.25092	0.34	0.145	0	Endothelial	LYPLA1
PLSCR1	4.88403e-307	0.345877	0.66	0.496	1.27786e-302	Endothelial	PLSCR1
TRIM22	5.01582e-306	0.278998	0.41	0.224	1.31234e-301	Endothelial	TRIM22
MT2A	4.49494e-303	0.294167	0.809	0.679	1.17606e-298	Endothelial	MT2A
BIRC6	1.52113e-300	0.277315	0.415	0.227	3.97988e-296	Endothelial	BIRC6
NR3C1	1.01056e-299	0.281008	0.523	0.325	2.64403e-295	Endothelial	NR3C1
SHISA5	2.9362e-299	0.287827	0.483	0.292	7.68228e-295	Endothelial	SHISA5
TLE1	1.2545e-298	0.287397	0.412	0.227	3.28228e-294	Endothelial	TLE1
CLU	7.63333e-298	1.19004	0.645	0.574	1.99718e-293	Endothelial	CLU
CTNNA1	3.43483e-297	0.33558	0.537	0.355	8.9869e-293	Endothelial	CTNNA1
APOD	2.88713e-293	1.07124	0.365	0.217	7.55388e-289	Endothelial	APOD
AKT3	9.60471e-293	0.315707	0.484	0.297	2.51298e-288	Endothelial	AKT3
VPS13C	3.84487e-292	0.332021	0.519	0.326	1.00597e-287	Endothelial	VPS13C
TRIP12	2.1698e-290	0.302665	0.43	0.248	5.67707e-286	Endothelial	TRIP12
GLS	7.22962e-287	0.326633	0.539	0.353	1.89156e-282	Endothelial	GLS
ELF2	7.86766e-285	0.276896	0.455	0.27	2.05849e-280	Endothelial	ELF2
PAFAH1B2	9.16939e-285	0.250148	0.384	0.206	2.39908e-280	Endothelial	PAFAH1B2
ITGB1	1.45291e-282	0.317322	0.848	0.803	3.80141e-278	Endothelial	ITGB1
MGAT1	9.17875e-281	0.264648	0.413	0.233	2.40153e-276	Endothelial	MGAT1
SLC12A2	5.7818e-279	0.330519	0.329	0.169	1.51275e-274	Endothelial	SLC12A2
ATRX	9.19231e-275	0.37307	0.713	0.596	2.40508e-270	Endothelial	ATRX
COX7A1	1.96884e-274	0.265682	0.53	0.339	5.15127e-270	Endothelial	COX7A1
CELF1	2.60158e-274	0.255216	0.391	0.213	6.80678e-270	Endothelial	CELF1
DDX17	6.28528e-274	0.337164	0.813	0.751	1.64448e-269	Endothelial	DDX17
TNFRSF1A	5.38634e-271	0.296855	0.516	0.337	1.40928e-266	Endothelial	TNFRSF1A
SRSF4	1.9119e-270	0.331201	0.561	0.401	5.00229e-266	Endothelial	SRSF4
LDLR	7.60309e-268	0.41843	0.558	0.405	1.98927e-263	Endothelial	LDLR
YWHAE	1.82082e-267	0.288607	0.802	0.765	4.764e-263	Endothelial	YWHAE
SP110	1.48959e-266	0.255445	0.426	0.247	3.89735e-262	Endothelial	SP110
STAT1	5.54459e-266	0.261846	0.466	0.28	1.45069e-261	Endothelial	STAT1
DIS3	1.74116e-263	0.309126	0.451	0.279	4.55557e-259	Endothelial	DIS3
ZBTB16	7.57689e-263	0.380951	0.459	0.292	1.98242e-258	Endothelial	ZBTB16
SON	7.54307e-259	0.271824	0.869	0.873	1.97357e-254	Endothelial	SON
CRBN	5.56797e-258	0.27116	0.495	0.317	1.4568e-253	Endothelial	CRBN
FOXO1	1.0019e-257	0.284276	0.538	0.359	2.62137e-253	Endothelial	FOXO1
CAPN2	4.60059e-257	0.315666	0.503	0.331	1.2037e-252	Endothelial	CAPN2
CYB5R3	7.99335e-257	0.364625	0.6	0.454	2.09138e-252	Endothelial	CYB5R3
MYCBP2	5.25856e-256	0.324992	0.584	0.419	1.37585e-251	Endothelial	MYCBP2
IRF9	1.67148e-254	0.278888	0.611	0.452	4.37327e-250	Endothelial	IRF9
DAD1	6.82917e-254	0.322193	0.745	0.699	1.78678e-249	Endothelial	DAD1
TMEM173	6.65455e-251	0.262841	0.457	0.284	1.7411e-246	Endothelial	TMEM173
ZNHIT1	1.06293e-250	0.306928	0.591	0.445	2.78106e-246	Endothelial	ZNHIT1
CFAP298	3.97867e-249	0.282147	0.449	0.279	1.04098e-244	Endothelial	CFAP298
PAK2	2.23597e-248	0.305368	0.568	0.405	5.85018e-244	Endothelial	PAK2
SERPINB6	1.98607e-247	0.335042	0.671	0.543	5.19636e-243	Endothelial	SERPINB6
EIF4G2	1.03337e-246	0.33014	0.751	0.688	2.7037e-242	Endothelial	EIF4G2
KIF5B	6.24156e-246	0.312685	0.643	0.51	1.63304e-241	Endothelial	KIF5B
FCGRT	9.02416e-246	0.310201	0.78	0.728	2.36108e-241	Endothelial	FCGRT
NUCB1	4.97494e-245	0.291305	0.582	0.424	1.30164e-240	Endothelial	NUCB1
N4BP2L2	1.15467e-243	0.315198	0.793	0.727	3.02108e-239	Endothelial	N4BP2L2
MEF2A	1.40478e-242	0.317039	0.452	0.286	3.67548e-238	Endothelial	MEF2A
ARID4B	6.10767e-242	0.324482	0.616	0.487	1.59801e-237	Endothelial	ARID4B
PDCD6IP	5.81386e-240	0.258564	0.426	0.253	1.52114e-235	Endothelial	PDCD6IP
HIF1A	4.49046e-239	0.296242	0.52	0.349	1.17488e-234	Endothelial	HIF1A
NUFIP2	2.56398e-237	0.344397	0.561	0.406	6.7084e-233	Endothelial	NUFIP2
NECTIN2	4.1092e-237	0.278415	0.515	0.351	1.07513e-232	Endothelial	NECTIN2
ARL6IP1	3.8515e-236	0.354541	0.728	0.672	1.00771e-231	Endothelial	ARL6IP1
SNTB2	1.76864e-235	0.251463	0.398	0.236	4.62747e-231	Endothelial	SNTB2
WSB1	1.10202e-233	0.321987	0.804	0.765	2.88333e-229	Endothelial	WSB1
INSR	6.6033e-233	0.531932	0.551	0.414	1.72769e-228	Endothelial	INSR
PRMT1	1.80488e-232	0.353957	0.647	0.553	4.7223e-228	Endothelial	PRMT1
CDC42	1.96203e-231	0.280587	0.804	0.766	5.13347e-227	Endothelial	CDC42
TGOLN2	1.53803e-226	0.294246	0.554	0.396	4.0241e-222	Endothelial	TGOLN2
SELENOW	4.68967e-226	0.389115	0.811	0.797	1.22701e-221	Endothelial	SELENOW
IER2	7.90786e-223	0.307088	0.895	0.909	2.06901e-218	Endothelial	IER2
SUN1	1.77939e-222	0.280667	0.469	0.301	4.6556e-218	Endothelial	SUN1
CAST	1.30341e-220	0.296251	0.717	0.63	3.41025e-216	Endothelial	CAST
GNAI3	2.86604e-220	0.269394	0.502	0.339	7.4987e-216	Endothelial	GNAI3
TMEM70	2.27621e-219	0.512851	0.439	0.305	5.95548e-215	Endothelial	TMEM70
SYPL1	1.32799e-218	0.273432	0.609	0.464	3.47455e-214	Endothelial	SYPL1
SMAD2	1.56859e-218	0.267023	0.389	0.231	4.10406e-214	Endothelial	SMAD2
FTX	4.70937e-218	0.299861	0.478	0.312	1.23216e-213	Endothelial	FTX
DNAJA1	1.20286e-217	0.298615	0.899	0.907	3.14717e-213	Endothelial	DNAJA1
ZBTB38	4.31488e-217	0.282517	0.509	0.343	1.12894e-212	Endothelial	ZBTB38
ACTR3	2.28448e-216	0.289297	0.547	0.384	5.97712e-212	Endothelial	ACTR3
IFITM1	5.49037e-214	0.329932	0.572	0.43	1.4365e-209	Endothelial	IFITM1
GASK1B	1.23945e-213	0.314223	0.454	0.294	3.24291e-209	Endothelial	GASK1B
PSME1	6.08458e-212	0.25812	0.746	0.68	1.59197e-207	Endothelial	PSME1
RBMS3	7.36524e-212	0.289607	0.432	0.27	1.92704e-207	Endothelial	RBMS3
ARRDC3	5.02314e-211	0.476204	0.623	0.501	1.31425e-206	Endothelial	ARRDC3
PSMA6	9.89472e-211	0.281133	0.605	0.476	2.58885e-206	Endothelial	PSMA6
TIFA	7.89199e-208	0.270302	0.359	0.211	2.06486e-203	Endothelial	TIFA
HOOK3	6.62561e-207	0.26021	0.442	0.281	1.73353e-202	Endothelial	HOOK3
IRF2BP2	7.09539e-206	0.293617	0.566	0.419	1.85644e-201	Endothelial	IRF2BP2
TMEM219	4.74265e-203	0.281944	0.626	0.505	1.24087e-198	Endothelial	TMEM219
CDKN1A	2.00607e-201	0.426621	0.758	0.727	5.24868e-197	Endothelial	CDKN1A
SEC62	7.82935e-200	0.255674	0.824	0.823	2.04847e-195	Endothelial	SEC62
AP2B1	8.20618e-200	0.253474	0.465	0.306	2.14707e-195	Endothelial	AP2B1
SLK	1.28725e-198	0.272202	0.488	0.332	3.36796e-194	Endothelial	SLK
TRAM1	2.00693e-197	0.26374	0.533	0.377	5.25092e-193	Endothelial	TRAM1
DYNC1H1	4.5826e-197	0.282902	0.548	0.391	1.19899e-192	Endothelial	DYNC1H1
RRBP1	8.80623e-192	0.28496	0.58	0.434	2.30406e-187	Endothelial	RRBP1
IGFBP41	1.40586e-191	0.25381	0.851	0.779	3.6783e-187	Endothelial	IGFBP4
CTBP2	5.25743e-191	0.266951	0.484	0.327	1.37555e-186	Endothelial	CTBP2
NFKBIZ	6.77332e-191	0.318137	0.596	0.467	1.77217e-186	Endothelial	NFKBIZ
SYNCRIP	2.54566e-190	0.290344	0.574	0.431	6.66047e-186	Endothelial	SYNCRIP
SCAF11	4.66491e-185	0.292974	0.671	0.577	1.22053e-180	Endothelial	SCAF11
CD9	2.0288e-182	0.277463	0.389	0.243	5.30814e-178	Endothelial	CD9
MAP4	1.0736e-181	0.34495	0.563	0.433	2.80896e-177	Endothelial	MAP4
FOSL2	3.77335e-181	0.304373	0.615	0.491	9.87258e-177	Endothelial	FOSL2
SERINC1	8.33343e-181	0.284022	0.628	0.506	2.18036e-176	Endothelial	SERINC1
RAB21	2.72973e-180	0.280305	0.525	0.382	7.14205e-176	Endothelial	RAB21
ZFP36L1	6.97536e-180	0.307265	0.896	0.895	1.82503e-175	Endothelial	ZFP36L1
SYNE1	3.01428e-179	0.398075	0.552	0.424	7.88657e-175	Endothelial	SYNE1
GJA1	5.27341e-179	0.328413	0.411	0.27	1.37974e-174	Endothelial	GJA1
ZNF207	1.50819e-178	0.263782	0.512	0.358	3.94603e-174	Endothelial	ZNF207
MRPL33	1.14079e-174	0.296017	0.629	0.538	2.98477e-170	Endothelial	MRPL33
ENAH	6.4445e-174	0.292354	0.543	0.405	1.68614e-169	Endothelial	ENAH
ROCK2	3.73926e-173	0.264786	0.507	0.364	9.7834e-169	Endothelial	ROCK2
BDP1	6.21305e-170	0.250409	0.489	0.342	1.62558e-165	Endothelial	BDP1
TPRKB	3.78006e-169	0.259274	0.51	0.375	9.89014e-165	Endothelial	TPRKB
ZC3HAV1	1.63467e-168	0.256483	0.547	0.407	4.27694e-164	Endothelial	ZC3HAV1
NIPBL	7.55819e-168	0.253258	0.481	0.336	1.97753e-163	Endothelial	NIPBL
TMBIM4	2.44758e-166	0.25449	0.699	0.629	6.40384e-162	Endothelial	TMBIM4
DDX21	1.83133e-165	0.28234	0.673	0.583	4.79149e-161	Endothelial	DDX21
KMT2C	3.58686e-165	0.250014	0.434	0.288	9.38467e-161	Endothelial	KMT2C
CTNNAL1	5.82027e-165	0.336559	0.601	0.51	1.52282e-160	Endothelial	CTNNAL1
PDK4	6.26746e-161	0.357554	0.51	0.369	1.63982e-156	Endothelial	PDK4
DYNC1LI2	1.13303e-160	0.254848	0.516	0.377	2.96445e-156	Endothelial	DYNC1LI2
TSPAN4	5.38256e-159	0.250734	0.534	0.406	1.40829e-154	Endothelial	TSPAN4
TNRC6B	9.78291e-156	0.272359	0.592	0.466	2.5596e-151	Endothelial	TNRC6B
MARCKS	1.35971e-155	0.314959	0.681	0.581	3.55754e-151	Endothelial	MARCKS
HNRNPH1	3.60373e-155	0.263089	0.785	0.74	9.4288e-151	Endothelial	HNRNPH1
TRIP11	7.68179e-155	0.263312	0.47	0.332	2.00986e-150	Endothelial	TRIP11
EIF2S2	3.3205e-153	0.276687	0.64	0.551	8.68777e-149	Endothelial	EIF2S2
EEA1	1.76338e-152	0.260225	0.497	0.363	4.6137e-148	Endothelial	EEA1
ATP13A3	1.84517e-151	0.272422	0.313	0.193	4.8277e-147	Endothelial	ATP13A3
COL4A1	2.32286e-143	0.345989	0.51	0.374	6.07754e-139	Endothelial	COL4A1
VCAM1	3.69441e-143	0.721056	0.295	0.191	9.66605e-139	Endothelial	VCAM1
CANX	1.06362e-141	0.28307	0.678	0.59	2.78285e-137	Endothelial	CANX
CLEC2B	8.88974e-137	0.27896	0.643	0.566	2.32591e-132	Endothelial	CLEC2B
TOPORS	5.34057e-135	0.258945	0.487	0.365	1.39731e-130	Endothelial	TOPORS
TRA2B	1.13705e-134	0.279506	0.729	0.682	2.97499e-130	Endothelial	TRA2B
BCLAF1	1.21293e-132	0.272906	0.654	0.565	3.17351e-128	Endothelial	BCLAF1
BAG3	1.99143e-130	0.288224	0.509	0.388	5.21039e-126	Endothelial	BAG3
YWHAH	6.0435e-129	0.258276	0.524	0.407	1.58122e-124	Endothelial	YWHAH
PCF11	1.07148e-128	0.263892	0.511	0.391	2.80342e-124	Endothelial	PCF11
DNAJB4	3.98086e-128	0.293214	0.551	0.439	1.04155e-123	Endothelial	DNAJB4
ARID5A	2.82867e-121	0.317966	0.393	0.28	7.40093e-117	Endothelial	ARID5A
SPAG9	3.69326e-118	0.250673	0.586	0.486	9.66304e-114	Endothelial	SPAG9
SPARC	9.59617e-101	0.252291	0.745	0.679	2.51074e-96	Endothelial	SPARC
EGR2	1.11595e-98	0.293449	0.284	0.187	2.91978e-94	Endothelial	EGR2
SESN3	8.28307e-72	0.2689	0.344	0.257	2.16718e-67	Endothelial	SESN3
IGFBP3	1.66569e-47	0.617279	0.263	0.21	4.3581e-43	Endothelial	IGFBP3
CXCL12	1.50093e-15	0.408192	0.303	0.392	3.92703e-11	Endothelial	CXCL12
S100A9	0	3.66166	0.602	0.012	0	monocyte	S100A9
IL1B	0	3.51947	0.776	0.012	0	monocyte	IL1B
LYZ	0	3.41697	0.799	0.01	0	monocyte	LYZ
S100A8	0	3.12247	0.422	0.007	0	monocyte	S100A8
HLA-DRA1	0	2.96164	0.887	0.205	0	monocyte	HLA-DRA
CXCL8	0	2.87663	0.713	0.047	0	monocyte	CXCL8
TYROBP	0	2.75366	0.862	0.016	0	monocyte	TYROBP
IFI30	0	2.72562	0.833	0.043	0	monocyte	IFI30
C1QA	0	2.63239	0.447	0.01	0	monocyte	C1QA
CCL3	0	2.62896	0.561	0.016	0	monocyte	CCL3
CTSS	0	2.61101	0.883	0.074	0	monocyte	CTSS
HLA-DPA11	0	2.5435	0.845	0.176	0	monocyte	HLA-DPA1
AIF1	0	2.51263	0.817	0.01	0	monocyte	AIF1
C1QB	0	2.49791	0.4	0.008	0	monocyte	C1QB
SRGN1	0	2.44312	0.964	0.242	0	monocyte	SRGN
FCER1G	0	2.43826	0.829	0.012	0	monocyte	FCER1G
CCL3L1	0	2.43384	0.44	0.011	0	monocyte	CCL3L1
EREG	0	2.37637	0.467	0.004	0	monocyte	EREG
HLA-DRB11	0	2.29632	0.853	0.233	0	monocyte	HLA-DRB1
HLA-DPB11	0	2.29606	0.788	0.239	0	monocyte	HLA-DPB1
AREG	0	2.21262	0.608	0.117	0	monocyte	AREG
BCL2A1	0	2.19616	0.723	0.013	0	monocyte	BCL2A1
PLAUR	0	2.13994	0.819	0.274	0	monocyte	PLAUR
CD741	0	2.08657	0.925	0.321	0	monocyte	CD74
VCAN	0	2.04703	0.425	0.041	0	monocyte	VCAN
CCL4L2	0	2.04312	0.416	0.044	0	monocyte	CCL4L2
FTL	0	2.03563	0.995	0.988	0	monocyte	FTL
HLA-DQB11	0	2.0263	0.723	0.086	0	monocyte	HLA-DQB1
GPR183	0	1.99858	0.634	0.029	0	monocyte	GPR183
SOD21	0	1.98859	0.864	0.528	0	monocyte	SOD2
CYBA	0	1.97016	0.908	0.323	0	monocyte	CYBA
TYMP	0	1.95718	0.827	0.108	0	monocyte	TYMP
S100A4	0	1.95416	0.795	0.166	0	monocyte	S100A4
HLA-DQA11	0	1.948	0.569	0.05	0	monocyte	HLA-DQA1
CD14	0	1.94761	0.667	0.054	0	monocyte	CD14
C5AR1	0	1.92225	0.657	0.008	0	monocyte	C5AR1
MS4A7	0	1.89217	0.681	0.003	0	monocyte	MS4A7
FCN1	0	1.86678	0.489	0.002	0	monocyte	FCN1
CTSB	0	1.86599	0.804	0.345	0	monocyte	CTSB
LAPTM5	0	1.84956	0.801	0.053	0	monocyte	LAPTM5
CD83	0	1.82864	0.763	0.085	0	monocyte	CD83
MS4A6A	0	1.82021	0.689	0.004	0	monocyte	MS4A6A
COTL1	0	1.81251	0.755	0.184	0	monocyte	COTL1
C1QC	0	1.78466	0.358	0.004	0	monocyte	C1QC
PLEK	0	1.78043	0.747	0.011	0	monocyte	PLEK
LST1	0	1.75632	0.692	0.007	0	monocyte	LST1
CTSD	0	1.74774	0.765	0.428	0	monocyte	CTSD
FTH1	0	1.72677	0.996	0.991	0	monocyte	FTH1
FGL2	0	1.71431	0.709	0.114	0	monocyte	FGL2
CXCL3	0	1.71201	0.462	0.044	0	monocyte	CXCL3
MNDA	0	1.69095	0.679	0.004	0	monocyte	MNDA
CXCL21	0	1.68891	0.652	0.138	0	monocyte	CXCL2
CCL4	0	1.68561	0.563	0.051	0	monocyte	CCL4
CST3	0	1.68244	0.901	0.86	0	monocyte	CST3
CD68	0	1.68148	0.724	0.03	0	monocyte	CD68
IER3	0	1.6644	0.864	0.491	0	monocyte	IER3
CCL20	0	1.64467	0.302	0.006	0	monocyte	CCL20
SH3BGRL3	0	1.59	0.897	0.531	0	monocyte	SH3BGRL3
NAMPT	0	1.58021	0.854	0.547	0	monocyte	NAMPT
CTSZ	0	1.57187	0.807	0.326	0	monocyte	CTSZ
SAMSN1	0	1.56802	0.702	0.041	0	monocyte	SAMSN1
CYBB	0	1.56797	0.689	0.003	0	monocyte	CYBB
LCP1	0	1.45021	0.748	0.041	0	monocyte	LCP1
C1orf162	0	1.43971	0.682	0.013	0	monocyte	C1orf162
GRN1	0	1.42189	0.78	0.305	0	monocyte	GRN
SAT11	0	1.41854	0.942	0.811	0	monocyte	SAT1
DUSP2	0	1.41657	0.765	0.142	0	monocyte	DUSP2
FCGR2A	0	1.40454	0.639	0.018	0	monocyte	FCGR2A
LUCAT1	0	1.39691	0.536	0.039	0	monocyte	LUCAT1
FCGR3A	0	1.39575	0.424	0.008	0	monocyte	FCGR3A
S100A11	0	1.39459	0.894	0.683	0	monocyte	S100A11
ITGB2	0	1.38907	0.691	0.031	0	monocyte	ITGB2
PTGS2	0	1.38687	0.518	0.055	0	monocyte	PTGS2
C15orf48	0	1.38103	0.436	0.006	0	monocyte	C15orf48
PSAP	0	1.37507	0.889	0.749	0	monocyte	PSAP
HBEGF1	0	1.3732	0.632	0.167	0	monocyte	HBEGF
ARPC1B1	0	1.3723	0.815	0.316	0	monocyte	ARPC1B
HLA-DMA1	0	1.37025	0.67	0.12	0	monocyte	HLA-DMA
CPVL1	0	1.36666	0.66	0.12	0	monocyte	CPVL
NFKBIA1	0	1.36524	0.917	0.745	0	monocyte	NFKBIA
PTPRC	0	1.35233	0.782	0.062	0	monocyte	PTPRC
NEAT11	0	1.3411	0.922	0.875	0	monocyte	NEAT1
TNFAIP3	0	1.31086	0.732	0.293	0	monocyte	TNFAIP3
IL1RN	0	1.30873	0.431	0.002	0	monocyte	IL1RN
VAMP8	0	1.2869	0.708	0.055	0	monocyte	VAMP8
PHACTR1	0	1.26697	0.645	0.025	0	monocyte	PHACTR1
OLR1	0	1.25049	0.459	0.002	0	monocyte	OLR1
CHMP1B	0	1.24757	0.682	0.297	0	monocyte	CHMP1B
CD37	0	1.23276	0.708	0.048	0	monocyte	CD37
TNFSF13B	0	1.2291	0.627	0.019	0	monocyte	TNFSF13B
IGSF6	0	1.21446	0.575	0.007	0	monocyte	IGSF6
SERPINA1	0	1.21085	0.511	0.002	0	monocyte	SERPINA1
CD44	0	1.21074	0.716	0.166	0	monocyte	CD44
PTPRE1	0	1.20138	0.662	0.06	0	monocyte	PTPRE
HLA-DQA2	0	1.20108	0.439	0.026	0	monocyte	HLA-DQA2
HCST	0	1.18149	0.67	0.056	0	monocyte	HCST
CTSC	0	1.16762	0.634	0.222	0	monocyte	CTSC
ARPC3	0	1.16576	0.89	0.683	0	monocyte	ARPC3
STX11	0	1.15047	0.653	0.041	0	monocyte	STX11
PPIF	0	1.1484	0.566	0.117	0	monocyte	PPIF
FOLR2	0	1.14177	0.322	0.003	0	monocyte	FOLR2
NLRP3	0	1.13751	0.538	0.003	0	monocyte	NLRP3
VEGFA	0	1.13556	0.554	0.146	0	monocyte	VEGFA
CLEC7A	0	1.12421	0.583	0.002	0	monocyte	CLEC7A
NCF2	0	1.10817	0.594	0.004	0	monocyte	NCF2
SPI1	0	1.10708	0.614	0.004	0	monocyte	SPI1
CORO1A	0	1.10188	0.654	0.049	0	monocyte	CORO1A
RGS1	0	1.09953	0.427	0.034	0	monocyte	RGS1
MXD1	0	1.09903	0.572	0.107	0	monocyte	MXD1
ARHGDIB	0	1.09574	0.763	0.177	0	monocyte	ARHGDIB
ATP2B11	0	1.09325	0.709	0.312	0	monocyte	ATP2B1
MRC1	0	1.09319	0.357	0.029	0	monocyte	MRC1
EVI2B	0	1.09292	0.626	0.023	0	monocyte	EVI2B
CD48	0	1.09092	0.662	0.051	0	monocyte	CD48
ASAH1	0	1.08942	0.729	0.356	0	monocyte	ASAH1
MPEG1	0	1.07771	0.58	0.001	0	monocyte	MPEG1
GMFG1	0	1.07767	0.723	0.102	0	monocyte	GMFG
MS4A4A	0	1.07668	0.416	0.002	0	monocyte	MS4A4A
AP1S21	0	1.07263	0.694	0.158	0	monocyte	AP1S2
RNASET2	0	1.06849	0.754	0.329	0	monocyte	RNASET2
TNFRSF1B1	0	1.06711	0.644	0.085	0	monocyte	TNFRSF1B
CD53	0	1.0561	0.686	0.034	0	monocyte	CD53
METRNL	0	1.04774	0.701	0.268	0	monocyte	METRNL
OSM	0	1.04664	0.457	0.005	0	monocyte	OSM
LYN	0	1.04578	0.619	0.04	0	monocyte	LYN
FYB1	0	1.03025	0.624	0.048	0	monocyte	FYB1
TNF	0	1.02517	0.409	0.019	0	monocyte	TNF
CAPG	0	1.02199	0.542	0.03	0	monocyte	CAPG
CD86	0	1.0193	0.541	0.001	0	monocyte	CD86
RILPL2	0	1.01922	0.667	0.222	0	monocyte	RILPL2
FPR1	0	1.01028	0.524	0.001	0	monocyte	FPR1
HLA-DMB1	0	1.01009	0.582	0.043	0	monocyte	HLA-DMB
PDE4B	0	1.00337	0.647	0.096	0	monocyte	PDE4B
IL10	0	1.00064	0.294	0.004	0	monocyte	IL10
CD52	0	0.995503	0.49	0.051	0	monocyte	CD52
CALHM6	0	0.994	0.554	0.043	0	monocyte	CALHM6
APOBEC3A	0	0.990687	0.302	0.001	0	monocyte	APOBEC3A
CFLAR1	0	0.983058	0.707	0.276	0	monocyte	CFLAR
ACTB	0	0.970361	0.989	0.978	0	monocyte	ACTB
ACSL1	0	0.969527	0.53	0.036	0	monocyte	ACSL1
CD300E	0	0.968357	0.408	0.001	0	monocyte	CD300E
OAZ1	0	0.967334	0.934	0.894	0	monocyte	OAZ1
RNASE6	0	0.963841	0.538	0.001	0	monocyte	RNASE6
CMTM6	0	0.962222	0.723	0.3	0	monocyte	CMTM6
STXBP2	0	0.954782	0.506	0.012	0	monocyte	STXBP2
CD163	0	0.947414	0.434	0.002	0	monocyte	CD163
SLC11A1	0	0.941371	0.419	0.028	0	monocyte	SLC11A1
F13A1	0	0.939905	0.359	0.002	0	monocyte	F13A1
GK	0	0.931049	0.494	0.03	0	monocyte	GK
TGFBI	0	0.924895	0.539	0.049	0	monocyte	TGFBI
UCP2	0	0.916557	0.559	0.029	0	monocyte	UCP2
SAMHD1	0	0.913254	0.666	0.237	0	monocyte	SAMHD1
CXCL16	0	0.904571	0.549	0.058	0	monocyte	CXCL16
SERPINB9	0	0.904181	0.554	0.066	0	monocyte	SERPINB9
LCP2	0	0.901147	0.531	0.02	0	monocyte	LCP2
ADA2	0	0.894753	0.588	0.021	0	monocyte	ADA2
SMAP2	0	0.892426	0.63	0.088	0	monocyte	SMAP2
BIRC3	0	0.88086	0.528	0.088	0	monocyte	BIRC3
PYCARD	0	0.87793	0.658	0.227	0	monocyte	PYCARD
NINJ1	0	0.873396	0.608	0.19	0	monocyte	NINJ1
RNF149	0	0.860919	0.654	0.218	0	monocyte	RNF149
ARRB2	0	0.86085	0.589	0.041	0	monocyte	ARRB2
HCLS1	0	0.860361	0.628	0.044	0	monocyte	HCLS1
JAML	0	0.856799	0.491	0.012	0	monocyte	JAML
RASGEF1B	0	0.854577	0.586	0.075	0	monocyte	RASGEF1B
GPSM3	0	0.842647	0.607	0.042	0	monocyte	GPSM3
MSR1	0	0.842587	0.431	0.002	0	monocyte	MSR1
TREM1	0	0.841511	0.4	0.001	0	monocyte	TREM1
EFHD2	0	0.839082	0.648	0.177	0	monocyte	EFHD2
CSF1R	0	0.839029	0.473	0.003	0	monocyte	CSF1R
LSP1	0	0.832349	0.525	0.035	0	monocyte	LSP1
GLRX	0	0.828728	0.633	0.165	0	monocyte	GLRX
TNFAIP2	0	0.818756	0.519	0.067	0	monocyte	TNFAIP2
HLA-B1	0	0.812715	0.967	0.813	0	monocyte	HLA-B
STK17B	0	0.811866	0.625	0.084	0	monocyte	STK17B
CYTIP	0	0.809636	0.564	0.037	0	monocyte	CYTIP
C3AR1	0	0.808234	0.45	0.003	0	monocyte	C3AR1
CLEC10A	0	0.801454	0.319	0.001	0	monocyte	CLEC10A
ATP2B1-AS1	0	0.798326	0.515	0.131	0	monocyte	ATP2B1-AS1
MAP3K8	0	0.797693	0.6	0.184	0	monocyte	MAP3K8
KYNU	0	0.797574	0.496	0.001	0	monocyte	KYNU
LY86	0	0.795695	0.524	0.001	0	monocyte	LY86
AC253572.2	0	0.791495	0.368	0.023	0	monocyte	AC253572.2
FAM49B	0	0.790076	0.618	0.121	0	monocyte	FAM49B
TET2	0	0.782091	0.538	0.114	0	monocyte	TET2
PFKFB3	0	0.781396	0.551	0.136	0	monocyte	PFKFB3
NCF1	0	0.774074	0.454	0.012	0	monocyte	NCF1
TMSB4X1	0	0.773299	0.994	0.994	0	monocyte	TMSB4X
LILRB2	0	0.772635	0.46	0.001	0	monocyte	LILRB2
CASP1	0	0.769447	0.544	0.091	0	monocyte	CASP1
FXYD51	0	0.768436	0.687	0.142	0	monocyte	FXYD5
GRB2	0	0.762874	0.675	0.268	0	monocyte	GRB2
GNA13	0	0.761233	0.575	0.153	0	monocyte	GNA13
B2M1	0	0.759355	0.999	0.994	0	monocyte	B2M
LY96	0	0.75446	0.602	0.19	0	monocyte	LY96
NABP1	0	0.751477	0.596	0.19	0	monocyte	NABP1
ICAM11	0	0.747615	0.597	0.164	0	monocyte	ICAM1
FCGR2B	0	0.744558	0.332	0.002	0	monocyte	FCGR2B
CD36	0	0.734118	0.42	0.023	0	monocyte	CD36
PILRA	0	0.730247	0.46	0.007	0	monocyte	PILRA
ARL4C	0	0.725318	0.435	0.1	0	monocyte	ARL4C
OTUD1	0	0.714446	0.465	0.113	0	monocyte	OTUD1
ALOX5AP	0	0.714028	0.347	0.04	0	monocyte	ALOX5AP
ITGAX	0	0.713501	0.468	0.002	0	monocyte	ITGAX
GLIPR1	0	0.71278	0.655	0.207	0	monocyte	GLIPR1
VSIG4	0	0.712228	0.315	0.001	0	monocyte	VSIG4
MX2	0	0.711038	0.541	0.128	0	monocyte	MX2
CFP	0	0.710246	0.39	0.006	0	monocyte	CFP
AQP9	0	0.704287	0.274	0.001	0	monocyte	AQP9
FAM49A	0	0.701956	0.503	0.06	0	monocyte	FAM49A
IL1A	0	0.700119	0.276	0.001	0	monocyte	IL1A
MFSD1	0	0.699202	0.506	0.094	0	monocyte	MFSD1
CXCR4	0	0.698566	0.608	0.081	0	monocyte	CXCR4
SNX10	0	0.697898	0.476	0.021	0	monocyte	SNX10
SLC7A7	0	0.697594	0.465	0.01	0	monocyte	SLC7A7
IQGAP2	0	0.694766	0.522	0.071	0	monocyte	IQGAP2
PTPN6	0	0.69468	0.473	0.011	0	monocyte	PTPN6
PLAC8	0	0.694647	0.294	0.015	0	monocyte	PLAC8
UPP11	0	0.693237	0.513	0.102	0	monocyte	UPP1
PPT1	0	0.691232	0.572	0.199	0	monocyte	PPT1
THEMIS2	0	0.689742	0.523	0.006	0	monocyte	THEMIS2
OGFRL1	0	0.687412	0.496	0.065	0	monocyte	OGFRL1
LGALS91	0	0.68641	0.542	0.089	0	monocyte	LGALS9
BID	0	0.683499	0.492	0.064	0	monocyte	BID
RIPK2	0	0.679622	0.488	0.087	0	monocyte	RIPK2
IL10RA	0	0.679399	0.505	0.022	0	monocyte	IL10RA
TAGAP	0	0.67548	0.43	0.025	0	monocyte	TAGAP
DMXL2	0	0.674547	0.434	0.042	0	monocyte	DMXL2
FERMT3	0	0.669554	0.497	0.022	0	monocyte	FERMT3
TPP1	0	0.66819	0.563	0.155	0	monocyte	TPP1
RAC2	0	0.666428	0.528	0.044	0	monocyte	RAC2
FPR3	0	0.665997	0.328	0.001	0	monocyte	FPR3
CLEC12A	0	0.660001	0.371	0.001	0	monocyte	CLEC12A
AC079753.2	0	0.658094	0.338	0	0	monocyte	AC079753.2
RBM47	0	0.651577	0.463	0.008	0	monocyte	RBM47
MAP2K3	0	0.64999	0.534	0.12	0	monocyte	MAP2K3
RASSF5	0	0.645342	0.463	0.027	0	monocyte	RASSF5
CD4	0	0.645013	0.464	0.015	0	monocyte	CD4
DOK2	0	0.642266	0.453	0.023	0	monocyte	DOK2
SLC43A2	0	0.641562	0.456	0.025	0	monocyte	SLC43A2
SKAP2	0	0.639033	0.557	0.153	0	monocyte	SKAP2
LAIR1	0	0.634049	0.409	0.003	0	monocyte	LAIR1
WAS	0	0.629035	0.477	0.015	0	monocyte	WAS
2022-03-01	0	0.627414	0.412	0.003	0	monocyte	2022-03-01
PLBD1	0	0.624876	0.421	0.06	0	monocyte	PLBD1
STAB1	0	0.620223	0.302	0.026	0	monocyte	STAB1
PRKCB	0	0.618233	0.431	0.014	0	monocyte	PRKCB
FGR	0	0.616144	0.382	0.013	0	monocyte	FGR
EVI2A	0	0.614646	0.459	0.019	0	monocyte	EVI2A
RUNX1	0	0.613596	0.491	0.129	0	monocyte	RUNX1
TNFAIP8	0	0.611729	0.391	0.065	0	monocyte	TNFAIP8
GCA	0	0.609887	0.463	0.093	0	monocyte	GCA
WIPF1	0	0.60116	0.506	0.09	0	monocyte	WIPF1
CLEC4E	0	0.600059	0.295	0	0	monocyte	CLEC4E
SMIM25	0	0.599051	0.279	0.001	0	monocyte	SMIM25
CCRL2	0	0.596548	0.371	0.017	0	monocyte	CCRL2
DOCK8	0	0.596425	0.498	0.039	0	monocyte	DOCK8
CCR1	0	0.59548	0.363	0.001	0	monocyte	CCR1
MAN2B1	0	0.593785	0.479	0.066	0	monocyte	MAN2B1
NCKAP1L	0	0.593767	0.45	0.008	0	monocyte	NCKAP1L
HCK	0	0.591806	0.422	0.002	0	monocyte	HCK
SELL	0	0.586889	0.326	0.008	0	monocyte	SELL
FMNL1	0	0.584725	0.481	0.021	0	monocyte	FMNL1
SLA	0	0.581505	0.428	0.03	0	monocyte	SLA
TBXAS1	0	0.579089	0.463	0.004	0	monocyte	TBXAS1
ABRACL	0	0.577578	0.504	0.093	0	monocyte	ABRACL
TGFB1	0	0.573765	0.563	0.152	0	monocyte	TGFB1
C9orf72	0	0.571728	0.497	0.133	0	monocyte	C9orf72
LIMD2	0	0.568292	0.45	0.07	0	monocyte	LIMD2
AZIN1-AS1	0	0.567798	0.278	0.046	0	monocyte	AZIN1-AS1
DOCK2	0	0.565237	0.466	0.014	0	monocyte	DOCK2
IRAK31	0	0.564555	0.402	0.061	0	monocyte	IRAK3
IRF8	0	0.557696	0.328	0.048	0	monocyte	IRF8
OAS1	0	0.552746	0.454	0.119	0	monocyte	OAS1
ADAP2	0	0.552189	0.361	0.018	0	monocyte	ADAP2
SLC16A3	0	0.545059	0.42	0.031	0	monocyte	SLC16A3
MPP1	0	0.54109	0.387	0.074	0	monocyte	MPP1
UNC93B1	0	0.540814	0.45	0.049	0	monocyte	UNC93B1
ADGRE2	0	0.538589	0.353	0.001	0	monocyte	ADGRE2
IGFLR1	0	0.538472	0.431	0.038	0	monocyte	IGFLR1
SCO2	0	0.538353	0.436	0.069	0	monocyte	SCO2
TNFSF13	0	0.537264	0.412	0.041	0	monocyte	TNFSF13
NPL	0	0.535972	0.274	0.007	0	monocyte	NPL
SH2B3	0	0.532302	0.452	0.051	0	monocyte	SH2B3
LILRB3	0	0.525548	0.397	0.015	0	monocyte	LILRB3
RAB11FIP1	0	0.523857	0.412	0.081	0	monocyte	RAB11FIP1
RNF144B	0	0.523233	0.375	0.032	0	monocyte	RNF144B
MYO1F	0	0.519622	0.387	0.017	0	monocyte	MYO1F
EPB41L3	0	0.51759	0.39	0.033	0	monocyte	EPB41L3
POU2F2	0	0.516861	0.346	0.017	0	monocyte	POU2F2
NFKBID	0	0.514309	0.444	0.074	0	monocyte	NFKBID
TLR2	0	0.510471	0.36	0.001	0	monocyte	TLR2
AOAH	0	0.510389	0.378	0.01	0	monocyte	AOAH
EMILIN2	0	0.507729	0.453	0.095	0	monocyte	EMILIN2
NCF4	0	0.50634	0.381	0.003	0	monocyte	NCF4
HAVCR2	0	0.506277	0.357	0.004	0	monocyte	HAVCR2
CSF3R	0	0.506013	0.296	0.001	0	monocyte	CSF3R
RAB20	0	0.505051	0.431	0.109	0	monocyte	RAB20
ITGA4	0	0.494597	0.422	0.043	0	monocyte	ITGA4
TLR41	0	0.488649	0.378	0.053	0	monocyte	TLR4
LAT2	0	0.487787	0.373	0.004	0	monocyte	LAT2
CD300A	0	0.482864	0.368	0.007	0	monocyte	CD300A
SYK	0	0.482246	0.391	0.001	0	monocyte	SYK
CD69	0	0.48079	0.298	0.041	0	monocyte	CD69
GRK2	0	0.479055	0.468	0.108	0	monocyte	GRK2
SH3KBP1	0	0.476399	0.491	0.126	0	monocyte	SH3KBP1
PIK3AP1	0	0.47223	0.353	0.015	0	monocyte	PIK3AP1
SIGLEC1	0	0.469326	0.29	0.001	0	monocyte	SIGLEC1
IL6R	0	0.468268	0.391	0.073	0	monocyte	IL6R
LPCAT1	0	0.467347	0.376	0.066	0	monocyte	LPCAT1
TMEM170B	0	0.463793	0.327	0.02	0	monocyte	TMEM170B
RASSF4	0	0.463414	0.371	0.034	0	monocyte	RASSF4
ADGRE5	0	0.463296	0.423	0.076	0	monocyte	ADGRE5
TTYH3	0	0.461931	0.343	0.045	0	monocyte	TTYH3
LILRB4	0	0.458135	0.327	0.001	0	monocyte	LILRB4
ANPEP	0	0.457011	0.26	0.006	0	monocyte	ANPEP
IL18	0	0.453282	0.322	0.003	0	monocyte	IL18
ITGAM	0	0.453136	0.34	0.002	0	monocyte	ITGAM
APBB1IP	0	0.451962	0.386	0.024	0	monocyte	APBB1IP
FCGR1A	0	0.450509	0.286	0.002	0	monocyte	FCGR1A
MYD88	0	0.449904	0.387	0.067	0	monocyte	MYD88
CPPED1	0	0.446139	0.375	0.08	0	monocyte	CPPED1
TCIRG1	0	0.444729	0.434	0.095	0	monocyte	TCIRG1
SLC31A2	0	0.443621	0.37	0.031	0	monocyte	SLC31A2
GNA15	0	0.442076	0.329	0.004	0	monocyte	GNA15
SULT1A1	0	0.441252	0.34	0.038	0	monocyte	SULT1A1
CSF2RA	0	0.437649	0.346	0.001	0	monocyte	CSF2RA
PARVG	0	0.435026	0.409	0.013	0	monocyte	PARVG
CD84	0	0.433561	0.299	0.009	0	monocyte	CD84
CLEC4A	0	0.430925	0.312	0.006	0	monocyte	CLEC4A
RGS19	0	0.430402	0.39	0.04	0	monocyte	RGS19
BTK	0	0.429288	0.362	0.001	0	monocyte	BTK
SIRPA	0	0.429068	0.345	0.046	0	monocyte	SIRPA
FBP1	0	0.429044	0.307	0.005	0	monocyte	FBP1
TFEC	0	0.424467	0.322	0.001	0	monocyte	TFEC
DAPP1	0	0.410494	0.309	0.004	0	monocyte	DAPP1
GPR65	0	0.407847	0.296	0.023	0	monocyte	GPR65
OAS21	0	0.406957	0.384	0.084	0	monocyte	OAS2
LILRA5	0	0.403636	0.264	0	0	monocyte	LILRA5
ANKRD44	0	0.401819	0.376	0.06	0	monocyte	ANKRD44
C19orf38	0	0.401643	0.293	0.004	0	monocyte	C19orf38
SQOR	0	0.398254	0.397	0.089	0	monocyte	SQOR
SLC7A5	0	0.392087	0.321	0.047	0	monocyte	SLC7A5
SLC8A1	0	0.391019	0.372	0.066	0	monocyte	SLC8A1
CSK	0	0.387918	0.371	0.076	0	monocyte	CSK
CMTM7	0	0.385053	0.366	0.046	0	monocyte	CMTM7
CYTH1	0	0.384155	0.418	0.093	0	monocyte	CYTH1
SCIMP	0	0.38393	0.31	0.001	0	monocyte	SCIMP
PECAM11	0	0.38241	0.499	0.105	0	monocyte	PECAM1
MYO1G	0	0.382185	0.265	0.012	0	monocyte	MYO1G
RIN3	0	0.381793	0.334	0.038	0	monocyte	RIN3
LILRB1	0	0.379995	0.283	0.001	0	monocyte	LILRB1
CYTH4	0	0.379652	0.287	0.003	0	monocyte	CYTH4
ARHGAP30	0	0.379336	0.333	0.012	0	monocyte	ARHGAP30
GAS7	0	0.375846	0.321	0.043	0	monocyte	GAS7
CD33	0	0.375835	0.324	0.001	0	monocyte	CD33
LRRC25	0	0.375542	0.284	0.001	0	monocyte	LRRC25
ARHGAP4	0	0.375056	0.349	0.021	0	monocyte	ARHGAP4
PREX1	0	0.372425	0.369	0.046	0	monocyte	PREX1
ALOX5	0	0.371161	0.293	0.002	0	monocyte	ALOX5
SELPLG	0	0.367092	0.311	0.011	0	monocyte	SELPLG
BIN2	0	0.367007	0.321	0.02	0	monocyte	BIN2
PDE4A	0	0.364165	0.321	0.024	0	monocyte	PDE4A
ZNF385A	0	0.36369	0.315	0.041	0	monocyte	ZNF385A
NAIP	0	0.361783	0.331	0.06	0	monocyte	NAIP
IKZF1	0	0.361131	0.337	0.021	0	monocyte	IKZF1
ARHGAP261	0	0.358991	0.359	0.068	0	monocyte	ARHGAP26
RASSF2	0	0.355927	0.347	0.06	0	monocyte	RASSF2
MAPKAPK3	0	0.349963	0.324	0.06	0	monocyte	MAPKAPK3
EMB	0	0.345499	0.315	0.026	0	monocyte	EMB
RCSD1	0	0.344942	0.32	0.043	0	monocyte	RCSD1
CIITA	0	0.344798	0.292	0.026	0	monocyte	CIITA
ST8SIA4	0	0.340638	0.331	0.029	0	monocyte	ST8SIA4
KIAA0930	0	0.3332	0.323	0.041	0	monocyte	KIAA0930
OTULINL	0	0.330183	0.287	0.026	0	monocyte	OTULINL
NAAA	0	0.328416	0.314	0.053	0	monocyte	NAAA
NAGA	0	0.326907	0.326	0.052	0	monocyte	NAGA
ARHGAP45	0	0.322531	0.296	0.014	0	monocyte	ARHGAP45
SECTM1	0	0.322415	0.277	0.026	0	monocyte	SECTM1
GRK3	0	0.321293	0.299	0.028	0	monocyte	GRK3
PTAFR	0	0.318823	0.253	0.005	0	monocyte	PTAFR
MFSD12	0	0.315386	0.323	0.047	0	monocyte	MFSD12
PTGER4	0	0.314518	0.284	0.04	0	monocyte	PTGER4
ODF3B	0	0.312458	0.318	0.044	0	monocyte	ODF3B
KCNAB2	0	0.301061	0.277	0.025	0	monocyte	KCNAB2
PTK2B	0	0.296186	0.266	0.032	0	monocyte	PTK2B
CHST11	0	0.294874	0.301	0.041	0	monocyte	CHST11
SERPINB8	0	0.292432	0.282	0.035	0	monocyte	SERPINB8
LPXN	0	0.281964	0.282	0.028	0	monocyte	LPXN
STK10	0	0.281259	0.293	0.046	0	monocyte	STK10
ARID3A	0	0.280142	0.252	0.025	0	monocyte	ARID3A
DOCK11	0	0.27904	0.264	0.025	0	monocyte	DOCK11
ADCY7	0	0.269672	0.296	0.044	0	monocyte	ADCY7
EAF2	0	0.266688	0.262	0.028	0	monocyte	EAF2
MCTP1	0	0.260264	0.26	0.034	0	monocyte	MCTP1
MYO5A	8.5971e-308	0.334287	0.297	0.054	2.24935e-303	monocyte	MYO5A
EDEM1	9.61216e-307	0.3465	0.346	0.071	2.51493e-302	monocyte	EDEM1
MYO9B	1.31135e-306	0.34052	0.364	0.077	3.43101e-302	monocyte	MYO9B
SERPINB11	2.87636e-303	0.898733	0.677	0.281	7.5257e-299	monocyte	SERPINB1
GLIPR2	1.62498e-302	0.48417	0.444	0.116	4.2516e-298	monocyte	GLIPR2
HMGA1	2.00543e-302	0.328767	0.352	0.072	5.247e-298	monocyte	HMGA1
WARS1	3.17683e-301	0.729036	0.425	0.106	8.31187e-297	monocyte	WARS
RHOG	1.02592e-300	0.62905	0.556	0.188	2.68422e-296	monocyte	RHOG
TPM31	7.65347e-300	0.886937	0.773	0.421	2.00245e-295	monocyte	TPM3
EHD1	2.28625e-297	0.60528	0.403	0.099	5.98173e-293	monocyte	EHD1
SLC15A3	1.91865e-296	0.384819	0.369	0.083	5.01996e-292	monocyte	SLC15A3
BMP2K	2.77864e-293	0.35446	0.328	0.067	7.27003e-289	monocyte	BMP2K
ATP6V1B2	2.4905e-291	0.51334	0.456	0.127	6.51615e-287	monocyte	ATP6V1B2
NFKB1	1.98811e-289	0.815435	0.586	0.212	5.20168e-285	monocyte	NFKB1
ACTR21	5.45586e-288	0.860698	0.728	0.384	1.42747e-283	monocyte	ACTR2
MANBA	8.09238e-286	0.282062	0.314	0.062	2.11729e-281	monocyte	MANBA
ATP6V0B	4.61911e-285	0.812531	0.752	0.419	1.20855e-280	monocyte	ATP6V0B
ZNF267	1.04133e-284	0.466772	0.401	0.099	2.72454e-280	monocyte	ZNF267
MAP3K1	2.55531e-284	0.322001	0.33	0.068	6.68572e-280	monocyte	MAP3K1
RGS2	4.2267e-283	1.17833	0.766	0.415	1.10587e-278	monocyte	RGS2
ARPC5	9.44333e-283	0.867528	0.786	0.494	2.47075e-278	monocyte	ARPC5
SH3BP2	1.37662e-282	0.28253	0.312	0.062	3.60179e-278	monocyte	SH3BP2
ARPC2	2.151e-280	0.888764	0.868	0.723	5.62787e-276	monocyte	ARPC2
CD931	1.14512e-274	0.47378	0.414	0.102	2.99608e-270	monocyte	CD93
GAA	8.08501e-272	0.355257	0.378	0.092	2.11536e-267	monocyte	GAA
SHKBP1	1.04818e-271	0.346006	0.345	0.077	2.74246e-267	monocyte	SHKBP1
CNPY3	5.56969e-271	0.582352	0.588	0.223	1.45725e-266	monocyte	CNPY3
LIPA	7.52328e-270	0.765832	0.418	0.116	1.96839e-265	monocyte	LIPA
RNF130	2.19602e-269	0.763317	0.643	0.301	5.74567e-265	monocyte	RNF130
MAP2K1	1.06438e-267	0.422763	0.406	0.106	2.78484e-263	monocyte	MAP2K1
CYB5R4	7.50038e-267	0.263614	0.303	0.061	1.9624e-262	monocyte	CYB5R4
ATP6V0D1	8.26114e-267	0.596147	0.585	0.221	2.16144e-262	monocyte	ATP6V0D1
NPC21	1.03882e-266	0.939729	0.861	0.705	2.71796e-262	monocyte	NPC2
ATP5F1E	8.27086e-266	0.695853	0.93	0.906	2.16399e-261	monocyte	ATP5F1E
RAB31	8.73443e-266	0.784174	0.601	0.245	2.28528e-261	monocyte	RAB31
AP1B1	9.72962e-266	0.309853	0.288	0.057	2.54566e-261	monocyte	AP1B1
LACTB	1.96747e-265	0.418096	0.445	0.124	5.14769e-261	monocyte	LACTB
NFKBIE	4.5991e-264	0.287563	0.303	0.062	1.20331e-259	monocyte	NFKBIE
SMCO4	8.63372e-264	0.38558	0.382	0.096	2.25893e-259	monocyte	SMCO4
PFN1	8.67759e-262	0.89259	0.864	0.724	2.27041e-257	monocyte	PFN1
ATP1B3	2.70289e-261	1.17995	0.779	0.478	7.07185e-257	monocyte	ATP1B3
DOCK10	3.57445e-261	0.367211	0.353	0.081	9.35219e-257	monocyte	DOCK10
NCOA4	8.30993e-261	0.62837	0.575	0.216	2.17421e-256	monocyte	NCOA4
RP2	3.08348e-260	0.271235	0.269	0.051	8.06762e-256	monocyte	RP2
PLEKHB2	5.71179e-260	0.496836	0.523	0.175	1.49443e-255	monocyte	PLEKHB2
H3F3A	6.54864e-260	0.635963	0.966	0.97	1.71339e-255	monocyte	H3F3A
SYNGR2	4.15798e-257	0.40515	0.434	0.121	1.08789e-252	monocyte	SYNGR2
NUP214	4.50672e-255	0.524695	0.469	0.144	1.17914e-250	monocyte	NUP214
JARID2	1.34219e-254	0.430471	0.434	0.123	3.5117e-250	monocyte	JARID2
ADPGK	1.36718e-254	0.323481	0.358	0.086	3.57708e-250	monocyte	ADPGK
FABP5	1.05409e-252	1.3523	0.44	0.133	2.75793e-248	monocyte	FABP5
IRF71	1.06632e-252	0.61417	0.496	0.158	2.78993e-248	monocyte	IRF7
HMOX1	6.91565e-252	1.1131	0.453	0.144	1.80941e-247	monocyte	HMOX1
C4orf48	7.62198e-252	0.429351	0.483	0.145	1.99422e-247	monocyte	C4orf48
FAM107B	9.83875e-250	0.552135	0.495	0.156	2.57421e-245	monocyte	FAM107B
EPSTI1	1.48044e-249	0.560902	0.497	0.163	3.87343e-245	monocyte	EPSTI1
STK4	1.92443e-248	0.437777	0.543	0.18	5.03507e-244	monocyte	STK4
MALT11	2.55621e-248	0.507984	0.478	0.152	6.68807e-244	monocyte	MALT1
PAG1	1.40559e-246	0.407572	0.321	0.073	3.67758e-242	monocyte	PAG1
SORL1	3.78287e-246	0.400413	0.298	0.064	9.89749e-242	monocyte	SORL1
H2AFY	4.71245e-245	0.758323	0.676	0.353	1.23296e-240	monocyte	H2AFY
FUOM	4.03903e-244	0.291053	0.334	0.078	1.05677e-239	monocyte	FUOM
CAP1	3.08492e-243	0.754699	0.724	0.408	8.07138e-239	monocyte	CAP1
PLXNC1	1.19337e-242	0.333697	0.306	0.068	3.12233e-238	monocyte	PLXNC1
MOB3A	1.43513e-242	0.292841	0.295	0.063	3.75488e-238	monocyte	MOB3A
EMP3	6.10358e-239	0.914498	0.814	0.579	1.59694e-234	monocyte	EMP3
ELF11	3.16321e-236	0.684186	0.683	0.311	8.27621e-232	monocyte	ELF1
SHTN1	5.61048e-236	0.354337	0.328	0.078	1.46793e-231	monocyte	SHTN1
PMAIP1	2.30406e-234	0.427531	0.342	0.084	6.02835e-230	monocyte	PMAIP1
CAPZA1	4.85991e-234	0.581299	0.622	0.267	1.27155e-229	monocyte	CAPZA1
CKLF	8.29758e-233	0.691858	0.591	0.246	2.17098e-228	monocyte	CKLF
NR4A2	2.42088e-232	0.9841	0.813	0.593	6.33399e-228	monocyte	NR4A2
RNPEPL1	6.60221e-232	0.317365	0.369	0.096	1.7274e-227	monocyte	RNPEPL1
SIPA1L1	1.6005e-231	0.369319	0.337	0.084	4.18754e-227	monocyte	SIPA1L1
GNAI21	2.16206e-231	0.763246	0.817	0.644	5.65681e-227	monocyte	GNAI2
GCH1	2.52763e-231	0.371284	0.286	0.062	6.6133e-227	monocyte	GCH1
EZR	4.69926e-231	0.844244	0.65	0.313	1.22952e-226	monocyte	EZR
FGD4	1.8087e-227	0.599594	0.519	0.191	4.73227e-223	monocyte	FGD4
ATP13A31	2.92467e-227	0.626931	0.531	0.202	7.65211e-223	monocyte	ATP13A3
IRAK1	1.72307e-226	0.252523	0.3	0.068	4.50823e-222	monocyte	IRAK1
BASP11	1.57459e-224	1.08084	0.641	0.311	4.11974e-220	monocyte	BASP1
IL17RA	1.29692e-223	0.286853	0.275	0.06	3.39327e-219	monocyte	IL17RA
GM2A	5.7554e-221	0.336655	0.281	0.062	1.50584e-216	monocyte	GM2A
VASP	3.07163e-218	0.606164	0.579	0.243	8.03662e-214	monocyte	VASP
CARD161	7.02828e-218	0.716022	0.595	0.259	1.83888e-213	monocyte	CARD16
ABL21	6.1972e-216	0.588284	0.379	0.113	1.62144e-211	monocyte	ABL2
SEPTIN6	1.63384e-215	0.350863	0.406	0.118	4.27479e-211	monocyte	SEPTIN6
HLA-DRB51	3.41582e-215	0.807784	0.33	0.081	8.93714e-211	monocyte	HLA-DRB5
SERF2	4.08608e-213	0.506812	0.957	0.957	1.06908e-208	monocyte	SERF2
OSTF1	4.59181e-212	0.423142	0.495	0.174	1.2014e-207	monocyte	OSTF1
TAOK3	5.06912e-212	0.463033	0.511	0.186	1.32628e-207	monocyte	TAOK3
CTSH	1.6445e-211	0.713417	0.642	0.323	4.30268e-207	monocyte	CTSH
CSTA	5.65238e-211	0.707823	0.501	0.191	1.47889e-206	monocyte	CSTA
RNF166	1.10887e-210	0.255317	0.295	0.068	2.90124e-206	monocyte	RNF166
PLIN2	9.59784e-210	0.953132	0.539	0.225	2.51118e-205	monocyte	PLIN2
PPP1CA	1.44649e-209	0.533075	0.608	0.265	3.7846e-205	monocyte	PPP1CA
SDCBP1	4.63034e-208	0.812427	0.813	0.63	1.21148e-203	monocyte	SDCBP
BST1	2.49952e-204	0.335159	0.266	0.06	6.53974e-200	monocyte	BST1
MGAT11	1.04591e-203	0.546589	0.582	0.25	2.73653e-199	monocyte	MGAT1
LITAF	1.77809e-202	0.846307	0.738	0.45	4.65219e-198	monocyte	LITAF
ICAM3	8.62774e-201	0.390832	0.303	0.076	2.25736e-196	monocyte	ICAM3
LRRFIP11	9.82219e-201	0.713351	0.72	0.407	2.56988e-196	monocyte	LRRFIP1
CCDC88A	1.51722e-200	0.559087	0.553	0.234	3.96964e-196	monocyte	CCDC88A
HLA-C1	3.07306e-200	0.504421	0.952	0.883	8.04035e-196	monocyte	HLA-C
TSPO1	1.29796e-198	0.844451	0.762	0.574	3.39598e-194	monocyte	TSPO
DDX60L1	2.05167e-198	0.390642	0.377	0.112	5.36798e-194	monocyte	DDX60L
GPCPD1	8.01179e-198	0.611859	0.548	0.227	2.0962e-193	monocyte	GPCPD1
IVNS1ABP	2.09597e-197	0.719486	0.613	0.285	5.48389e-193	monocyte	IVNS1ABP
KDM6B	2.86946e-197	0.811698	0.748	0.475	7.50766e-193	monocyte	KDM6B
OXSR1	4.88947e-197	0.395198	0.393	0.121	1.27928e-192	monocyte	OXSR1
HLA-A1	1.8507e-195	0.506551	0.959	0.931	4.84217e-191	monocyte	HLA-A
VSIR	3.00464e-194	0.589163	0.554	0.236	7.86135e-190	monocyte	VSIR
FES	3.84099e-194	0.260588	0.293	0.073	1.00496e-189	monocyte	FES
G0S2	1.84898e-192	1.85938	0.513	0.24	4.83767e-188	monocyte	G0S2
NAGK	3.0067e-192	0.552139	0.539	0.231	7.86672e-188	monocyte	NAGK
THAP2	1.03732e-191	0.408467	0.362	0.109	2.71405e-187	monocyte	THAP2
AP2S1	9.17241e-191	0.718655	0.688	0.424	2.39987e-186	monocyte	AP2S1
CIAO2A	1.57451e-190	0.2806	0.355	0.102	4.11955e-186	monocyte	CIAO2A
RGCC1	2.31173e-190	0.632631	0.434	0.145	6.0484e-186	monocyte	RGCC
DPP7	1.55017e-189	0.440404	0.538	0.216	4.05586e-185	monocyte	DPP7
GLUL	1.00678e-188	1.03299	0.754	0.558	2.63413e-184	monocyte	GLUL
AC020916.11	3.64431e-187	0.669313	0.633	0.299	9.53498e-183	monocyte	AC020916.1
PABPC1	4.97353e-187	0.712142	0.903	0.909	1.30127e-182	monocyte	PABPC1
PNP1	1.10785e-186	0.336715	0.445	0.145	2.89858e-182	monocyte	PNP
DNAJC151	3.42385e-186	0.349566	0.438	0.145	8.95816e-182	monocyte	DNAJC15
SLC2A31	4.9039e-186	1.06466	0.669	0.388	1.28306e-181	monocyte	SLC2A3
FAM102B	7.12983e-186	0.287973	0.306	0.081	1.86545e-181	monocyte	FAM102B
EHBP1L1	1.61741e-185	0.304862	0.365	0.108	4.23179e-181	monocyte	EHBP1L1
M6PR	1.82281e-185	0.5134	0.532	0.226	4.76919e-181	monocyte	M6PR
IFNGR2	9.4302e-185	0.533142	0.521	0.217	2.46732e-180	monocyte	IFNGR2
ACTR31	1.02595e-184	0.611394	0.695	0.4	2.6843e-180	monocyte	ACTR3
RIPOR2	5.25074e-182	0.407063	0.252	0.06	1.3738e-177	monocyte	RIPOR2
RGS10	8.87294e-181	0.638808	0.627	0.318	2.32152e-176	monocyte	RGS10
CFL11	2.04307e-180	0.624385	0.889	0.847	5.34549e-176	monocyte	CFL1
NR4A3	1.3649e-179	0.749674	0.713	0.406	3.57114e-175	monocyte	NR4A3
MCOLN1	2.00466e-179	0.415039	0.328	0.097	5.245e-175	monocyte	MCOLN1
ARHGAP181	5.41447e-179	0.499229	0.412	0.142	1.41664e-174	monocyte	ARHGAP18
ETV6	2.72541e-178	0.326319	0.374	0.117	7.13077e-174	monocyte	ETV6
INSIG11	9.61857e-178	0.783698	0.528	0.229	2.5166e-173	monocyte	INSIG1
MCL1	3.2223e-176	0.667632	0.873	0.804	8.43083e-172	monocyte	MCL1
ZEB2	2.05922e-175	0.836005	0.689	0.451	5.38774e-171	monocyte	ZEB2
ZC3H12A	2.15148e-175	0.459651	0.431	0.153	5.62913e-171	monocyte	ZC3H12A
DSE	1.17152e-173	0.68704	0.537	0.245	3.06516e-169	monocyte	DSE
MTHFD2	1.98882e-170	0.343713	0.41	0.138	5.20356e-166	monocyte	MTHFD2
LRRK2	2.55842e-170	0.381517	0.273	0.072	6.69385e-166	monocyte	LRRK2
BAZ1A	3.34667e-170	0.534043	0.585	0.269	8.75624e-166	monocyte	BAZ1A
GABARAP	6.97897e-170	0.550071	0.877	0.872	1.82598e-165	monocyte	GABARAP
CNDP2	9.91173e-169	0.335809	0.384	0.127	2.59331e-164	monocyte	CNDP2
SSH2	2.9397e-168	0.266218	0.278	0.073	7.69143e-164	monocyte	SSH2
GIMAP41	6.60466e-168	0.303796	0.368	0.11	1.72804e-163	monocyte	GIMAP4
HIF1A1	1.61439e-167	0.697825	0.651	0.366	4.2239e-163	monocyte	HIF1A
LAP31	8.48028e-166	0.591391	0.592	0.289	2.21878e-161	monocyte	LAP3
PGD	2.74492e-164	0.338619	0.35	0.112	7.1818e-160	monocyte	PGD
THBD1	3.10705e-164	0.693863	0.431	0.156	8.12928e-160	monocyte	THBD
PTPN18	1.03223e-163	0.270436	0.346	0.106	2.70072e-159	monocyte	PTPN18
PLXDC2	1.84803e-163	0.447276	0.494	0.204	4.83519e-159	monocyte	PLXDC2
ATG3	3.96337e-163	0.490277	0.531	0.237	1.03698e-158	monocyte	ATG3
CLIC1	5.81251e-161	0.654195	0.829	0.758	1.52079e-156	monocyte	CLIC1
RB1	3.23975e-159	0.413188	0.409	0.148	8.47648e-155	monocyte	RB1
ARL8B	3.93541e-159	0.392051	0.484	0.196	1.02966e-154	monocyte	ARL8B
CYB5D1	2.49279e-158	0.381612	0.376	0.13	6.52213e-154	monocyte	CYB5D1
PSEN1	1.2292e-157	0.301246	0.334	0.105	3.21607e-153	monocyte	PSEN1
CHCHD10	2.01154e-157	0.475566	0.588	0.275	5.26299e-153	monocyte	CHCHD10
ATP6V0C	2.04727e-157	0.616938	0.824	0.694	5.35648e-153	monocyte	ATP6V0C
ATP6V1A	5.6322e-157	0.303987	0.32	0.098	1.47361e-152	monocyte	ATP6V1A
ARPC4	6.93279e-157	0.542684	0.613	0.322	1.8139e-152	monocyte	ARPC4
RNASEK	6.47949e-156	0.513864	0.869	0.828	1.69529e-151	monocyte	RNASEK
FNIP21	3.48224e-155	0.386392	0.363	0.122	9.11094e-151	monocyte	FNIP2
RAP2B	7.39111e-155	0.38068	0.445	0.173	1.93381e-150	monocyte	RAP2B
TMEM123	4.66155e-154	0.583207	0.641	0.36	1.21965e-149	monocyte	TMEM123
YWHAB1	1.49528e-152	0.560285	0.81	0.679	3.91225e-148	monocyte	YWHAB
SAMD9L1	6.02086e-152	0.354095	0.403	0.143	1.5753e-147	monocyte	SAMD9L
MOB1A	1.02308e-151	0.543384	0.638	0.368	2.67679e-147	monocyte	MOB1A
2022-03-02	1.17996e-150	0.279181	0.313	0.096	3.08724e-146	monocyte	2022-03-02
IFNAR2	1.51776e-149	0.263478	0.356	0.116	3.97107e-145	monocyte	IFNAR2
CREB5	1.90509e-149	0.252009	0.262	0.071	4.98448e-145	monocyte	CREB5
ABCA1	5.45499e-149	0.45703	0.301	0.094	1.42724e-144	monocyte	ABCA1
TRABD	7.50758e-147	0.254671	0.336	0.108	1.96428e-142	monocyte	TRABD
RNF2131	8.15217e-147	0.538581	0.596	0.306	2.13293e-142	monocyte	RNF213
ACP5	7.63336e-146	0.591871	0.287	0.088	1.99719e-141	monocyte	ACP5
AKAP13	1.24781e-145	0.593886	0.704	0.451	3.26476e-141	monocyte	AKAP13
PSME21	1.60202e-144	0.707461	0.669	0.414	4.19152e-140	monocyte	PSME2
MBP	3.07333e-144	0.332874	0.407	0.148	8.04106e-140	monocyte	MBP
PRR13	3.93189e-144	0.459066	0.584	0.296	1.02874e-139	monocyte	PRR13
DIAPH1	3.82829e-142	0.303372	0.365	0.127	1.00163e-137	monocyte	DIAPH1
CTSA	2.08686e-141	0.505231	0.497	0.233	5.46007e-137	monocyte	CTSA
ZSWIM6	2.5241e-141	0.32275	0.384	0.14	6.60406e-137	monocyte	ZSWIM6
AC016831.1	4.90501e-141	0.385396	0.377	0.137	1.28335e-136	monocyte	AC016831.1
RAB32	6.69753e-141	0.43137	0.441	0.182	1.75234e-136	monocyte	RAB32
UBE2F	9.06851e-141	0.298056	0.365	0.128	2.37269e-136	monocyte	UBE2F
ELL2	2.00281e-140	0.536984	0.543	0.26	5.24014e-136	monocyte	ELL2
PGK1	4.1662e-140	0.581173	0.691	0.464	1.09005e-135	monocyte	PGK1
TMEM167A	1.81523e-139	0.415821	0.519	0.238	4.74938e-135	monocyte	TMEM167A
CCDC691	2.97774e-139	0.269404	0.284	0.085	7.79095e-135	monocyte	CCDC69
NFKBIZ1	3.8109e-139	0.790538	0.698	0.48	9.97083e-135	monocyte	NFKBIZ
RASSF31	4.38255e-139	0.300699	0.354	0.122	1.14665e-134	monocyte	RASSF3
RNPEP	4.14478e-136	0.282799	0.338	0.115	1.08444e-131	monocyte	RNPEP
MSN1	2.24116e-135	0.528962	0.645	0.378	5.86378e-131	monocyte	MSN
CREM	4.8249e-135	0.693525	0.723	0.489	1.26239e-130	monocyte	CREM
SATB1	5.83939e-134	0.366603	0.331	0.114	1.52782e-129	monocyte	SATB1
SGK3	3.72272e-133	0.26569	0.341	0.117	9.74012e-129	monocyte	SGK3
LIMS11	8.50249e-133	0.646563	0.692	0.455	2.22459e-128	monocyte	LIMS1
SERP1	9.25936e-133	0.560031	0.814	0.742	2.42262e-128	monocyte	SERP1
RNF13	4.13343e-132	0.469225	0.55	0.283	1.08147e-127	monocyte	RNF13
HEXB	4.99302e-132	0.414086	0.506	0.241	1.30637e-127	monocyte	HEXB
HACD4	7.20719e-132	0.280934	0.363	0.131	1.88569e-127	monocyte	HACD4
IQGAP11	9.72928e-132	0.541573	0.712	0.485	2.54557e-127	monocyte	IQGAP1
LINC00963	1.53253e-131	0.311235	0.377	0.143	4.00972e-127	monocyte	LINC00963
ATF5	3.945e-131	0.303458	0.261	0.078	1.03217e-126	monocyte	ATF5
SCAMP2	3.96741e-131	0.286566	0.4	0.155	1.03803e-126	monocyte	SCAMP2
PTBP31	5.74951e-131	0.358714	0.456	0.192	1.5043e-126	monocyte	PTBP3
SRA1	2.86613e-130	0.331316	0.451	0.19	7.49894e-126	monocyte	SRA1
MT-CO2	4.18267e-130	0.288896	0.979	0.991	1.09435e-125	monocyte	MT-CO2
ERN1	1.6181e-129	0.355784	0.425	0.171	4.23359e-125	monocyte	ERN1
LAMTOR2	3.64286e-129	0.401034	0.511	0.243	9.53117e-125	monocyte	LAMTOR2
TES	5.1833e-129	0.3119	0.361	0.131	1.35616e-124	monocyte	TES
MARCKS1	5.53423e-129	0.823541	0.744	0.591	1.44798e-124	monocyte	MARCKS
BLVRB	9.20797e-128	0.770067	0.66	0.448	2.40917e-123	monocyte	BLVRB
PSMB91	3.71754e-127	0.472207	0.606	0.305	9.72657e-123	monocyte	PSMB9
TRPS1	6.39791e-126	0.256038	0.3	0.099	1.67395e-121	monocyte	TRPS1
FNBP1	7.78606e-122	0.365137	0.528	0.253	2.03714e-117	monocyte	FNBP1
TUT7	7.87197e-122	0.290628	0.36	0.136	2.05962e-117	monocyte	TUT7
TMSB101	4.56637e-121	0.371392	0.992	0.987	1.19475e-116	monocyte	TMSB10
GNAI31	2.80553e-120	0.458788	0.624	0.355	7.34039e-116	monocyte	GNAI3
TLE3	4.1569e-120	0.267777	0.33	0.117	1.08761e-115	monocyte	TLE3
IDH2	5.10373e-120	0.271564	0.348	0.127	1.33534e-115	monocyte	IDH2
PRDM1	5.936e-120	0.36675	0.297	0.101	1.55309e-115	monocyte	PRDM1
RXRA	4.09599e-119	0.3753	0.396	0.165	1.07168e-114	monocyte	RXRA
CDC42SE1	8.29365e-119	0.387205	0.501	0.23	2.16995e-114	monocyte	CDC42SE1
DBNL	1.36976e-118	0.320043	0.431	0.187	3.58385e-114	monocyte	DBNL
AC016831.5	1.60499e-118	0.330025	0.425	0.177	4.19931e-114	monocyte	AC016831.5
PKM	1.9797e-118	0.592243	0.659	0.441	5.17968e-114	monocyte	PKM
LYPLA11	5.25626e-118	0.276019	0.407	0.166	1.37525e-113	monocyte	LYPLA1
PYGL	5.54343e-117	0.274525	0.283	0.095	1.45038e-112	monocyte	PYGL
B3GNT51	8.07556e-117	0.329147	0.287	0.096	2.11289e-112	monocyte	B3GNT5
CAB39	9.00121e-116	0.293309	0.386	0.156	2.35508e-111	monocyte	CAB39
UBALD2	3.83024e-115	0.314186	0.435	0.187	1.00215e-110	monocyte	UBALD2
IER5	4.45877e-115	0.559686	0.688	0.454	1.16659e-110	monocyte	IER5
BRI3	1.3585e-114	0.568662	0.804	0.73	3.55437e-110	monocyte	BRI3
ISG151	1.74484e-114	0.816859	0.724	0.478	4.5652e-110	monocyte	ISG15
POMP1	1.62742e-113	0.514987	0.767	0.626	4.25797e-109	monocyte	POMP
CYTOR	5.63887e-111	0.353336	0.441	0.192	1.47536e-106	monocyte	CYTOR
RNF19B	3.18034e-110	0.292169	0.306	0.111	8.32104e-106	monocyte	RNF19B
REL	5.53951e-110	0.605959	0.675	0.483	1.44936e-105	monocyte	REL
STAT11	8.75358e-110	0.463323	0.561	0.3	2.29029e-105	monocyte	STAT1
HERPUD1	3.35471e-108	0.729579	0.757	0.649	8.77725e-104	monocyte	HERPUD1
GNB4	1.07957e-107	0.279076	0.356	0.142	2.82458e-103	monocyte	GNB4
FOSL21	8.81072e-107	0.555406	0.701	0.503	2.30524e-102	monocyte	FOSL2
KCTD121	1.5512e-106	0.309988	0.566	0.294	4.05857e-102	monocyte	KCTD12
BCL31	2.7586e-106	0.287527	0.445	0.193	7.21759e-102	monocyte	BCL3
ETV3	7.77342e-106	0.330945	0.408	0.178	2.03384e-101	monocyte	ETV3
TAPBP1	1.52115e-105	0.336114	0.569	0.293	3.97994e-101	monocyte	TAPBP
IL10RB	1.09312e-104	0.295922	0.423	0.189	2.86003e-100	monocyte	IL10RB
PELI11	1.50651e-104	0.309097	0.316	0.12	3.94163e-100	monocyte	PELI1
NIN	3.53644e-104	0.280767	0.304	0.111	9.25275e-100	monocyte	NIN
DRAM2	4.3866e-104	0.33429	0.415	0.187	1.14771e-99	monocyte	DRAM2
VPS37B	6.61636e-104	0.306462	0.388	0.162	1.73111e-99	monocyte	VPS37B
STAT2	1.01906e-103	0.332525	0.407	0.178	2.66627e-99	monocyte	STAT2
RAB8A	1.06239e-103	0.383377	0.519	0.273	2.77964e-99	monocyte	RAB8A
GSTO1	9.98772e-102	0.525783	0.69	0.512	2.61319e-97	monocyte	GSTO1
PDXK	1.12864e-101	0.302165	0.427	0.195	2.95297e-97	monocyte	PDXK
LYST	1.73526e-101	0.354477	0.354	0.147	4.54014e-97	monocyte	LYST
GTF3A	2.16142e-101	0.325553	0.518	0.262	5.65513e-97	monocyte	GTF3A
OAS31	2.70558e-101	0.263149	0.277	0.098	7.07888e-97	monocyte	OAS3
LGMN	2.91336e-101	1.2627	0.413	0.213	7.62252e-97	monocyte	LGMN
VMA21	3.14034e-101	0.262425	0.41	0.18	8.2164e-97	monocyte	VMA21
TNFRSF14	4.62646e-101	0.252373	0.393	0.165	1.21047e-96	monocyte	TNFRSF14
DAZAP2	4.73534e-101	0.466955	0.645	0.408	1.23895e-96	monocyte	DAZAP2
GLA	2.25306e-100	0.304312	0.362	0.15	5.89491e-96	monocyte	GLA
ETF1	4.83371e-100	0.425434	0.591	0.342	1.26469e-95	monocyte	ETF1
ETS21	6.9703e-100	0.529251	0.613	0.382	1.82371e-95	monocyte	ETS2
UBE2L61	1.45183e-98	0.366162	0.49	0.249	3.79857e-94	monocyte	UBE2L6
ACOT9	2.24025e-98	0.28484	0.381	0.167	5.86138e-94	monocyte	ACOT9
GRASP1	1.25714e-97	0.481389	0.498	0.265	3.28917e-93	monocyte	GRASP
SP1101	4.70336e-97	0.377649	0.508	0.266	1.23059e-92	monocyte	SP110
DUSP11	1.38155e-96	0.480145	0.912	0.87	3.61469e-92	monocyte	DUSP1
ME2	1.56933e-95	0.265599	0.324	0.129	4.10599e-91	monocyte	ME2
PARP91	1.66826e-95	0.257282	0.348	0.142	4.36484e-91	monocyte	PARP9
CDC421	8.171e-95	0.410108	0.824	0.77	2.13786e-90	monocyte	CDC42
ADIPOR1	8.5399e-95	0.265273	0.383	0.165	2.23438e-90	monocyte	ADIPOR1
DBI	3.62624e-94	0.548961	0.71	0.54	9.48768e-90	monocyte	DBI
YBX1	4.13037e-94	0.401807	0.899	0.927	1.08067e-89	monocyte	YBX1
TENT4B	4.20017e-94	0.311808	0.373	0.164	1.09893e-89	monocyte	TENT4B
TMEM107	1.02478e-93	0.400471	0.351	0.151	2.68123e-89	monocyte	TMEM107
STX7	3.18978e-93	0.281005	0.412	0.19	8.34575e-89	monocyte	STX7
FCGRT1	4.77082e-93	0.690733	0.795	0.734	1.24824e-88	monocyte	FCGRT
TRIM381	2.64392e-92	0.292223	0.406	0.186	6.91755e-88	monocyte	TRIM38
CSTB	3.92229e-92	0.724006	0.731	0.596	1.02623e-87	monocyte	CSTB
UBE2D31	4.82531e-92	0.427758	0.79	0.71	1.26249e-87	monocyte	UBE2D3
CSGALNACT2	6.67155e-92	0.304113	0.392	0.178	1.74554e-87	monocyte	CSGALNACT2
CFD1	2.79548e-91	0.334517	0.608	0.334	7.3141e-87	monocyte	CFD
BACH1	7.90228e-91	0.351293	0.461	0.23	2.06755e-86	monocyte	BACH1
WASHC4	9.16166e-91	0.294924	0.409	0.19	2.39706e-86	monocyte	WASHC4
BAX	9.50489e-91	0.32089	0.496	0.26	2.48686e-86	monocyte	BAX
RHOA	1.41107e-90	0.418417	0.825	0.788	3.69191e-86	monocyte	RHOA
NOP101	8.1096e-90	0.412414	0.621	0.402	2.12179e-85	monocyte	NOP10
AKIRIN2	1.76374e-89	0.350167	0.468	0.242	4.61464e-85	monocyte	AKIRIN2
FAM120A	1.98668e-89	0.319314	0.509	0.268	5.19795e-85	monocyte	FAM120A
RABGEF1	2.29528e-89	0.290584	0.375	0.168	6.00537e-85	monocyte	RABGEF1
CPEB41	1.98264e-88	0.280029	0.389	0.176	5.18739e-84	monocyte	CPEB4
CISD2	2.34671e-88	0.268636	0.378	0.169	6.13992e-84	monocyte	CISD2
CEP170	3.00864e-88	0.315746	0.431	0.214	7.87181e-84	monocyte	CEP170
MBD2	3.32326e-88	0.336702	0.491	0.26	8.69497e-84	monocyte	MBD2
PTP4A2	4.39492e-88	0.47725	0.666	0.469	1.14989e-83	monocyte	PTP4A2
SELENOP1	5.04341e-88	0.543172	0.378	0.808	1.31956e-83	monocyte	SELENOP
ZBTB1	7.41008e-88	0.261109	0.326	0.135	1.93877e-83	monocyte	ZBTB1
COX5A	1.08627e-87	0.386136	0.604	0.387	2.84213e-83	monocyte	COX5A
AGTRAP	3.03698e-87	0.345284	0.389	0.183	7.94597e-83	monocyte	AGTRAP
TALDO1	2.74608e-86	0.517557	0.672	0.488	7.18485e-82	monocyte	TALDO1
SPCS31	5.76731e-86	0.336277	0.547	0.312	1.50896e-81	monocyte	SPCS3
ATP6V1F	3.73053e-85	0.487529	0.664	0.495	9.76056e-81	monocyte	ATP6V1F
JPT1	4.70983e-85	0.374297	0.482	0.26	1.23228e-80	monocyte	JPT1
ZBTB43	5.16251e-85	0.289711	0.296	0.12	1.35072e-80	monocyte	ZBTB43
PAK1	1.35452e-84	0.25108	0.336	0.142	3.54397e-80	monocyte	PAK1
DPYD	2.12599e-84	0.271899	0.337	0.144	5.56244e-80	monocyte	DPYD
TMBIM6	3.80697e-83	0.387149	0.817	0.802	9.96056e-79	monocyte	TMBIM6
GRINA	8.65852e-83	0.328648	0.437	0.224	2.26542e-78	monocyte	GRINA
PARP141	4.36763e-82	0.327461	0.541	0.301	1.14275e-77	monocyte	PARP14
TANK	4.53142e-82	0.332444	0.467	0.245	1.1856e-77	monocyte	TANK
IFNGR11	5.57411e-82	0.360124	0.578	0.358	1.45841e-77	monocyte	IFNGR1
PPP1R18	6.42002e-82	0.253315	0.388	0.181	1.67973e-77	monocyte	PPP1R18
RAB5C	4.47421e-81	0.404642	0.608	0.402	1.17063e-76	monocyte	RAB5C
CAT	4.47978e-81	0.316069	0.447	0.233	1.17209e-76	monocyte	CAT
TWF2	2.21928e-80	0.311741	0.423	0.215	5.80652e-76	monocyte	TWF2
TGIF1	3.75163e-80	0.394198	0.482	0.272	9.81577e-76	monocyte	TGIF1
PSMB10	1.22295e-79	0.390465	0.534	0.314	3.19974e-75	monocyte	PSMB10
ANXA21	1.61872e-79	0.549603	0.752	0.669	4.23521e-75	monocyte	ANXA2
QKI1	1.63655e-79	0.426416	0.65	0.449	4.28187e-75	monocyte	QKI
USP15	3.69425e-79	0.410516	0.558	0.332	9.66564e-75	monocyte	USP15
ARL5B1	8.61078e-79	0.459257	0.547	0.33	2.25292e-74	monocyte	ARL5B
PTPN1	9.63963e-78	0.296639	0.464	0.245	2.52211e-73	monocyte	PTPN1
GNS	2.37512e-77	0.347564	0.44	0.24	6.21426e-73	monocyte	GNS
DUSP61	3.02729e-77	0.358012	0.323	0.141	7.92059e-73	monocyte	DUSP6
ANXA5	3.25996e-77	0.409041	0.808	0.791	8.52936e-73	monocyte	ANXA5
PLSCR11	5.3372e-76	0.44845	0.673	0.515	1.39643e-71	monocyte	PLSCR1
TRAPPC5	8.5628e-76	0.442122	0.67	0.51	2.24037e-71	monocyte	TRAPPC5
IRS2	1.24795e-75	0.527504	0.47	0.269	3.26514e-71	monocyte	IRS2
CD55	1.78442e-75	0.748599	0.723	0.586	4.66876e-71	monocyte	CD55
ANXA12	1.95851e-75	0.481628	0.759	0.665	5.12425e-71	monocyte	ANXA1
GAPDH	2.10418e-75	0.395554	0.921	0.946	5.50536e-71	monocyte	GAPDH
PRCP1	2.54965e-75	0.27925	0.453	0.239	6.67091e-71	monocyte	PRCP
ENO1	2.78322e-75	0.497676	0.717	0.61	7.28202e-71	monocyte	ENO1
RAP1A	1.14392e-74	0.341639	0.561	0.346	2.99295e-70	monocyte	RAP1A
GSTK11	2.4345e-74	0.35272	0.583	0.365	6.36962e-70	monocyte	GSTK1
FUCA1	3.4552e-74	0.487038	0.294	0.13	9.04018e-70	monocyte	FUCA1
PSMB3	4.79547e-74	0.392657	0.649	0.46	1.25469e-69	monocyte	PSMB3
MAPK1	1.99852e-73	0.266016	0.405	0.203	5.22893e-69	monocyte	MAPK1
COPE	9.48757e-73	0.365982	0.661	0.493	2.48233e-68	monocyte	COPE
ATP6AP1	2.23271e-72	0.328881	0.466	0.262	5.84166e-68	monocyte	ATP6AP1
PRMT9	1.46848e-71	0.284112	0.383	0.189	3.84213e-67	monocyte	PRMT9
PICALM1	1.77699e-71	0.31553	0.517	0.3	4.6493e-67	monocyte	PICALM
GNG51	2.58378e-71	0.420728	0.757	0.66	6.7602e-67	monocyte	GNG5
SAMD91	2.74593e-71	0.26652	0.366	0.175	7.18445e-67	monocyte	SAMD9
SYAP1	8.71015e-71	0.496392	0.632	0.444	2.27892e-66	monocyte	SYAP1
STMP1	1.70964e-70	0.306129	0.509	0.289	4.47309e-66	monocyte	STMP1
PRELID1	3.62717e-69	0.466957	0.672	0.521	9.49012e-65	monocyte	PRELID1
PGLS	6.0358e-69	0.416104	0.652	0.467	1.57921e-64	monocyte	PGLS
PCBP1	1.59073e-68	0.406023	0.767	0.685	4.16199e-64	monocyte	PCBP1
[truncated: 2,725 more rows]

## Sheet: Granulosa_cell_subtype
	p_val	avg_logFC	pct.1	pct.2	p_val_adj	cluster	gene
RPL10	3.85e-179	0.489538	0.999	1	1.01e-174	Granulosa1	RPL10
DCN	5.09e-178	1.41942	0.928	0.674	1.33e-173	Granulosa1	DCN
RPL30	4.97e-171	0.465467	0.998	0.998	1.3e-166	Granulosa1	RPL30
RPL9	1.27e-170	0.438564	0.997	0.995	3.32e-166	Granulosa1	RPL9
RPS8	2.88e-167	0.458277	0.999	0.997	7.53e-163	Granulosa1	RPS8
RPL23A	4.37e-162	0.489564	0.997	0.997	1.14e-157	Granulosa1	RPL23A
RPS16	2.75e-158	0.446544	0.996	0.998	7.21e-154	Granulosa1	RPS16
RPL21	1.62e-156	0.453289	0.996	1	4.23e-152	Granulosa1	RPL21
RPS27A	2.15e-156	0.425651	0.999	0.997	5.63e-152	Granulosa1	RPS27A
RPL24	2.16e-156	0.434797	0.998	0.99	5.66e-152	Granulosa1	RPL24
RPS27	5.68e-156	0.479917	0.997	0.996	1.49e-151	Granulosa1	RPS27
RPS12	3.16e-150	0.44585	0.997	1	8.27e-146	Granulosa1	RPS12
RPS23	9.29e-149	0.366352	1	0.997	2.43e-144	Granulosa1	RPS23
RPL5	6.41e-147	0.39332	0.997	0.999	1.68e-142	Granulosa1	RPL5
RPS11	1.71e-145	0.488146	0.993	0.995	4.46e-141	Granulosa1	RPS11
RPS6	1.28e-142	0.429027	0.995	0.998	3.34e-138	Granulosa1	RPS6
RPL14	1.21e-141	0.420864	0.993	0.996	3.17e-137	Granulosa1	RPL14
RPL13	3.89e-141	0.37889	1	1	1.02e-136	Granulosa1	RPL13
RPL13A	2.81e-140	0.444948	0.999	0.995	7.34e-136	Granulosa1	RPL13A
RPL38	4.18e-140	0.509432	0.984	0.987	1.09e-135	Granulosa1	RPL38
RPL34	1.28e-139	0.390128	0.998	0.998	3.34e-135	Granulosa1	RPL34
RPS20	1.67e-134	0.516844	0.977	0.988	4.36e-130	Granulosa1	RPS20
RPL17	9.52e-130	0.351996	0.998	0.998	2.49e-125	Granulosa1	RPL17
RPL15	1.13e-129	0.333104	0.995	0.999	2.95e-125	Granulosa1	RPL15
RPL8	1.03e-128	0.413221	0.996	0.998	2.7e-124	Granulosa1	RPL8
LGALS1	1.22e-127	0.81622	0.939	0.72	3.2e-123	Granulosa1	LGALS1
FAU	1.14e-126	0.397155	0.991	0.996	3e-122	Granulosa1	FAU
RPL36	2.36e-122	0.398466	0.997	0.997	6.19e-118	Granulosa1	RPL36
RPS24	2.65e-122	0.321408	1	0.997	6.94e-118	Granulosa1	RPS24
LGALS3	3.26e-121	0.932993	0.855	0.499	8.52e-117	Granulosa1	LGALS3
RPS13	9.88e-116	0.330477	0.997	0.999	2.59e-111	Granulosa1	RPS13
EIF1	1.67e-113	0.48643	0.99	0.992	4.36e-109	Granulosa1	EIF1
RPL19	8.19e-111	0.321005	0.999	0.995	2.14e-106	Granulosa1	RPL19
RPS3A	1.3e-109	0.299954	0.998	0.998	3.4e-105	Granulosa1	RPS3A
RPL35A	1.65e-106	0.313664	0.997	0.996	4.31e-102	Granulosa1	RPL35A
ADIRF	1.16e-103	0.911504	0.757	0.335	3.05e-99	Granulosa1	ADIRF
NACA	5.32e-103	0.326213	0.997	0.997	1.39e-98	Granulosa1	NACA
RPL18	1.33e-100	0.319853	0.996	0.998	3.49e-96	Granulosa1	RPL18
RPL37A	5.86e-98	0.30799	1	0.996	1.53e-93	Granulosa1	RPL37A
GAS5	8.35e-98	0.550509	0.964	0.96	2.18e-93	Granulosa1	GAS5
IGFBP5	1.63e-95	0.941472	0.864	0.56	4.26e-91	Granulosa1	IGFBP5
RPL36AL	1.32e-94	0.52035	0.95	0.955	3.46e-90	Granulosa1	RPL36AL
RPLP1	1.4e-94	0.300091	0.999	1	3.67e-90	Granulosa1	RPLP1
C12orf57	1.84e-94	0.653612	0.917	0.886	4.81e-90	Granulosa1	C12orf57
TPT1	4.31e-93	0.260033	0.999	1	1.13e-88	Granulosa1	TPT1
TOMM7	1.15e-92	0.467735	0.952	0.954	3e-88	Granulosa1	TOMM7
RPL3	2.59e-91	0.277155	0.999	0.998	6.78e-87	Granulosa1	RPL3
RPL22	6.94e-91	0.325329	0.988	0.993	1.82e-86	Granulosa1	RPL22
PFDN5	2.56e-90	0.391125	0.973	0.979	6.69e-86	Granulosa1	PFDN5
RPL7	3.14e-89	0.317453	0.991	0.993	8.23e-85	Granulosa1	RPL7
BST2	7.13e-89	0.696422	0.917	0.783	1.87e-84	Granulosa1	BST2
NPM1	2.13e-88	0.383226	0.983	0.986	5.57e-84	Granulosa1	NPM1
RPL32	3.1e-88	0.266295	0.999	0.997	8.1e-84	Granulosa1	RPL32
RPL11	3.64e-88	0.252961	0.999	0.998	9.53e-84	Granulosa1	RPL11
RPL31	6.49e-85	0.383824	0.984	0.981	1.7e-80	Granulosa1	RPL31
RPL10A	1.41e-84	0.278529	0.994	0.991	3.68e-80	Granulosa1	RPL10A
RPL41	1.94e-84	0.269865	1	0.999	5.07e-80	Granulosa1	RPL41
RPS21	3.35e-83	0.346496	0.988	0.993	8.75e-79	Granulosa1	RPS21
RPS9	1.88e-82	0.280898	0.992	0.995	4.93e-78	Granulosa1	RPS9
CDKN1A	4.37e-81	0.812501	0.789	0.568	1.14e-76	Granulosa1	CDKN1A
RPLP2	1.79e-79	0.271345	0.993	0.994	4.68e-75	Granulosa1	RPLP2
RPS5	2.14e-79	0.301503	0.989	0.991	5.59e-75	Granulosa1	RPS5
ZFAS1	2.57e-79	0.442318	0.952	0.947	6.71e-75	Granulosa1	ZFAS1
RPL37	6.84e-78	0.27602	0.999	1	1.79e-73	Granulosa1	RPL37
CEBPB	1.04e-76	0.795489	0.868	0.694	2.72e-72	Granulosa1	CEBPB
EPB41L4A-AS1	8.96e-76	0.550602	0.883	0.827	2.35e-71	Granulosa1	EPB41L4A-AS1
ST13	6.09e-75	0.479565	0.938	0.945	1.59e-70	Granulosa1	ST13
NOP53	2.03e-74	0.462788	0.938	0.931	5.32e-70	Granulosa1	NOP53
SNHG6	8.98e-74	0.463162	0.922	0.922	2.35e-69	Granulosa1	SNHG6
SNHG5	4.76e-70	0.493043	0.9	0.866	1.25e-65	Granulosa1	SNHG5
SELENOM	5.67e-70	0.567205	0.768	0.541	1.48e-65	Granulosa1	SELENOM
RPS29	2.34e-67	0.277101	0.992	0.994	6.12e-63	Granulosa1	RPS29
ADAMTS4	1.49e-66	1.05933	0.496	0.17	3.9e-62	Granulosa1	ADAMTS4
PNRC1	1.87e-63	0.57409	0.929	0.907	4.89e-59	Granulosa1	PNRC1
JUND	1.07e-62	0.525124	0.981	0.973	2.8e-58	Granulosa1	JUND
SERPING1	1.14e-61	0.553643	0.682	0.381	2.98e-57	Granulosa1	SERPING1
SNHG8	1.03e-60	0.500741	0.905	0.895	2.69e-56	Granulosa1	SNHG8
ADAMTS1	1.65e-59	0.818699	0.718	0.462	4.32e-55	Granulosa1	ADAMTS1
FOSB	3.02e-59	0.560775	0.944	0.927	7.89e-55	Granulosa1	FOSB
TIMP2	1.61e-58	0.506999	0.878	0.848	4.21e-54	Granulosa1	TIMP2
SERPINF1	1.33e-56	0.527712	0.665	0.397	3.49e-52	Granulosa1	SERPINF1
FXYD1	1.43e-56	0.543289	0.457	0.155	3.74e-52	Granulosa1	FXYD1
ITM2A	1.46e-55	0.536778	0.532	0.212	3.83e-51	Granulosa1	ITM2A
COMMD6	3.49e-55	0.372421	0.938	0.934	9.14e-51	Granulosa1	COMMD6
SNHG32	1.18e-52	0.484467	0.87	0.85	3.08e-48	Granulosa1	SNHG32
EIF4B	1.08e-50	0.406817	0.906	0.887	2.82e-46	Granulosa1	EIF4B
CIRBP	1.14e-49	0.350754	0.945	0.942	2.98e-45	Granulosa1	CIRBP
VIM	2.02e-49	0.342124	0.993	0.997	5.29e-45	Granulosa1	VIM
GPRC5A	3.05e-47	0.634726	0.48	0.216	7.99e-43	Granulosa1	GPRC5A
ITM2B	2.89e-44	0.300641	0.956	0.968	7.57e-40	Granulosa1	ITM2B
SMDT1	2.65e-43	0.460726	0.809	0.769	6.92e-39	Granulosa1	SMDT1
H3F3B	1.33e-41	0.358052	0.98	0.99	3.48e-37	Granulosa1	H3F3B
RARRES2	5.9e-38	0.405145	0.88	0.838	1.54e-33	Granulosa1	RARRES2
PRELP	6.1e-38	0.336147	0.342	0.111	1.6e-33	Granulosa1	PRELP
ZNF331	1.64e-37	0.948984	0.684	0.59	4.28e-33	Granulosa1	ZNF331
SCN7A	2.08e-36	0.338374	0.383	0.148	5.44e-32	Granulosa1	SCN7A
CEBPD	1.39e-34	0.478362	0.931	0.923	3.65e-30	Granulosa1	CEBPD
MYC	3.16e-34	0.616325	0.693	0.617	8.26e-30	Granulosa1	MYC
CLU	4.95e-34	0.468418	0.586	0.408	1.3e-29	Granulosa1	CLU
CCN5	2.57e-33	0.431141	0.628	0.44	6.72e-29	Granulosa1	CCN5
NBL1	3.09e-33	0.407688	0.675	0.545	8.08e-29	Granulosa1	NBL1
C11orf96	4.83e-33	0.638802	0.932	0.951	1.26e-28	Granulosa1	C11orf96
SNHG7	8.67e-33	0.350905	0.872	0.863	2.27e-28	Granulosa1	SNHG7
NR4A1	1.66e-32	0.423992	0.915	0.909	4.34e-28	Granulosa1	NR4A1
TFPI2	9.72e-32	0.548458	0.331	0.121	2.54e-27	Granulosa1	TFPI2
ANKRD37	2.5e-31	0.740355	0.491	0.317	6.55e-27	Granulosa1	ANKRD37
RNASE4	3.84e-31	0.399063	0.515	0.33	1.01e-26	Granulosa1	RNASE4
HSP90AB1	6.89e-31	0.260703	0.989	0.992	1.8e-26	Granulosa1	HSP90AB1
COL12A1	1.53e-29	0.358878	0.393	0.187	4e-25	Granulosa1	COL12A1
CALM1	1.83e-29	0.37771	0.917	0.927	4.78e-25	Granulosa1	CALM1
AKAP12	2.66e-29	0.55715	0.645	0.478	6.95e-25	Granulosa1	AKAP12
MFAP4	6.37e-29	0.314823	0.331	0.131	1.67e-24	Granulosa1	MFAP4
EIF4A3	1.24e-27	0.695022	0.77	0.797	3.24e-23	Granulosa1	EIF4A3
CMYA5	2.57e-27	0.357358	0.362	0.173	6.72e-23	Granulosa1	CMYA5
PDE10A	9.27e-26	0.445685	0.321	0.146	2.43e-21	Granulosa1	PDE10A
HLA-E	9.94e-26	0.455184	0.828	0.83	2.6e-21	Granulosa1	HLA-E
STAR	1.12e-25	0.345522	0.855	0.606	2.93e-21	Granulosa1	STAR
AHNAK	1.14e-25	0.341656	0.505	0.325	2.97e-21	Granulosa1	AHNAK
GEM	1.26e-24	0.663793	0.357	0.185	3.29e-20	Granulosa1	GEM
ANXA1	2.3e-24	0.400423	0.507	0.309	6.02e-20	Granulosa1	ANXA1
EMP3	8.7e-24	0.350096	0.508	0.356	2.28e-19	Granulosa1	EMP3
IFITM1	1.48e-23	0.368721	0.433	0.272	3.88e-19	Granulosa1	IFITM1
SNHG19	5.51e-23	0.343086	0.592	0.494	1.44e-18	Granulosa1	SNHG19
RGS2	2.26e-22	0.544558	0.521	0.382	5.91e-18	Granulosa1	RGS2
BHLHE40	5.34e-22	0.369705	0.376	0.218	1.4e-17	Granulosa1	BHLHE40
GBP2	8.95e-22	0.328409	0.45	0.281	2.34e-17	Granulosa1	GBP2
GSTM5	1.03e-21	0.324442	0.311	0.154	2.68e-17	Granulosa1	GSTM5
CLSTN2	1.86e-21	0.283059	0.312	0.152	4.87e-17	Granulosa1	CLSTN2
MXRA8	3.72e-21	0.257356	0.319	0.158	9.73e-17	Granulosa1	MXRA8
NSA2	5.48e-21	0.284446	0.877	0.886	1.43e-16	Granulosa1	NSA2
GABARAPL1	6.57e-21	0.507027	0.583	0.519	1.72e-16	Granulosa1	GABARAPL1
LTBP4	3.37e-20	0.383059	0.429	0.303	8.81e-16	Granulosa1	LTBP4
NFIL3	3.82e-20	0.44163	0.625	0.588	1e-15	Granulosa1	NFIL3
CFH	3.87e-20	0.328316	0.566	0.429	1.01e-15	Granulosa1	CFH
HSPA1B	1.05e-19	0.682534	0.801	0.833	2.75e-15	Granulosa1	HSPA1B
CYBRD1	1.19e-19	0.274326	0.346	0.2	3.1e-15	Granulosa1	CYBRD1
CAMK2N1	4e-19	0.356025	0.507	0.365	1.05e-14	Granulosa1	CAMK2N1
IER5L	4.07e-19	0.404304	0.583	0.477	1.07e-14	Granulosa1	IER5L
IGFBP4	3.3e-18	0.321203	0.761	0.732	8.63e-14	Granulosa1	IGFBP4
SELENOK	3.44e-18	0.412732	0.804	0.833	8.99e-14	Granulosa1	SELENOK
C1R	8.86e-18	0.288341	0.697	0.61	2.32e-13	Granulosa1	C1R
SLFN11	2.79e-17	0.269067	0.255	0.122	7.29e-13	Granulosa1	SLFN11
PWWP3B	6.01e-17	0.39581	0.39	0.268	1.57e-12	Granulosa1	PWWP3B
JUNB	6.57e-17	0.284678	0.967	0.979	1.72e-12	Granulosa1	JUNB
NR4A3	1.06e-16	0.472086	0.536	0.463	2.78e-12	Granulosa1	NR4A3
CLEC2B	2.26e-16	0.397541	0.536	0.407	5.91e-12	Granulosa1	CLEC2B
EIF1B	2.64e-16	0.345298	0.846	0.848	6.91e-12	Granulosa1	EIF1B
MEG3	6.37e-16	0.430419	0.792	0.635	1.67e-11	Granulosa1	MEG3
LUM	1.02e-15	0.410678	0.28	0.142	2.67e-11	Granulosa1	LUM
GYPC	1.61e-15	0.287038	0.626	0.569	4.2e-11	Granulosa1	GYPC
ARG2	2.17e-15	0.559174	0.391	0.286	5.68e-11	Granulosa1	ARG2
LITAF	2.98e-15	0.357086	0.458	0.33	7.8e-11	Granulosa1	LITAF
NFKBIA	3.61e-15	0.433802	0.771	0.8	9.45e-11	Granulosa1	NFKBIA
ARID5B	1.32e-14	0.459138	0.675	0.658	3.45e-10	Granulosa1	ARID5B
ARID5A	4.4e-14	0.305068	0.271	0.16	1.15e-09	Granulosa1	ARID5A
DNAJA1	7.83e-14	0.408177	0.921	0.951	2.05e-09	Granulosa1	DNAJA1
CREM	1.41e-13	0.719849	0.559	0.553	3.69e-09	Granulosa1	CREM
DDIT4	1.46e-13	0.757145	0.603	0.59	3.81e-09	Granulosa1	DDIT4
PRNP	2.34e-12	0.339245	0.521	0.49	6.13e-08	Granulosa1	PRNP
LRP1	2.45e-12	0.282353	0.539	0.498	6.42e-08	Granulosa1	LRP1
TSPYL2	1.12e-11	0.315842	0.541	0.504	2.93e-07	Granulosa1	TSPYL2
DNAJB1	1.9e-11	0.490865	0.897	0.926	4.98e-07	Granulosa1	DNAJB1
TNFRSF12A	1.94e-11	0.320229	0.394	0.283	5.06e-07	Granulosa1	TNFRSF12A
ETS2	2.19e-11	0.293845	0.398	0.307	5.72e-07	Granulosa1	ETS2
PDLIM3	3.58e-11	0.293756	0.352	0.242	9.36e-07	Granulosa1	PDLIM3
NAMPT	7.07e-11	0.484051	0.569	0.582	1.85e-06	Granulosa1	NAMPT
CYCS	1.05e-10	0.453252	0.79	0.852	2.75e-06	Granulosa1	CYCS
MLF1	5.42e-10	0.415444	0.49	0.45	1.42e-05	Granulosa1	MLF1
NR4A2	2.19e-09	0.379758	0.61	0.597	5.73e-05	Granulosa1	NR4A2
AMD1	2.92e-09	0.26275	0.646	0.706	7.65e-05	Granulosa1	AMD1
REL	7.15e-09	0.342426	0.57	0.598	0.00018707	Granulosa1	REL
MIDN	7.5e-09	0.378657	0.712	0.758	0.000196244	Granulosa1	MIDN
BTG3	1.01e-08	0.273719	0.486	0.439	0.000262951	Granulosa1	BTG3
HEXIM1	1.34e-08	0.25854	0.509	0.496	0.000351904	Granulosa1	HEXIM1
PPIL4	1.64e-08	0.299718	0.548	0.586	0.000429166	Granulosa1	PPIL4
TIPARP	5.01e-08	0.394574	0.557	0.558	0.00131041	Granulosa1	TIPARP
TSC22D1	5.44e-08	0.527128	0.711	0.799	0.00142387	Granulosa1	TSC22D1
ID2	7.78e-08	0.304412	0.689	0.693	0.00203557	Granulosa1	ID2
CHD1	1.36e-07	0.392375	0.588	0.637	0.00356818	Granulosa1	CHD1
LMNA	1.82e-07	0.460078	0.801	0.855	0.00476019	Granulosa1	LMNA
PLAUR	3.73e-07	0.302269	0.314	0.244	0.0097534	Granulosa1	PLAUR
GADD45A	4.31e-07	0.459234	0.659	0.686	0.0112884	Granulosa1	GADD45A
HSPB1	5.26e-07	0.424658	0.78	0.857	0.0137509	Granulosa1	HSPB1
XBP1	1.96e-06	0.262394	0.542	0.592	0.0511683	Granulosa1	XBP1
IRF1	2.15e-06	0.376671	0.689	0.733	0.0561708	Granulosa1	IRF1
MAFF	2.89e-06	0.28932	0.682	0.712	0.0757307	Granulosa1	MAFF
BTG2	4.53e-06	0.251408	0.875	0.892	0.118545	Granulosa1	BTG2
HSPH1	2.6e-05	0.53265	0.715	0.827	0.681373	Granulosa1	HSPH1
CTSL	2.74e-05	0.423981	0.584	0.646	0.71771	Granulosa1	CTSL
CCNH	5.82e-05	0.299248	0.43	0.456	1	Granulosa1	CCNH
VMP1	8.63e-05	0.328642	0.641	0.736	1	Granulosa1	VMP1
CDKN1C	0.000324555	0.259215	0.631	0.646	1	Granulosa1	CDKN1C
ARRDC3	0.000428966	0.336214	0.531	0.575	1	Granulosa1	ARRDC3
ZNF141	0.000569873	0.292047	0.348	0.34	1	Granulosa1	ZNF141
PHLDA1	0.000873833	0.358122	0.435	0.435	1	Granulosa1	PHLDA1
UAP1	0.00342417	0.30736	0.414	0.459	1	Granulosa1	UAP1
HSP90AA1	0.00366668	0.335831	0.984	0.993	1	Granulosa1	HSP90AA1
ATP1B3	0.00663196	0.514991	0.581	0.696	1	Granulosa1	ATP1B3
HSPA1A	0.00688417	0.578942	0.81	0.91	1	Granulosa1	HSPA1A
COL15A1	1.54e-177	1.07083	0.699	0.085	4.04e-173	Granulosa2	COL15A1
INSL3	4.95e-171	2.40955	0.635	0.057	1.3e-166	Granulosa2	INSL3
STC1	9.03e-170	0.942018	0.535	0.019	2.36e-165	Granulosa2	STC1
VCAM1	6.18e-167	0.896261	0.661	0.072	1.62e-162	Granulosa2	VCAM1
PTCH2	4.56e-166	0.74779	0.645	0.068	1.19e-161	Granulosa2	PTCH2
COL3A1	2.4e-163	1.14564	0.822	0.196	6.27e-159	Granulosa2	COL3A1
APOE	1.96e-146	1.44712	0.976	0.768	5.13e-142	Granulosa2	APOE
KCNMA1	2.75e-143	0.594535	0.581	0.058	7.2e-139	Granulosa2	KCNMA1
S100A13	1.62e-142	1.65352	0.944	0.721	4.23e-138	Granulosa2	S100A13
LAMB1	4.5e-139	0.758793	0.677	0.126	1.18e-134	Granulosa2	LAMB1
SPARC	2.14e-137	1.25796	0.94	0.625	5.59e-133	Granulosa2	SPARC
LHCGR	1.35e-127	0.428555	0.405	0.01	3.54e-123	Granulosa2	LHCGR
LAMA4	7.31e-120	0.612173	0.631	0.113	1.91e-115	Granulosa2	LAMA4
COL11A1	9.21e-120	0.460572	0.435	0.028	2.41e-115	Granulosa2	COL11A1
ENG	6.03e-117	0.794328	0.725	0.207	1.58e-112	Granulosa2	ENG
PCSK6	1.13e-116	0.361697	0.429	0.027	2.97e-112	Granulosa2	PCSK6
HHIP	1.81e-116	0.397538	0.461	0.036	4.75e-112	Granulosa2	HHIP
S100A6	3.46e-112	1.40335	0.976	0.845	9.05e-108	Granulosa2	S100A6
BTNL9	2.99e-110	0.434176	0.413	0.029	7.81e-106	Granulosa2	BTNL9
DHCR24	5.43e-106	0.850741	0.597	0.135	1.42e-101	Granulosa2	DHCR24
CYTOR	5.79e-105	0.568417	0.511	0.072	1.52e-100	Granulosa2	CYTOR
JAG1	1.99e-104	0.443893	0.533	0.086	5.2e-100	Granulosa2	JAG1
ANPEP	1.47e-99	0.469247	0.335	0.012	3.84e-95	Granulosa2	ANPEP
GSTA1	2.54e-97	1.42617	0.892	0.386	6.64e-93	Granulosa2	GSTA1
ADAMTS12	6.98e-97	0.357051	0.453	0.059	1.83e-92	Granulosa2	ADAMTS12
SFRP1	4.67e-96	0.755557	0.731	0.248	1.22e-91	Granulosa2	SFRP1
C7	1.87e-95	0.800959	0.884	0.397	4.9e-91	Granulosa2	C7
CTSC	1.95e-94	0.702141	0.707	0.247	5.1e-90	Granulosa2	CTSC
APOA1	3.2e-94	1.28969	0.8	0.372	8.38e-90	Granulosa2	APOA1
CYP11A1	2.23e-93	0.855153	0.641	0.198	5.84e-89	Granulosa2	CYP11A1
SCARA5	4.47e-93	0.27503	0.327	0.015	1.17e-88	Granulosa2	SCARA5
APOC1	2.08e-92	1.1528	0.774	0.348	5.43e-88	Granulosa2	APOC1
COL1A2	4.67e-92	0.921309	0.842	0.422	1.22e-87	Granulosa2	COL1A2
ITPR1	7.15e-92	0.565991	0.667	0.194	1.87e-87	Granulosa2	ITPR1
SULF2	1.01e-91	0.815916	0.756	0.35	2.64e-87	Granulosa2	SULF2
A2M	4.02e-91	0.576084	0.567	0.122	1.05e-86	Granulosa2	A2M
WFDC1	6.19e-91	0.575963	0.367	0.03	1.62e-86	Granulosa2	WFDC1
PAPSS2	1.33e-90	0.544194	0.583	0.136	3.49e-86	Granulosa2	PAPSS2
TSHZ2	3.3e-90	0.883211	0.828	0.509	8.65e-86	Granulosa2	TSHZ2
AK1	9.54e-90	0.698571	0.741	0.308	2.5e-85	Granulosa2	AK1
FRMD3	8.96e-89	0.261709	0.341	0.022	2.34e-84	Granulosa2	FRMD3
FDX1	4.37e-88	1.28517	0.709	0.295	1.14e-83	Granulosa2	FDX1
MATN2	2.26e-87	0.775414	0.695	0.277	5.9e-83	Granulosa2	MATN2
ADCY3	3.09e-87	0.385654	0.499	0.088	8.08e-83	Granulosa2	ADCY3
EXTL2	1e-86	0.600183	0.633	0.209	2.63e-82	Granulosa2	EXTL2
TCAF1	1.45e-86	0.811414	0.764	0.375	3.78e-82	Granulosa2	TCAF1
RNASE1	1.73e-85	0.943525	0.86	0.575	4.51e-81	Granulosa2	RNASE1
MGARP	1.42e-84	0.701263	0.727	0.303	3.72e-80	Granulosa2	MGARP
KLHL4	1.66e-84	0.411197	0.477	0.085	4.34e-80	Granulosa2	KLHL4
OAF	3.46e-84	0.54811	0.597	0.171	9.05e-80	Granulosa2	OAF
IRF8	8.94e-82	0.371457	0.419	0.062	2.34e-77	Granulosa2	IRF8
DLC1	2.62e-79	0.384676	0.451	0.077	6.85e-75	Granulosa2	DLC1
LYN	2.39e-78	0.257027	0.299	0.019	6.26e-74	Granulosa2	LYN
S100A16	1.69e-77	0.907678	0.792	0.471	4.42e-73	Granulosa2	S100A16
PPP3CA	1.93e-77	0.552385	0.747	0.306	5.06e-73	Granulosa2	PPP3CA
CYP17A1	1.14e-76	1.82055	0.269	0.012	2.98e-72	Granulosa2	CYP17A1
EMID1	5.12e-76	0.324195	0.415	0.07	1.34e-71	Granulosa2	EMID1
IL32	9.68e-76	0.516971	0.619	0.181	2.53e-71	Granulosa2	IL32
PCOLCE	1.55e-74	0.527196	0.561	0.149	4.05e-70	Granulosa2	PCOLCE
PEG3	8e-73	0.747688	0.918	0.817	2.09e-68	Granulosa2	PEG3
FRZB	1.49e-72	0.446095	0.473	0.101	3.89e-68	Granulosa2	FRZB
LDLR	2.28e-72	0.888982	0.752	0.366	5.97e-68	Granulosa2	LDLR
ZFP36L2	3.3e-72	0.793074	0.962	0.833	8.64e-68	Granulosa2	ZFP36L2
CTRL	2.21e-71	0.255011	0.303	0.026	5.79e-67	Granulosa2	CTRL
VGLL3	1.47e-70	0.318905	0.461	0.093	3.85e-66	Granulosa2	VGLL3
SLC18A2	5.69e-70	0.373359	0.367	0.054	1.49e-65	Granulosa2	SLC18A2
H19	7.67e-70	0.837834	0.575	0.191	2.01e-65	Granulosa2	H19
COL6A1	8.92e-70	0.643544	0.892	0.661	2.33e-65	Granulosa2	COL6A1
PGRMC1	1.43e-69	0.89226	0.852	0.635	3.75e-65	Granulosa2	PGRMC1
TCF4	4.35e-69	0.547622	0.83	0.456	1.14e-64	Granulosa2	TCF4
MGP	7.46e-69	0.719766	0.743	0.33	1.95e-64	Granulosa2	MGP
PALMD	1.32e-65	0.349957	0.379	0.064	3.46e-61	Granulosa2	PALMD
PLAGL1	2.29e-65	0.411789	0.559	0.178	6e-61	Granulosa2	PLAGL1
CTSS	4.71e-64	0.277509	0.319	0.042	1.23e-59	Granulosa2	CTSS
CPXM1	6.95e-64	0.352832	0.537	0.162	1.82e-59	Granulosa2	CPXM1
IGFBP2	7.83e-64	0.60272	0.974	0.823	2.05e-59	Granulosa2	IGFBP2
IL6ST	4.83e-63	0.65836	0.834	0.573	1.26e-58	Granulosa2	IL6ST
NID2	1.23e-62	0.281293	0.399	0.075	3.22e-58	Granulosa2	NID2
GSTA4	2.97e-61	0.563832	0.752	0.393	7.77e-57	Granulosa2	GSTA4
OLFML3	2.56e-59	0.624966	0.671	0.273	6.69e-55	Granulosa2	OLFML3
PDHB	3.83e-59	0.422016	0.615	0.261	1e-54	Granulosa2	PDHB
FKBP1A	4.14e-59	0.46626	0.842	0.576	1.08e-54	Granulosa2	FKBP1A
EPHX1	1.53e-58	0.819462	0.85	0.7	4e-54	Granulosa2	EPHX1
ECH1	2.25e-58	0.569711	0.83	0.567	5.88e-54	Granulosa2	ECH1
GRAMD1B	2.42e-58	0.455913	0.443	0.121	6.33e-54	Granulosa2	GRAMD1B
SLC16A9	4.02e-58	0.432464	0.511	0.17	1.05e-53	Granulosa2	SLC16A9
PRPS2	8.54e-58	0.648574	0.607	0.244	2.23e-53	Granulosa2	PRPS2
GBP4	1.65e-57	0.361831	0.599	0.209	4.32e-53	Granulosa2	GBP4
CYB5A	1.07e-56	0.729692	0.852	0.686	2.79e-52	Granulosa2	CYB5A
NEAT1	1.27e-55	0.754766	0.954	0.813	3.33e-51	Granulosa2	NEAT1
ARX	4.63e-55	0.393447	0.549	0.176	1.21e-50	Granulosa2	ARX
PBX1	4.94e-55	0.446183	0.764	0.419	1.29e-50	Granulosa2	PBX1
GALNT18	2.87e-54	0.257664	0.375	0.086	7.51e-50	Granulosa2	GALNT18
SIPA1L1	2.87e-54	0.277777	0.413	0.109	7.51e-50	Granulosa2	SIPA1L1
CYB561A3	3.21e-53	0.256542	0.423	0.109	8.39e-49	Granulosa2	CYB561A3
B2M	3.76e-53	0.443738	1	0.981	9.84e-49	Granulosa2	B2M
HSPB6	5.17e-53	0.533194	0.601	0.243	1.35e-48	Granulosa2	HSPB6
MYL9	1.1e-52	0.576079	0.896	0.743	2.89e-48	Granulosa2	MYL9
SLC2A3	4.37e-52	0.473276	0.625	0.26	1.14e-47	Granulosa2	SLC2A3
ACTR3	5.69e-52	0.394518	0.76	0.433	1.49e-47	Granulosa2	ACTR3
PBXIP1	1.07e-51	0.412299	0.673	0.31	2.81e-47	Granulosa2	PBXIP1
MXRA7	1.16e-51	0.573125	0.768	0.512	3.02e-47	Granulosa2	MXRA7
ATRX	1.33e-51	0.489608	0.852	0.63	3.47e-47	Granulosa2	ATRX
NPC1	1.39e-51	0.292244	0.439	0.131	3.64e-47	Granulosa2	NPC1
HLA-B	1.05e-49	0.587116	0.936	0.775	2.75e-45	Granulosa2	HLA-B
CALB2	1.38e-49	0.55615	0.279	0.047	3.62e-45	Granulosa2	CALB2
CAV2	1.59e-49	0.428258	0.601	0.245	4.17e-45	Granulosa2	CAV2
COL6A2	3.98e-49	0.479725	0.848	0.589	1.04e-44	Granulosa2	COL6A2
MPC2	4.75e-49	0.590138	0.8	0.565	1.24e-44	Granulosa2	MPC2
RDX	4.76e-49	0.503786	0.84	0.595	1.25e-44	Granulosa2	RDX
PXDN	7.23e-49	0.364824	0.541	0.208	1.89e-44	Granulosa2	PXDN
SERF2	1.09e-48	0.356473	0.99	0.966	2.85e-44	Granulosa2	SERF2
ACAA1	1.46e-48	0.339233	0.589	0.256	3.81e-44	Granulosa2	ACAA1
PTCH1	2.85e-48	0.295765	0.331	0.072	7.45e-44	Granulosa2	PTCH1
HLA-C	3.16e-48	0.533816	0.966	0.822	8.28e-44	Granulosa2	HLA-C
TM4SF1	3.44e-48	0.440154	0.565	0.207	8.99e-44	Granulosa2	TM4SF1
ATP5F1C	5.07e-48	0.435922	0.848	0.672	1.33e-43	Granulosa2	ATP5F1C
TLE1	6.48e-48	0.342248	0.603	0.265	1.7e-43	Granulosa2	TLE1
TGFBR3	6.52e-48	0.460482	0.729	0.408	1.71e-43	Granulosa2	TGFBR3
LAMC1	1.74e-47	0.370287	0.627	0.282	4.55e-43	Granulosa2	LAMC1
FBN1	2.4e-47	0.314124	0.627	0.27	6.29e-43	Granulosa2	FBN1
POR	1.27e-46	0.55091	0.653	0.341	3.31e-42	Granulosa2	POR
DAB2	2.04e-46	0.409082	0.625	0.291	5.33e-42	Granulosa2	DAB2
SSR4	3.53e-46	0.390623	0.882	0.73	9.24e-42	Granulosa2	SSR4
STAR	4.05e-46	0.612519	0.938	0.657	1.06e-41	Granulosa2	STAR
ENC1	4.42e-46	0.355214	0.561	0.22	1.16e-41	Granulosa2	ENC1
MEF2C	8.16e-46	0.420349	0.695	0.358	2.14e-41	Granulosa2	MEF2C
OSBPL1A	9.32e-46	0.386053	0.649	0.334	2.44e-41	Granulosa2	OSBPL1A
RGCC	1.37e-45	0.309756	0.261	0.041	3.6e-41	Granulosa2	RGCC
LIMA1	1.42e-45	0.411927	0.643	0.316	3.72e-41	Granulosa2	LIMA1
LHFPL6	2.41e-45	0.300739	0.523	0.183	6.31e-41	Granulosa2	LHFPL6
HS2ST1	2.89e-45	0.30013	0.519	0.209	7.56e-41	Granulosa2	HS2ST1
P3H2	4.45e-45	0.36196	0.601	0.263	1.16e-40	Granulosa2	P3H2
SCD5	6.2e-45	0.348872	0.621	0.282	1.62e-40	Granulosa2	SCD5
SEC63	8.06e-45	0.414663	0.756	0.464	2.11e-40	Granulosa2	SEC63
TPI1	1.44e-44	0.380347	0.916	0.765	3.78e-40	Granulosa2	TPI1
NRP1	2.55e-44	0.333206	0.573	0.246	6.67e-40	Granulosa2	NRP1
PTPN14	3.11e-44	0.259164	0.437	0.143	8.13e-40	Granulosa2	PTPN14
MTUS1	3.38e-44	0.380489	0.641	0.299	8.84e-40	Granulosa2	MTUS1
ETS1	3.49e-44	0.279736	0.393	0.111	9.12e-40	Granulosa2	ETS1
EBP	4.17e-44	0.428768	0.501	0.2	1.09e-39	Granulosa2	EBP
ANGPTL4	8.22e-44	0.341508	0.391	0.115	2.15e-39	Granulosa2	ANGPTL4
IRS1	3.5e-43	0.328002	0.575	0.249	9.14e-39	Granulosa2	IRS1
ORAI3	4e-43	0.263691	0.383	0.111	1.05e-38	Granulosa2	ORAI3
HMGCR	4.24e-43	0.416035	0.511	0.205	1.11e-38	Granulosa2	HMGCR
NR5A1	5.6e-43	0.267891	0.481	0.18	1.46e-38	Granulosa2	NR5A1
LAP3	5.71e-43	0.276787	0.583	0.252	1.49e-38	Granulosa2	LAP3
ENO1	1.85e-42	0.317791	0.908	0.706	4.84e-38	Granulosa2	ENO1
C4BPB	2.03e-42	0.355871	0.605	0.246	5.32e-38	Granulosa2	C4BPB
ZNF704	3.15e-42	0.412556	0.641	0.316	8.25e-38	Granulosa2	ZNF704
NCLN	5.43e-42	0.255624	0.377	0.113	1.42e-37	Granulosa2	NCLN
VCL	5.49e-42	0.389944	0.599	0.275	1.44e-37	Granulosa2	VCL
CKAP5	7.19e-42	0.315955	0.565	0.252	1.88e-37	Granulosa2	CKAP5
PDGFRA	9.12e-42	0.440245	0.665	0.319	2.39e-37	Granulosa2	PDGFRA
MEG3	1.25e-41	0.423015	0.936	0.634	3.27e-37	Granulosa2	MEG3
MIR202HG	1.71e-41	0.694788	0.701	0.399	4.47e-37	Granulosa2	MIR202HG
SQLE	2.87e-41	0.413023	0.527	0.218	7.5e-37	Granulosa2	SQLE
CDH11	3.31e-41	0.490264	0.727	0.46	8.66e-37	Granulosa2	CDH11
TXNRD1	6.02e-41	0.436286	0.627	0.311	1.57e-36	Granulosa2	TXNRD1
KLF4	7.38e-41	0.513871	0.774	0.48	1.93e-36	Granulosa2	KLF4
CITED2	1.01e-40	0.609045	0.774	0.553	2.63e-36	Granulosa2	CITED2
FLNB	2.32e-40	0.271489	0.563	0.244	6.07e-36	Granulosa2	FLNB
RND3	2.6e-40	0.374162	0.489	0.182	6.8e-36	Granulosa2	RND3
CPEB4	3.29e-40	0.296374	0.429	0.147	8.61e-36	Granulosa2	CPEB4
PPIC	3.45e-40	0.272718	0.571	0.253	9.04e-36	Granulosa2	PPIC
SLC8B1	5.12e-40	0.273972	0.501	0.196	1.34e-35	Granulosa2	SLC8B1
NDFIP1	5.52e-40	0.584634	0.802	0.54	1.44e-35	Granulosa2	NDFIP1
CALCOCO2	7.35e-40	0.314507	0.639	0.315	1.92e-35	Granulosa2	CALCOCO2
MEG8	8.46e-40	0.54822	0.665	0.31	2.21e-35	Granulosa2	MEG8
MPG	1.07e-39	0.379934	0.703	0.426	2.8e-35	Granulosa2	MPG
PKDCC	1.14e-39	0.27598	0.487	0.185	2.98e-35	Granulosa2	PKDCC
MMP2	1.2e-39	0.342905	0.581	0.243	3.15e-35	Granulosa2	MMP2
NR2F2	1.31e-39	0.422852	0.896	0.693	3.44e-35	Granulosa2	NR2F2
DDB1	2.28e-39	0.322182	0.663	0.349	5.96e-35	Granulosa2	DDB1
ARF6	2.37e-39	0.376101	0.673	0.364	6.2e-35	Granulosa2	ARF6
NSG1	2.57e-39	0.403327	0.737	0.444	6.72e-35	Granulosa2	NSG1
PLPP3	4e-39	0.385135	0.613	0.287	1.05e-34	Granulosa2	PLPP3
SLC25A37	6.29e-39	0.435904	0.762	0.484	1.65e-34	Granulosa2	SLC25A37
FSTL1	6.66e-39	0.338102	0.595	0.292	1.74e-34	Granulosa2	FSTL1
BSDC1	7.01e-39	0.252963	0.561	0.245	1.83e-34	Granulosa2	BSDC1
RHBDD2	7.2e-39	0.35204	0.457	0.187	1.88e-34	Granulosa2	RHBDD2
BBS2	8.9e-39	0.265332	0.383	0.125	2.33e-34	Granulosa2	BBS2
TXN	1.14e-38	0.342706	0.92	0.839	2.97e-34	Granulosa2	TXN
TIMM13	2.91e-38	0.373152	0.81	0.601	7.61e-34	Granulosa2	TIMM13
RASD1	3.05e-38	0.433834	0.551	0.248	7.98e-34	Granulosa2	RASD1
TAX1BP3	3.05e-38	0.35015	0.647	0.352	7.99e-34	Granulosa2	TAX1BP3
MT-CO2	3.87e-38	0.29644	0.992	0.974	1.01e-33	Granulosa2	MT-CO2
COLEC11	7.45e-38	0.311118	0.533	0.212	1.95e-33	Granulosa2	COLEC11
TKT	7.64e-38	0.370933	0.832	0.688	2e-33	Granulosa2	TKT
HLA-A	1.12e-37	0.446518	0.968	0.865	2.92e-33	Granulosa2	HLA-A
CTNNB1	4.64e-37	0.450473	0.842	0.588	1.21e-32	Granulosa2	CTNNB1
WDFY2	7.54e-37	0.28095	0.403	0.143	1.97e-32	Granulosa2	WDFY2
GSTK1	1e-36	0.311184	0.631	0.32	2.63e-32	Granulosa2	GSTK1
ATP5F1B	1.51e-36	0.334124	0.89	0.662	3.96e-32	Granulosa2	ATP5F1B
PTRH1	3.76e-36	0.40001	0.347	0.111	9.85e-32	Granulosa2	PTRH1
ITGA6	8.32e-36	0.270222	0.445	0.171	2.18e-31	Granulosa2	ITGA6
PSAP	1.04e-35	0.565096	0.874	0.744	2.73e-31	Granulosa2	PSAP
BTG1	1.21e-35	0.410163	0.96	0.874	3.16e-31	Granulosa2	BTG1
SLC25A5	1.66e-35	0.343401	0.902	0.757	4.35e-31	Granulosa2	SLC25A5
CYB5R3	1.67e-35	0.487467	0.681	0.442	4.37e-31	Granulosa2	CYB5R3
SDHC	2.32e-35	0.287948	0.653	0.35	6.07e-31	Granulosa2	SDHC
MSMO1	2.96e-35	0.517606	0.527	0.249	7.74e-31	Granulosa2	MSMO1
ALDH9A1	3.96e-35	0.290174	0.623	0.335	1.04e-30	Granulosa2	ALDH9A1
GJA1	4.71e-35	0.471059	0.721	0.456	1.23e-30	Granulosa2	GJA1
AC006115.2	4.83e-35	0.40751	0.878	0.702	1.26e-30	Granulosa2	AC006115.2
EIF5A	5.14e-35	0.313891	0.824	0.559	1.35e-30	Granulosa2	EIF5A
ACSM3	6.57e-35	0.366963	0.786	0.529	1.72e-30	Granulosa2	ACSM3
ALAS1	6.61e-35	0.435147	0.445	0.187	1.73e-30	Granulosa2	ALAS1
PRKAR1A	7.37e-35	0.346009	0.804	0.539	1.93e-30	Granulosa2	PRKAR1A
LDHB	1.03e-34	0.295633	0.948	0.895	2.68e-30	Granulosa2	LDHB
CD55	1.51e-34	0.470474	0.834	0.678	3.96e-30	Granulosa2	CD55
FAM120A	1.9e-34	0.261271	0.589	0.285	4.96e-30	Granulosa2	FAM120A
ATP5F1E	2.08e-34	0.286725	0.974	0.924	5.45e-30	Granulosa2	ATP5F1E
POLR2L	2.21e-34	0.34104	0.846	0.639	5.77e-30	Granulosa2	POLR2L
STAT1	2.27e-34	0.302243	0.591	0.285	5.93e-30	Granulosa2	STAT1
LAMTOR5	2.42e-34	0.314026	0.81	0.574	6.34e-30	Granulosa2	LAMTOR5
FADS1	4.59e-34	0.291512	0.477	0.198	1.2e-29	Granulosa2	FADS1
KCTD12	9.54e-34	0.375928	0.587	0.302	2.5e-29	Granulosa2	KCTD12
IRS2	1.15e-33	0.406596	0.669	0.385	3.01e-29	Granulosa2	IRS2
MYO6	1.15e-33	0.271613	0.499	0.221	3.02e-29	Granulosa2	MYO6
HM13	1.7e-33	0.304614	0.631	0.341	4.46e-29	Granulosa2	HM13
CCT3	2.72e-33	0.298419	0.892	0.705	7.12e-29	Granulosa2	CCT3
CTNNAL1	7.43e-33	0.410205	0.868	0.717	1.94e-28	Granulosa2	CTNNAL1
SCD	7.73e-33	0.352173	0.567	0.292	2.02e-28	Granulosa2	SCD
XAF1	7.93e-33	0.291786	0.581	0.272	2.08e-28	Granulosa2	XAF1
UBXN4	1.16e-32	0.30299	0.84	0.677	3.03e-28	Granulosa2	UBXN4
FDXR	1.67e-32	0.336597	0.707	0.386	4.37e-28	Granulosa2	FDXR
PHACTR2	1.75e-32	0.287859	0.573	0.287	4.58e-28	Granulosa2	PHACTR2
IER3	2.06e-32	0.645402	0.727	0.453	5.39e-28	Granulosa2	IER3
PNPLA2	2.21e-32	0.281562	0.523	0.248	5.78e-28	Granulosa2	PNPLA2
SYPL1	2.39e-32	0.300708	0.685	0.406	6.25e-28	Granulosa2	SYPL1
SH3BGRL	4.23e-32	0.325089	0.814	0.637	1.11e-27	Granulosa2	SH3BGRL
ASPH	4.45e-32	0.287313	0.617	0.328	1.16e-27	Granulosa2	ASPH
NDUFB5	4.96e-32	0.312931	0.816	0.635	1.3e-27	Granulosa2	NDUFB5
PGAM1	7.55e-32	0.262076	0.697	0.426	1.97e-27	Granulosa2	PGAM1
PLS3	8.03e-32	0.327407	0.685	0.4	2.1e-27	Granulosa2	PLS3
TMEM9	8.16e-32	0.265345	0.611	0.341	2.13e-27	Granulosa2	TMEM9
ARHGAP5	1.25e-31	0.262808	0.647	0.337	3.28e-27	Granulosa2	ARHGAP5
FLYWCH2	1.26e-31	0.277177	0.593	0.315	3.3e-27	Granulosa2	FLYWCH2
THOC2	1.29e-31	0.290498	0.675	0.381	3.37e-27	Granulosa2	THOC2
PSMB10	2.24e-31	0.262896	0.601	0.312	5.86e-27	Granulosa2	PSMB10
MVD	3.51e-31	0.26526	0.333	0.109	9.17e-27	Granulosa2	MVD
ARPC1B	4.6e-31	0.269048	0.551	0.261	1.2e-26	Granulosa2	ARPC1B
CYP51A1	6.01e-31	0.550237	0.737	0.52	1.57e-26	Granulosa2	CYP51A1
TMEM41A	9.38e-31	0.295633	0.511	0.25	2.45e-26	Granulosa2	TMEM41A
TMOD3	1.53e-30	0.317566	0.551	0.279	4.01e-26	Granulosa2	TMOD3
PSD3	1.57e-30	0.30039	0.649	0.381	4.12e-26	Granulosa2	PSD3
UQCR11	1.92e-30	0.290502	0.864	0.657	5.03e-26	Granulosa2	UQCR11
SAT2	2.13e-30	0.380719	0.852	0.733	5.58e-26	Granulosa2	SAT2
DLK1	2.51e-30	0.821401	0.287	0.083	6.56e-26	Granulosa2	DLK1
MTDH	3.2e-30	0.301752	0.842	0.695	8.37e-26	Granulosa2	MTDH
FAM210B	5.52e-30	0.283496	0.683	0.404	1.44e-25	Granulosa2	FAM210B
RNF187	1.01e-29	0.304624	0.597	0.332	2.65e-25	Granulosa2	RNF187
PRDX3	1.27e-29	0.345943	0.715	0.471	3.32e-25	Granulosa2	PRDX3
BORCS7	1.49e-29	0.334153	0.665	0.43	3.89e-25	Granulosa2	BORCS7
DIRAS3	2.91e-29	0.319555	0.507	0.235	7.61e-25	Granulosa2	DIRAS3
MAGED1	5.8e-29	0.252821	0.555	0.286	1.52e-24	Granulosa2	MAGED1
ATP6AP2	8.51e-29	0.309047	0.725	0.504	2.23e-24	Granulosa2	ATP6AP2
GRHPR	9.08e-29	0.323509	0.754	0.53	2.38e-24	Granulosa2	GRHPR
COL1A1	9.95e-29	0.547265	0.615	0.373	2.6e-24	Granulosa2	COL1A1
SDCBP	1.44e-28	0.284285	0.81	0.588	3.77e-24	Granulosa2	SDCBP
PGK1	1.62e-28	0.289717	0.764	0.523	4.23e-24	Granulosa2	PGK1
PROX1	2.01e-28	0.274109	0.573	0.29	5.25e-24	Granulosa2	PROX1
PPIB	4.69e-28	0.267953	0.948	0.865	1.23e-23	Granulosa2	PPIB
SRSF9	5.31e-28	0.273055	0.896	0.746	1.39e-23	Granulosa2	SRSF9
COL4A2	6.34e-28	0.381697	0.731	0.471	1.66e-23	Granulosa2	COL4A2
FDPS	9.74e-28	0.487056	0.665	0.401	2.55e-23	Granulosa2	FDPS
HMGCS1	1.82e-27	0.42147	0.523	0.274	4.75e-23	Granulosa2	HMGCS1
FDFT1	1.82e-27	0.305618	0.585	0.339	4.75e-23	Granulosa2	FDFT1
LPGAT1	2.58e-27	0.258904	0.389	0.162	6.75e-23	Granulosa2	LPGAT1
COL6A3	2.64e-27	0.375704	0.671	0.391	6.9e-23	Granulosa2	COL6A3
EGR2	6.25e-27	0.299239	0.507	0.256	1.63e-22	Granulosa2	EGR2
TAGLN2	6.65e-27	0.305966	0.752	0.512	1.74e-22	Granulosa2	TAGLN2
C1QBP	7.84e-27	0.29002	0.764	0.535	2.05e-22	Granulosa2	C1QBP
HADHB	1.18e-26	0.304822	0.768	0.58	3.1e-22	Granulosa2	HADHB
ARL2BP	1.2e-26	0.282863	0.613	0.352	3.13e-22	Granulosa2	ARL2BP
HMGN3	1.51e-26	0.252676	0.768	0.572	3.94e-22	Granulosa2	HMGN3
ZEB2	2.29e-26	0.290299	0.675	0.435	5.99e-22	Granulosa2	ZEB2
ENAH	2.72e-26	0.252667	0.75	0.484	7.11e-22	Granulosa2	ENAH
GCC2	3.08e-26	0.318803	0.764	0.507	8.05e-22	Granulosa2	GCC2
SELENOS	3.4e-26	0.279793	0.729	0.473	8.88e-22	Granulosa2	SELENOS
TEAD1	4.46e-26	0.252919	0.557	0.288	1.17e-21	Granulosa2	TEAD1
TMEM230	6.72e-26	0.258821	0.754	0.537	1.76e-21	Granulosa2	TMEM230
ATP5PB	6.93e-26	0.250376	0.743	0.509	1.81e-21	Granulosa2	ATP5PB
NRIP1	1.18e-25	0.292907	0.621	0.356	3.09e-21	Granulosa2	NRIP1
ZNF106	2.06e-25	0.260356	0.629	0.375	5.4e-21	Granulosa2	ZNF106
MBNL2	2.16e-25	0.255666	0.675	0.399	5.65e-21	Granulosa2	MBNL2
AAMDC	2.17e-25	0.416072	0.667	0.457	5.66e-21	Granulosa2	AAMDC
PRSS23	2.63e-25	0.25981	0.75	0.435	6.88e-21	Granulosa2	PRSS23
C1S	6.95e-25	0.355419	0.794	0.552	1.82e-20	Granulosa2	C1S
TXN2	7.9e-25	0.264857	0.754	0.546	2.07e-20	Granulosa2	TXN2
IFI27	2.08e-24	0.560892	0.707	0.489	5.44e-20	Granulosa2	IFI27
PTPN1	2.3e-24	0.265186	0.495	0.256	6e-20	Granulosa2	PTPN1
RNASEH2C	2.54e-24	0.269653	0.735	0.52	6.66e-20	Granulosa2	RNASEH2C
TIMM8B	2.57e-24	0.262059	0.647	0.393	6.73e-20	Granulosa2	TIMM8B
INSR	2.99e-24	0.319383	0.776	0.516	7.81e-20	Granulosa2	INSR
ADAM17	3.07e-24	0.274156	0.573	0.32	8.03e-20	Granulosa2	ADAM17
P4HB	3.44e-24	0.271767	0.762	0.512	9e-20	Granulosa2	P4HB
MICOS10	3.49e-24	0.262575	0.848	0.648	9.14e-20	Granulosa2	MICOS10
UACA	7.87e-24	0.254843	0.555	0.302	2.06e-19	Granulosa2	UACA
RBBP6	1e-23	0.408873	0.762	0.543	2.62e-19	Granulosa2	RBBP6
CANX	1.94e-23	0.281845	0.82	0.625	5.07e-19	Granulosa2	CANX
DHX29	5.8e-23	0.268232	0.513	0.272	1.52e-18	Granulosa2	DHX29
SMOC2	9.3e-23	0.297891	0.481	0.249	2.43e-18	Granulosa2	SMOC2
TXNIP	1.72e-22	0.344261	0.75	0.514	4.49e-18	Granulosa2	TXNIP
TMBIM4	1.97e-22	0.279598	0.806	0.61	5.15e-18	Granulosa2	TMBIM4
IDI1	1.98e-22	0.406697	0.711	0.506	5.17e-18	Granulosa2	IDI1
IRF2BPL	2.19e-22	0.285472	0.569	0.334	5.72e-18	Granulosa2	IRF2BPL
GRN	2.64e-22	0.251452	0.587	0.338	6.91e-18	Granulosa2	GRN
PROK1	3.15e-22	0.284791	0.567	0.301	8.25e-18	Granulosa2	PROK1
ATP6V0B	7.87e-22	0.302535	0.697	0.47	2.06e-17	Granulosa2	ATP6V0B
RHOBTB3	8.61e-22	0.38024	0.856	0.773	2.25e-17	Granulosa2	RHOBTB3
PLIN3	1.78e-21	0.263358	0.737	0.515	4.67e-17	Granulosa2	PLIN3
TSC22D3	1.84e-21	0.260264	0.531	0.303	4.81e-17	Granulosa2	TSC22D3
RRBP1	1.86e-21	0.262892	0.669	0.43	4.86e-17	Granulosa2	RRBP1
IFITM3	4.18e-21	0.306764	0.958	0.907	1.09e-16	Granulosa2	IFITM3
SRSF10	6.2e-21	0.257373	0.796	0.607	1.62e-16	Granulosa2	SRSF10
PDCD4	1.05e-20	0.254406	0.786	0.577	2.75e-16	Granulosa2	PDCD4
ATP5MC1	1.28e-20	0.273441	0.741	0.528	3.34e-16	Granulosa2	ATP5MC1
SAT1	2.71e-20	0.327613	0.92	0.789	7.1e-16	Granulosa2	SAT1
FILIP1L	2.74e-20	0.329958	0.743	0.489	7.16e-16	Granulosa2	FILIP1L
LRRC75A	6.52e-19	0.301385	0.653	0.402	1.71e-14	Granulosa2	LRRC75A
ADAMTS5	8.32e-19	0.257647	0.421	0.212	2.18e-14	Granulosa2	ADAMTS5
CTSA	1.32e-18	0.272814	0.537	0.324	3.45e-14	Granulosa2	CTSA
F3	6.79e-18	0.375938	0.473	0.283	1.78e-13	Granulosa2	F3
DHCR7	2.1e-17	0.329455	0.433	0.248	5.5e-13	Granulosa2	DHCR7
HLA-DRB1	3.12e-17	0.501753	0.389	0.204	8.18e-13	Granulosa2	HLA-DRB1
CCN2	4.16e-17	0.433918	0.581	0.37	1.09e-12	Granulosa2	CCN2
KRT19	4.44e-17	0.307148	0.501	0.283	1.16e-12	Granulosa2	KRT19
KLF6	2.22e-16	0.446	0.786	0.62	5.8e-12	Granulosa2	KLF6
COL4A1	2.98e-16	0.281721	0.615	0.418	7.8e-12	Granulosa2	COL4A1
ALDH1A1	3.37e-16	0.26188	0.575	0.357	8.82e-12	Granulosa2	ALDH1A1
ACAT2	8.98e-16	0.305897	0.443	0.262	2.35e-11	Granulosa2	ACAT2
SGK1	9.38e-16	0.318212	0.814	0.659	2.45e-11	Granulosa2	SGK1
MCL1	9.51e-16	0.289191	0.918	0.846	2.49e-11	Granulosa2	MCL1
RHOB	2.1e-15	0.291626	0.9	0.773	5.5e-11	Granulosa2	RHOB
DUSP1	4.45e-14	0.25122	0.954	0.822	1.16e-09	Granulosa2	DUSP1
IFI6	4.96e-14	0.394985	0.735	0.541	1.3e-09	Granulosa2	IFI6
SCARB1	5.38e-13	0.41838	0.431	0.265	1.41e-08	Granulosa2	SCARB1
SLC38A2	7.78e-13	0.253741	0.808	0.674	2.04e-08	Granulosa2	SLC38A2
THBS1	6.02e-11	0.254864	0.677	0.517	1.58e-06	Granulosa2	THBS1
CD9	4.95e-05	0.315802	0.279	0.207	1	Granulosa2	CD9
SPARCL1	5.24e-05	0.570016	0.479	0.387	1	Granulosa2	SPARCL1
CD74	0.00677336	0.357318	0.383	0.326	1	Granulosa2	CD74
TNNI3	3.21e-265	1.88676	0.877	0.077	8.39e-261	Granulosa3	TNNI3
AMH	2.05e-246	2.0122	0.834	0.074	5.36e-242	Granulosa3	AMH
DSP	5.73e-238	1.28511	0.811	0.062	1.5e-233	Granulosa3	DSP
FST	1.66e-225	1.45057	0.768	0.06	4.34e-221	Granulosa3	FST
HOPX	9.11e-205	0.805192	0.702	0.046	2.38e-200	Granulosa3	HOPX
CCND2	2.54e-192	1.09499	0.817	0.142	6.64e-188	Granulosa3	CCND2
GRIK1	9.89e-186	0.681776	0.657	0.049	2.59e-181	Granulosa3	GRIK1
HSD17B1	1.39e-185	1.56178	0.821	0.165	3.64e-181	Granulosa3	HSD17B1
BEX1	2.52e-180	1.2661	0.83	0.17	6.6e-176	Granulosa3	BEX1
LIMS2	1.35e-175	0.516406	0.62	0.042	3.53e-171	Granulosa3	LIMS2
SERPINE2	4.8e-174	1.84971	0.918	0.393	1.26e-169	Granulosa3	SERPINE2
NDP	3.37e-170	0.596192	0.6	0.038	8.81e-166	Granulosa3	NDP
KRT8	4.36e-169	0.816773	0.702	0.088	1.14e-164	Granulosa3	KRT8
VCAN	8.83e-166	1.25086	0.62	0.055	2.31e-161	Granulosa3	VCAN
MAGED2	3.87e-161	1.53153	0.947	0.637	1.01e-156	Granulosa3	MAGED2
NR5A2	2.8e-160	0.482116	0.52	0.019	7.32e-156	Granulosa3	NR5A2
GREM1	3.12e-159	0.581086	0.497	0.014	8.18e-155	Granulosa3	GREM1
CDH2	6.24e-159	0.853443	0.7	0.107	1.63e-154	Granulosa3	CDH2
SRPX	4.09e-158	0.75537	0.676	0.091	1.07e-153	Granulosa3	SRPX
HEY2	6.35e-157	0.546568	0.55	0.033	1.66e-152	Granulosa3	HEY2
INHBB	8.18e-157	1.05088	0.544	0.031	2.14e-152	Granulosa3	INHBB
ERVE-1	6.78e-156	0.535419	0.556	0.036	1.77e-151	Granulosa3	ERVE-1
GATM	9.58e-153	1.13918	0.883	0.297	2.51e-148	Granulosa3	GATM
AL590434.1	1.88e-150	0.707937	0.593	0.057	4.92e-146	Granulosa3	AL590434.1
DAG1	1.58e-148	0.690143	0.721	0.136	4.14e-144	Granulosa3	DAG1
DAPL1	1.05e-147	0.565325	0.563	0.045	2.74e-143	Granulosa3	DAPL1
LINC01357	2.52e-146	0.360961	0.52	0.031	6.58e-142	Granulosa3	LINC01357
TSPAN7	6.96e-145	0.505636	0.634	0.078	1.82e-140	Granulosa3	TSPAN7
CRNDE	1.3e-144	0.607235	0.727	0.133	3.41e-140	Granulosa3	CRNDE
ELK1	6.88e-144	0.898794	0.825	0.272	1.8e-139	Granulosa3	ELK1
EMX2	8.49e-144	0.700163	0.669	0.099	2.22e-139	Granulosa3	EMX2
PRKAR2B	6.84e-143	1.29456	0.881	0.488	1.79e-138	Granulosa3	PRKAR2B
CKB	1.37e-142	1.16158	0.889	0.419	3.58e-138	Granulosa3	CKB
LY6E	8.38e-142	1.00739	0.943	0.65	2.19e-137	Granulosa3	LY6E
LPL	1.79e-141	0.743583	0.606	0.07	4.7e-137	Granulosa3	LPL
PPARG	2.33e-141	0.67801	0.651	0.096	6.1e-137	Granulosa3	PPARG
PRR15	5.94e-141	0.520413	0.53	0.04	1.55e-136	Granulosa3	PRR15
SPINT2	3.88e-140	1.0692	0.875	0.408	1.02e-135	Granulosa3	SPINT2
CKAP2	7.69e-139	0.685879	0.612	0.084	2.01e-134	Granulosa3	CKAP2
SLCO3A1	4.2e-138	0.490234	0.61	0.073	1.1e-133	Granulosa3	SLCO3A1
TMSB10	6.82e-138	0.879774	0.998	0.998	1.78e-133	Granulosa3	TMSB10
PPP1R13L	7.69e-138	0.453506	0.575	0.064	2.01e-133	Granulosa3	PPP1R13L
STMN1	1.23e-137	1.06033	0.969	0.765	3.21e-133	Granulosa3	STMN1
ATP5IF1	1.9e-137	1.24179	0.936	0.716	4.98e-133	Granulosa3	ATP5IF1
S100B	2.58e-136	0.741789	0.505	0.034	6.76e-132	Granulosa3	S100B
FAM78A	1.37e-135	0.400174	0.489	0.029	3.59e-131	Granulosa3	FAM78A
CDH3	2.27e-135	0.654738	0.639	0.097	5.95e-131	Granulosa3	CDH3
MYO10	2.31e-135	0.603286	0.727	0.144	6.04e-131	Granulosa3	MYO10
C4orf48	1.67e-134	0.946542	0.795	0.237	4.37e-130	Granulosa3	C4orf48
CHL1	2.3e-134	0.599781	0.729	0.143	6.01e-130	Granulosa3	CHL1
DUXAP8	2.74e-132	0.531758	0.682	0.124	7.17e-128	Granulosa3	DUXAP8
LRAT	8.68e-132	0.365208	0.439	0.017	2.27e-127	Granulosa3	LRAT
OSGIN2	1.09e-131	0.558431	0.637	0.104	2.86e-127	Granulosa3	OSGIN2
IRX5	2e-131	0.317172	0.468	0.025	5.24e-127	Granulosa3	IRX5
BUB1	7.1e-131	0.399429	0.452	0.022	1.86e-126	Granulosa3	BUB1
FSCN1	3.64e-130	0.841563	0.842	0.309	9.52e-126	Granulosa3	FSCN1
TUBA1B	7.49e-128	1.18874	0.979	0.842	1.96e-123	Granulosa3	TUBA1B
MFAP2	2.39e-127	0.503029	0.686	0.123	6.26e-123	Granulosa3	MFAP2
COL4A4	1.82e-126	0.302689	0.462	0.027	4.77e-122	Granulosa3	COL4A4
DHH	4.23e-124	0.375422	0.458	0.031	1.11e-119	Granulosa3	DHH
ACTB	3.04e-123	0.773909	0.996	0.969	7.96e-119	Granulosa3	ACTB
TRABD2A	7.69e-122	0.515892	0.62	0.099	2.01e-117	Granulosa3	TRABD2A
HS6ST1	1.33e-120	0.628137	0.647	0.128	3.47e-116	Granulosa3	HS6ST1
REEP6	1.06e-117	0.615726	0.704	0.177	2.76e-113	Granulosa3	REEP6
WASF3	3.16e-115	0.45822	0.602	0.105	8.28e-111	Granulosa3	WASF3
PLAAT3	4.94e-115	0.810719	0.922	0.665	1.29e-110	Granulosa3	PLAAT3
ARPC2	2.93e-114	0.814118	0.951	0.723	7.67e-110	Granulosa3	ARPC2
AL031058.1	1.77e-112	0.277536	0.431	0.029	4.62e-108	Granulosa3	AL031058.1
HTRA1	3.2e-111	1.0785	0.877	0.461	8.39e-107	Granulosa3	HTRA1
RIMS4	4.54e-109	0.329862	0.48	0.053	1.19e-104	Granulosa3	RIMS4
ADGRG1	2.98e-108	0.311724	0.37	0.014	7.81e-104	Granulosa3	ADGRG1
BCL11A	3.31e-108	0.26774	0.411	0.028	8.66e-104	Granulosa3	BCL11A
MYEF2	3.78e-108	0.315542	0.396	0.023	9.88e-104	Granulosa3	MYEF2
WFDC2	1.34e-106	1.10801	0.421	0.034	3.52e-102	Granulosa3	WFDC2
TVP23A	1.52e-106	0.300688	0.462	0.046	3.98e-102	Granulosa3	TVP23A
PHEX	8.79e-106	0.45996	0.559	0.096	2.3e-101	Granulosa3	PHEX
LAPTM4B	2.06e-105	0.79689	0.873	0.473	5.4e-101	Granulosa3	LAPTM4B
LPIN2	3.14e-103	0.592743	0.704	0.194	8.21e-99	Granulosa3	LPIN2
H2AFY2	1.35e-102	0.431727	0.612	0.134	3.52e-98	Granulosa3	H2AFY2
WNT6	1.7e-102	0.704588	0.349	0.015	4.45e-98	Granulosa3	WNT6
ECHDC3	7.9e-102	0.305163	0.444	0.046	2.07e-97	Granulosa3	ECHDC3
CXXC5	1.59e-101	0.313494	0.472	0.059	4.16e-97	Granulosa3	CXXC5
AC004540.2	2.34e-101	0.26764	0.347	0.014	6.12e-97	Granulosa3	AC004540.2
RALB	3.84e-100	0.490549	0.63	0.149	1.01e-95	Granulosa3	RALB
TANC2	4.44e-100	0.38786	0.534	0.09	1.16e-95	Granulosa3	TANC2
TCEA3	4.96e-99	0.745878	0.84	0.438	1.3e-94	Granulosa3	TCEA3
PWRN1	7.09e-99	0.424756	0.497	0.069	1.85e-94	Granulosa3	PWRN1
HDHD3	8.36e-99	0.363651	0.507	0.081	2.19e-94	Granulosa3	HDHD3
PPP1R12B	1.06e-97	0.59823	0.754	0.251	2.77e-93	Granulosa3	PPP1R12B
STMN3	1.71e-97	0.55061	0.696	0.206	4.48e-93	Granulosa3	STMN3
ACSL4	6.64e-97	0.571289	0.737	0.252	1.74e-92	Granulosa3	ACSL4
ABRACL	2.66e-95	0.2943	0.548	0.099	6.95e-91	Granulosa3	ABRACL
TRAPPC4	2.86e-95	0.729766	0.749	0.283	7.48e-91	Granulosa3	TRAPPC4
CKS2	4.17e-95	0.982774	0.862	0.45	1.09e-90	Granulosa3	CKS2
PLA2G12A	7.68e-95	0.63499	0.793	0.33	2.01e-90	Granulosa3	PLA2G12A
PPP1R14B	1.09e-94	0.711695	0.842	0.437	2.85e-90	Granulosa3	PPP1R14B
HMGB3	2.64e-94	0.472844	0.546	0.101	6.9e-90	Granulosa3	HMGB3
MYL6	2.77e-94	0.571106	0.986	0.962	7.24e-90	Granulosa3	MYL6
BMPR2	3.32e-94	0.429854	0.676	0.169	8.68e-90	Granulosa3	BMPR2
MYL7	1.1e-93	0.455038	0.312	0.01	2.87e-89	Granulosa3	MYL7
C1orf141	1.12e-93	0.260118	0.359	0.024	2.92e-89	Granulosa3	C1orf141
ABAT	1.98e-93	0.275048	0.417	0.043	5.18e-89	Granulosa3	ABAT
ITGB5	2.02e-93	0.294484	0.466	0.061	5.29e-89	Granulosa3	ITGB5
JCAD	2.93e-93	0.281516	0.472	0.066	7.67e-89	Granulosa3	JCAD
PLAT	4.54e-93	0.477254	0.569	0.112	1.19e-88	Granulosa3	PLAT
LMBR1L	7.58e-91	0.567982	0.632	0.175	1.98e-86	Granulosa3	LMBR1L
LIPH	1.45e-90	0.316968	0.378	0.036	3.8e-86	Granulosa3	LIPH
PDGFA	2.83e-90	0.433946	0.402	0.042	7.39e-86	Granulosa3	PDGFA
PGM1	6.28e-90	0.512595	0.696	0.222	1.64e-85	Granulosa3	PGM1
TSPAN6	1.41e-89	0.963902	0.743	0.316	3.7e-85	Granulosa3	TSPAN6
MYO1B	2.23e-89	0.402963	0.649	0.179	5.84e-85	Granulosa3	MYO1B
SLC16A1	1.26e-88	0.617789	0.735	0.277	3.31e-84	Granulosa3	SLC16A1
GPX3	1.31e-88	0.492224	0.528	0.098	3.43e-84	Granulosa3	GPX3
MEX3B	3.92e-88	0.368731	0.503	0.088	1.03e-83	Granulosa3	MEX3B
UCP2	3.99e-88	0.307066	0.351	0.028	1.04e-83	Granulosa3	UCP2
PLP1	4.27e-88	0.352899	0.355	0.029	1.12e-83	Granulosa3	PLP1
NECTIN1	8.45e-88	0.260047	0.376	0.035	2.21e-83	Granulosa3	NECTIN1
SEC14L1	9.04e-88	0.559973	0.739	0.268	2.36e-83	Granulosa3	SEC14L1
RPS25	1.32e-87	0.589977	0.994	0.995	3.45e-83	Granulosa3	RPS25
CLIC1	6.28e-87	0.591476	0.943	0.784	1.64e-82	Granulosa3	CLIC1
CMTM8	1.11e-86	0.343209	0.53	0.107	2.9e-82	Granulosa3	CMTM8
KIF21A	1.44e-86	0.380464	0.569	0.131	3.77e-82	Granulosa3	KIF21A
CMTM3	1.7e-86	0.366168	0.628	0.161	4.44e-82	Granulosa3	CMTM3
PRAME	1.93e-86	0.302259	0.478	0.082	5.04e-82	Granulosa3	PRAME
LAMA1	3.67e-86	0.299075	0.462	0.074	9.61e-82	Granulosa3	LAMA1
CHGB	3.89e-86	0.534204	0.487	0.084	1.02e-81	Granulosa3	CHGB
GAPDH	5.05e-86	0.590024	0.992	0.963	1.32e-81	Granulosa3	GAPDH
CTSV	5.47e-86	0.286109	0.341	0.026	1.43e-81	Granulosa3	CTSV
IGF2BP2	1.71e-85	0.283761	0.468	0.07	4.47e-81	Granulosa3	IGF2BP2
S100A10	5.28e-85	0.728961	0.969	0.796	1.38e-80	Granulosa3	S100A10
ASPM	6.08e-85	0.450797	0.368	0.038	1.59e-80	Granulosa3	ASPM
PDGFC	1.63e-84	0.415705	0.608	0.157	4.27e-80	Granulosa3	PDGFC
HMGB1	2.5e-84	0.736006	0.992	0.946	6.54e-80	Granulosa3	HMGB1
BCAT1	1.18e-83	0.510803	0.62	0.177	3.1e-79	Granulosa3	BCAT1
C19orf33	5.93e-83	0.285998	0.298	0.015	1.55e-78	Granulosa3	C19orf33
WIPF3	6.22e-83	0.486304	0.772	0.288	1.63e-78	Granulosa3	WIPF3
NEIL1	6.89e-83	0.293693	0.441	0.068	1.8e-78	Granulosa3	NEIL1
ARPC5	2.52e-82	0.549667	0.852	0.44	6.59e-78	Granulosa3	ARPC5
NUP214	3.86e-82	0.648434	0.626	0.19	1.01e-77	Granulosa3	NUP214
KRT18	3.93e-82	0.709282	0.616	0.162	1.03e-77	Granulosa3	KRT18
CFI	4.36e-82	0.480211	0.68	0.215	1.14e-77	Granulosa3	CFI
VWC2	1.11e-81	0.296798	0.536	0.103	2.91e-77	Granulosa3	VWC2
H3F3A	1.14e-81	0.497726	0.99	0.984	2.99e-77	Granulosa3	H3F3A
GUCY1A2	2.11e-81	0.315845	0.361	0.036	5.52e-77	Granulosa3	GUCY1A2
SLC37A4	2.18e-81	0.253663	0.38	0.046	5.7e-77	Granulosa3	SLC37A4
PALM2-AKAP2	5.03e-81	0.334664	0.6	0.148	1.32e-76	Granulosa3	PALM2-AKAP2
NDUFS5	1.26e-80	0.529037	0.949	0.875	3.29e-76	Granulosa3	NDUFS5
PRSS23	1.56e-80	0.716131	0.846	0.407	4.08e-76	Granulosa3	PRSS23
PHF6	6.92e-80	0.536051	0.805	0.372	1.81e-75	Granulosa3	PHF6
FABP5	1.03e-79	0.454485	0.659	0.195	2.71e-75	Granulosa3	FABP5
LCMT1	1.11e-79	0.607273	0.747	0.308	2.89e-75	Granulosa3	LCMT1
MT1F	8.4e-79	0.254782	0.357	0.038	2.2e-74	Granulosa3	MT1F
SOX4	3.16e-78	0.784236	0.926	0.769	8.26e-74	Granulosa3	SOX4
FDXR	5.21e-78	0.595393	0.832	0.348	1.36e-73	Granulosa3	FDXR
DPP7	9.27e-78	0.422223	0.684	0.229	2.43e-73	Granulosa3	DPP7
GSTP1	1.81e-77	0.48281	0.961	0.932	4.73e-73	Granulosa3	GSTP1
UROS	3.31e-77	0.435489	0.684	0.246	8.66e-73	Granulosa3	UROS
FAM110C	7.35e-77	0.253991	0.357	0.039	1.92e-72	Granulosa3	FAM110C
ME2	1.16e-76	0.389347	0.616	0.185	3.03e-72	Granulosa3	ME2
LRRC8C	1.44e-76	0.298435	0.489	0.1	3.76e-72	Granulosa3	LRRC8C
PRXL2A	1.61e-76	0.461343	0.733	0.272	4.21e-72	Granulosa3	PRXL2A
DIAPH3	2.07e-76	0.271011	0.281	0.016	5.41e-72	Granulosa3	DIAPH3
MGST3	2.2e-76	0.534585	0.938	0.823	5.76e-72	Granulosa3	MGST3
CCDC84	3.23e-76	0.296099	0.462	0.09	8.45e-72	Granulosa3	CCDC84
TUBB	4.86e-76	0.731693	0.955	0.827	1.27e-71	Granulosa3	TUBB
TINAGL1	6.15e-76	0.338039	0.402	0.058	1.61e-71	Granulosa3	TINAGL1
TP53I3	4.13e-75	0.364467	0.54	0.132	1.08e-70	Granulosa3	TP53I3
MTMR2	5.09e-75	0.273005	0.511	0.112	1.33e-70	Granulosa3	MTMR2
TMEM97	1.05e-74	0.526291	0.776	0.328	2.74e-70	Granulosa3	TMEM97
PPP1R1A	6.91e-74	0.437851	0.511	0.119	1.81e-69	Granulosa3	PPP1R1A
LRP5	7.06e-74	0.27354	0.478	0.095	1.85e-69	Granulosa3	LRP5
EPDR1	1.85e-73	0.39473	0.634	0.207	4.84e-69	Granulosa3	EPDR1
FRMD4B	3.96e-73	0.31524	0.534	0.13	1.04e-68	Granulosa3	FRMD4B
ENDOD1	6.91e-73	0.373192	0.6	0.177	1.81e-68	Granulosa3	ENDOD1
PSMA3	1.91e-72	0.637752	0.836	0.462	4.99e-68	Granulosa3	PSMA3
SPRR2F	4.56e-72	0.898681	0.626	0.199	1.19e-67	Granulosa3	SPRR2F
CFL1	1.53e-71	0.481439	0.977	0.863	4.01e-67	Granulosa3	CFL1
CCN1	2.44e-71	0.750874	0.852	0.482	6.39e-67	Granulosa3	CCN1
SOWAHC	2.72e-71	0.56497	0.632	0.218	7.13e-67	Granulosa3	SOWAHC
GNAI1	4.57e-71	0.383358	0.608	0.177	1.2e-66	Granulosa3	GNAI1
FOXL2	1.04e-70	0.522064	0.762	0.334	2.73e-66	Granulosa3	FOXL2
MRPS6	1.67e-70	0.497019	0.83	0.435	4.37e-66	Granulosa3	MRPS6
PPIF	1.95e-70	0.473654	0.632	0.216	5.11e-66	Granulosa3	PPIF
YPEL2	2e-70	0.409658	0.604	0.185	5.23e-66	Granulosa3	YPEL2
WASF1	2.33e-70	0.366648	0.659	0.225	6.1e-66	Granulosa3	WASF1
COTL1	2.67e-70	0.501533	0.598	0.186	6.97e-66	Granulosa3	COTL1
SLC29A1	5.05e-70	0.34541	0.39	0.066	1.32e-65	Granulosa3	SLC29A1
TXNDC17	5.61e-70	0.51112	0.778	0.348	1.47e-65	Granulosa3	TXNDC17
UBE2C	1.35e-69	0.958464	0.29	0.025	3.53e-65	Granulosa3	UBE2C
GRB14	1.99e-69	0.464862	0.624	0.205	5.21e-65	Granulosa3	GRB14
MARCKS	5.68e-69	0.625201	0.91	0.604	1.49e-64	Granulosa3	MARCKS
CHST1	8.32e-69	0.259146	0.287	0.024	2.18e-64	Granulosa3	CHST1
PCDH17	8.49e-69	0.260917	0.261	0.016	2.22e-64	Granulosa3	PCDH17
RALGAPA2	9.47e-69	0.295794	0.507	0.13	2.48e-64	Granulosa3	RALGAPA2
CFHR1	1.51e-68	0.328951	0.341	0.047	3.95e-64	Granulosa3	CFHR1
CASP6	5.48e-68	0.295563	0.53	0.138	1.43e-63	Granulosa3	CASP6
YAP1	9.01e-68	0.415351	0.733	0.323	2.36e-63	Granulosa3	YAP1
TUBA1A	9.78e-68	0.610682	0.955	0.808	2.56e-63	Granulosa3	TUBA1A
CHCHD10	1.05e-67	0.489623	0.836	0.409	2.75e-63	Granulosa3	CHCHD10
PDLIM1	3.95e-67	0.321822	0.431	0.081	1.03e-62	Granulosa3	PDLIM1
PARP1	5.93e-67	0.480509	0.719	0.296	1.55e-62	Granulosa3	PARP1
ID3	6.62e-67	0.813169	0.879	0.582	1.73e-62	Granulosa3	ID3
NME4	7.59e-67	0.555642	0.809	0.443	1.99e-62	Granulosa3	NME4
TYMS	8.37e-67	0.546335	0.32	0.04	2.19e-62	Granulosa3	TYMS
TMSB4X	1.73e-66	0.437808	0.998	0.992	4.52e-62	Granulosa3	TMSB4X
C2orf27A	2.06e-66	0.250057	0.462	0.103	5.39e-62	Granulosa3	C2orf27A
AC068587.4	2.97e-66	0.253113	0.316	0.037	7.76e-62	Granulosa3	AC068587.4
CENPF	6.46e-65	0.831696	0.329	0.047	1.69e-60	Granulosa3	CENPF
IGFBP7	8.08e-65	0.798008	0.967	0.825	2.11e-60	Granulosa3	IGFBP7
BAMBI	1.24e-64	0.637771	0.622	0.224	3.24e-60	Granulosa3	BAMBI
MARCKSL1	1.44e-64	0.500766	0.943	0.828	3.77e-60	Granulosa3	MARCKSL1
PGM2	1.72e-64	0.327144	0.554	0.166	4.5e-60	Granulosa3	PGM2
PROCR	5.4e-64	0.250196	0.39	0.069	1.41e-59	Granulosa3	PROCR
NOSTRIN	7.22e-64	0.277033	0.46	0.101	1.89e-59	Granulosa3	NOSTRIN
HMOX1	3.15e-63	0.355527	0.657	0.235	8.25e-59	Granulosa3	HMOX1
VPS35	1.52e-62	0.515548	0.797	0.386	3.97e-58	Granulosa3	VPS35
JPT1	1.81e-62	0.603263	0.825	0.446	4.74e-58	Granulosa3	JPT1
GSS	2.62e-62	0.279846	0.538	0.154	6.86e-58	Granulosa3	GSS
TM7SF3	2.8e-62	0.284625	0.575	0.182	7.34e-58	Granulosa3	TM7SF3
ANXA6	4.24e-62	0.520464	0.813	0.416	1.11e-57	Granulosa3	ANXA6
HSPG2	5.19e-62	0.541722	0.616	0.219	1.36e-57	Granulosa3	HSPG2
CBX3	7.41e-62	0.480392	0.848	0.54	1.94e-57	Granulosa3	CBX3
CDK1	7.64e-62	0.432689	0.273	0.027	2e-57	Granulosa3	CDK1
DAAM1	2.03e-61	0.423021	0.731	0.307	5.31e-57	Granulosa3	DAAM1
TMEM106C	3.92e-61	0.439014	0.651	0.251	1.03e-56	Granulosa3	TMEM106C
PAM16	4.71e-61	0.381248	0.708	0.294	1.23e-56	Granulosa3	PAM16
FKBP9	1.82e-60	0.264036	0.583	0.185	4.75e-56	Granulosa3	FKBP9
FAT1	3.37e-60	0.281373	0.565	0.171	8.82e-56	Granulosa3	FAT1
CMTM6	4.19e-60	0.436419	0.733	0.333	1.1e-55	Granulosa3	CMTM6
USP48	5.85e-60	0.383003	0.715	0.304	1.53e-55	Granulosa3	USP48
DPF3	6.51e-60	0.306972	0.569	0.179	1.7e-55	Granulosa3	DPF3
PFN1	7.81e-60	0.532072	0.928	0.689	2.04e-55	Granulosa3	PFN1
GATA4	1.05e-59	0.444071	0.76	0.353	2.76e-55	Granulosa3	GATA4
CCDC34	1.38e-59	0.412163	0.499	0.137	3.61e-55	Granulosa3	CCDC34
COMMD4	2.77e-59	0.41829	0.678	0.284	7.24e-55	Granulosa3	COMMD4
COPE	4.12e-59	0.467925	0.871	0.549	1.08e-54	Granulosa3	COPE
FHOD3	6.65e-59	0.260209	0.46	0.118	1.74e-54	Granulosa3	FHOD3
UBXN8	7.77e-59	0.383381	0.628	0.231	2.03e-54	Granulosa3	UBXN8
FNDC10	9.8e-59	0.257599	0.444	0.112	2.57e-54	Granulosa3	FNDC10
AMOTL2	2.5e-58	0.279875	0.552	0.174	6.55e-54	Granulosa3	AMOTL2
MCM5	3.45e-58	0.292487	0.513	0.147	9.03e-54	Granulosa3	MCM5
SPDL1	4.38e-58	0.262094	0.349	0.064	1.15e-53	Granulosa3	SPDL1
FAM204A	4.67e-58	0.483924	0.805	0.45	1.22e-53	Granulosa3	FAM204A
DMAC1	5.78e-58	0.415566	0.786	0.407	1.51e-53	Granulosa3	DMAC1
REPIN1	7.83e-58	0.261135	0.556	0.177	2.05e-53	Granulosa3	REPIN1
HLA-DRA	8.24e-58	0.274944	0.483	0.125	2.16e-53	Granulosa3	HLA-DRA
MAP4K4	2.72e-57	0.328541	0.669	0.26	7.12e-53	Granulosa3	MAP4K4
PAFAH1B3	3.51e-57	0.396096	0.717	0.32	9.18e-53	Granulosa3	PAFAH1B3
VEGFA	3.83e-57	0.390449	0.567	0.194	1e-52	Granulosa3	VEGFA
PLEKHJ1	4.54e-57	0.354587	0.739	0.342	1.19e-52	Granulosa3	PLEKHJ1
NDUFA7	8.28e-57	0.410194	0.817	0.417	2.17e-52	Granulosa3	NDUFA7
ELOB	1.76e-56	0.455598	0.934	0.82	4.6e-52	Granulosa3	ELOB
SINHCAF	1.85e-56	0.406805	0.7	0.305	4.83e-52	Granulosa3	SINHCAF
PPHLN1	4.61e-56	0.408143	0.778	0.399	1.2e-51	Granulosa3	PPHLN1
IVNS1ABP	2.94e-55	0.470601	0.782	0.405	7.69e-51	Granulosa3	IVNS1ABP
RGS10	6.54e-55	0.361485	0.671	0.273	1.71e-50	Granulosa3	RGS10
SCG5	1.38e-54	0.287499	0.483	0.138	3.6e-50	Granulosa3	SCG5
GSDMD	5.63e-54	0.328414	0.6	0.225	1.47e-49	Granulosa3	GSDMD
AC123912.4	6.17e-54	0.49548	0.423	0.113	1.61e-49	Granulosa3	AC123912.4
TRIM24	1.12e-53	0.326878	0.663	0.264	2.93e-49	Granulosa3	TRIM24
DUSP6	1.88e-53	0.307199	0.392	0.091	4.92e-49	Granulosa3	DUSP6
CCN2	2.1e-53	0.574054	0.731	0.322	5.5e-49	Granulosa3	CCN2
MGST2	5.71e-53	0.290103	0.624	0.229	1.49e-48	Granulosa3	MGST2
CHCHD6	6e-53	0.307725	0.561	0.202	1.57e-48	Granulosa3	CHCHD6
SOBP	1.23e-52	0.287912	0.548	0.181	3.23e-48	Granulosa3	SOBP
MDK	1.25e-52	0.498047	0.957	0.833	3.28e-48	Granulosa3	MDK
CCDC69	1.67e-52	0.272817	0.63	0.237	4.38e-48	Granulosa3	CCDC69
BANF1	1.7e-52	0.435464	0.885	0.671	4.45e-48	Granulosa3	BANF1
ETNK2	1.97e-52	0.261642	0.505	0.161	5.14e-48	Granulosa3	ETNK2
SLC5A3	2.47e-52	0.305102	0.62	0.234	6.45e-48	Granulosa3	SLC5A3
UQCR10	2.72e-52	0.387318	0.899	0.606	7.12e-48	Granulosa3	UQCR10
AMHR2	3.14e-52	0.351105	0.583	0.215	8.21e-48	Granulosa3	AMHR2
CALM2	3.36e-52	0.405285	0.977	0.93	8.79e-48	Granulosa3	CALM2
EML5	3.79e-52	0.324496	0.544	0.183	9.91e-48	Granulosa3	EML5
SNRPB	4.44e-52	0.475397	0.912	0.687	1.16e-47	Granulosa3	SNRPB
TM7SF2	5.29e-52	0.476736	0.789	0.425	1.38e-47	Granulosa3	TM7SF2
MT1E	5.75e-52	0.48817	0.653	0.259	1.51e-47	Granulosa3	MT1E
TXNDC12	1.04e-51	0.361527	0.766	0.392	2.71e-47	Granulosa3	TXNDC12
HIF1A	1.22e-51	0.460683	0.793	0.436	3.2e-47	Granulosa3	HIF1A
ARPC3	2.24e-51	0.395649	0.901	0.673	5.87e-47	Granulosa3	ARPC3
APMAP	4.15e-51	0.290477	0.61	0.228	1.09e-46	Granulosa3	APMAP
LEPROTL1	4.56e-51	0.357059	0.694	0.313	1.19e-46	Granulosa3	LEPROTL1
PRRT1	5.77e-51	0.261528	0.407	0.102	1.51e-46	Granulosa3	PRRT1
CENPW	8.75e-51	0.283092	0.302	0.052	2.29e-46	Granulosa3	CENPW
G6PD	8.87e-51	0.270014	0.423	0.114	2.32e-46	Granulosa3	G6PD
TST	1.06e-50	0.28683	0.589	0.217	2.77e-46	Granulosa3	TST
RAP2B	1.1e-50	0.278226	0.559	0.19	2.88e-46	Granulosa3	RAP2B
MAOB	1.49e-50	0.257442	0.569	0.182	3.89e-46	Granulosa3	MAOB
SYNE2	1.59e-50	0.562108	0.848	0.613	4.16e-46	Granulosa3	SYNE2
SMAD4	2.32e-50	0.292354	0.608	0.24	6.07e-46	Granulosa3	SMAD4
BEX3	2.8e-50	0.38004	0.955	0.879	7.33e-46	Granulosa3	BEX3
MT-ND3	5.22e-50	0.313655	0.988	0.984	1.37e-45	Granulosa3	MT-ND3
PPA1	5.33e-50	0.569431	0.858	0.574	1.4e-45	Granulosa3	PPA1
MYL12A	6.54e-50	0.489305	0.926	0.741	1.71e-45	Granulosa3	MYL12A
IGFBP2	3.13e-49	0.469572	0.977	0.823	8.18e-45	Granulosa3	IGFBP2
LSM5	3.51e-49	0.457813	0.803	0.464	9.19e-45	Granulosa3	LSM5
RANBP1	5.68e-49	0.499539	0.875	0.569	1.49e-44	Granulosa3	RANBP1
ATP1A1	1.25e-48	0.489677	0.823	0.495	3.28e-44	Granulosa3	ATP1A1
ACAA2	1.65e-48	0.286746	0.696	0.296	4.32e-44	Granulosa3	ACAA2
SRSF9	1.75e-48	0.41549	0.914	0.741	4.58e-44	Granulosa3	SRSF9
UBE2T	3.66e-48	0.324693	0.261	0.039	9.57e-44	Granulosa3	UBE2T
ARF3	1.17e-47	0.290287	0.632	0.256	3.05e-43	Granulosa3	ARF3
TMED9	1.24e-47	0.348469	0.768	0.396	3.24e-43	Granulosa3	TMED9
PTMA	1.58e-47	0.29135	0.998	0.998	4.14e-43	Granulosa3	PTMA
IFNGR2	3.39e-47	0.250273	0.569	0.204	8.87e-43	Granulosa3	IFNGR2
KTN1	4.35e-47	0.416088	0.916	0.707	1.14e-42	Granulosa3	KTN1
CAMTA1	1.11e-46	0.391691	0.867	0.561	2.91e-42	Granulosa3	CAMTA1
TRMT112	1.88e-46	0.367021	0.928	0.829	4.91e-42	Granulosa3	TRMT112
PHPT1	2.01e-46	0.38203	0.899	0.636	5.26e-42	Granulosa3	PHPT1
ISYNA1	2.08e-46	0.782654	0.628	0.289	5.45e-42	Granulosa3	ISYNA1
DYNLL1	2.8e-46	0.427584	0.967	0.921	7.31e-42	Granulosa3	DYNLL1
EGR4	7.51e-46	0.427793	0.363	0.09	1.96e-41	Granulosa3	EGR4
EEF1B2	8.39e-46	0.319614	0.992	0.988	2.19e-41	Granulosa3	EEF1B2
TMEM141	1.18e-45	0.439109	0.688	0.333	3.1e-41	Granulosa3	TMEM141
MRPL14	1.26e-45	0.307639	0.651	0.29	3.28e-41	Granulosa3	MRPL14
MYL12B	1.3e-45	0.396356	0.957	0.874	3.4e-41	Granulosa3	MYL12B
CITED4	1.3e-45	0.298067	0.536	0.19	3.41e-41	Granulosa3	CITED4
SNRPC	1.56e-45	0.319651	0.776	0.394	4.09e-41	Granulosa3	SNRPC
ARL4D	1.59e-45	0.379529	0.587	0.235	4.16e-41	Granulosa3	ARL4D
CD47	1.79e-45	0.425787	0.766	0.424	4.68e-41	Granulosa3	CD47
ARL6IP1	1.79e-45	0.653575	0.93	0.748	4.68e-41	Granulosa3	ARL6IP1
COPZ1	2.7e-45	0.294103	0.747	0.357	7.05e-41	Granulosa3	COPZ1
IL10RB	3.52e-45	0.266793	0.524	0.186	9.22e-41	Granulosa3	IL10RB
IFI35	4.57e-45	0.304707	0.62	0.255	1.2e-40	Granulosa3	IFI35
HINT1	1.11e-44	0.362578	0.951	0.897	2.92e-40	Granulosa3	HINT1
HMGN1	1.31e-44	0.360832	0.932	0.784	3.44e-40	Granulosa3	HMGN1
SEPTIN10	2.55e-44	0.318308	0.671	0.308	6.66e-40	Granulosa3	SEPTIN10
COX5A	3.07e-44	0.356942	0.823	0.457	8.04e-40	Granulosa3	COX5A
PSMB5	6.37e-44	0.362082	0.84	0.5	1.67e-39	Granulosa3	PSMB5
PTTG1IP	9.45e-44	0.404657	0.805	0.533	2.47e-39	Granulosa3	PTTG1IP
LSM2	1.05e-43	0.326054	0.789	0.427	2.75e-39	Granulosa3	LSM2
RCN2	2.39e-43	0.371202	0.838	0.526	6.27e-39	Granulosa3	RCN2
ITGB1	3.65e-43	0.448049	0.924	0.802	9.56e-39	Granulosa3	ITGB1
TGIF1	3.84e-43	0.318083	0.628	0.271	1e-38	Granulosa3	TGIF1
ID4	5.29e-43	0.35632	0.71	0.34	1.38e-38	Granulosa3	ID4
TMEM258	5.55e-43	0.29881	0.932	0.758	1.45e-38	Granulosa3	TMEM258
SRP9	9.43e-43	0.34966	0.864	0.641	2.47e-38	Granulosa3	SRP9
ATOX1	1.16e-42	0.348486	0.762	0.406	3.03e-38	Granulosa3	ATOX1
MRPL16	1.55e-42	0.301272	0.663	0.3	4.05e-38	Granulosa3	MRPL16
TPM3	1.66e-42	0.390168	0.805	0.491	4.33e-38	Granulosa3	TPM3
GNG5	1.78e-42	0.364212	0.887	0.676	4.65e-38	Granulosa3	GNG5
HNRNPDL	1.87e-42	0.354901	0.947	0.864	4.9e-38	Granulosa3	HNRNPDL
C17orf49	1.97e-42	0.266154	0.628	0.264	5.17e-38	Granulosa3	C17orf49
HLA-DRB1	4.89e-42	0.250701	0.493	0.171	1.28e-37	Granulosa3	HLA-DRB1
RAB5IF	5.65e-42	0.342858	0.715	0.37	1.48e-37	Granulosa3	RAB5IF
BEX4	5.67e-42	0.340222	0.828	0.478	1.48e-37	Granulosa3	BEX4
DUSP2	5.69e-42	0.251481	0.441	0.138	1.49e-37	Granulosa3	DUSP2
KPNA2	5.99e-42	0.534271	0.604	0.258	1.57e-37	Granulosa3	KPNA2
SUMO2	7.42e-42	0.327897	0.965	0.917	1.94e-37	Granulosa3	SUMO2
PSMD2	8.71e-42	0.274952	0.704	0.341	2.28e-37	Granulosa3	PSMD2
NDUFA4	1.36e-41	0.310302	0.953	0.905	3.57e-37	Granulosa3	NDUFA4
PPP4C	1.96e-41	0.280465	0.678	0.319	5.12e-37	Granulosa3	PPP4C
COL4A1	1.97e-41	0.324056	0.766	0.37	5.15e-37	Granulosa3	COL4A1
HIST1H4C	2.9e-41	0.975708	0.731	0.442	7.58e-37	Granulosa3	HIST1H4C
ATP5PF	4.69e-41	0.318825	0.926	0.784	1.23e-36	Granulosa3	ATP5PF
MTCH1	1.15e-40	0.402108	0.867	0.627	3.01e-36	Granulosa3	MTCH1
PTTG1	1.49e-40	0.637254	0.326	0.085	3.9e-36	Granulosa3	PTTG1
DTYMK	1.88e-40	0.251178	0.454	0.155	4.91e-36	Granulosa3	DTYMK
CCNB1	1.96e-40	0.644364	0.302	0.072	5.12e-36	Granulosa3	CCNB1
PSMA7	1.99e-40	0.379428	0.918	0.786	5.2e-36	Granulosa3	PSMA7
AVPI1	2.16e-40	0.472259	0.522	0.214	5.66e-36	Granulosa3	AVPI1
ERH	2.96e-40	0.338643	0.914	0.664	7.75e-36	Granulosa3	ERH
PSMA4	3.61e-40	0.362265	0.813	0.49	9.45e-36	Granulosa3	PSMA4
HERC2	3.68e-40	0.304059	0.637	0.295	9.63e-36	Granulosa3	HERC2
FEZ2	5.13e-40	0.279855	0.682	0.326	1.34e-35	Granulosa3	FEZ2
NME1	5.55e-40	0.342891	0.725	0.379	1.45e-35	Granulosa3	NME1
FAM32A	5.58e-40	0.293214	0.634	0.281	1.46e-35	Granulosa3	FAM32A
ZNF358	1.34e-39	0.269614	0.639	0.288	3.5e-35	Granulosa3	ZNF358
HDAC2	1.5e-39	0.303468	0.743	0.396	3.92e-35	Granulosa3	HDAC2
YWHAB	1.8e-39	0.353951	0.906	0.674	4.7e-35	Granulosa3	YWHAB
DYNLT1	3.58e-39	0.3424	0.817	0.489	9.36e-35	Granulosa3	DYNLT1
DDAH2	4.77e-39	0.3581	0.869	0.569	1.25e-34	Granulosa3	DDAH2
RNF19A	8.18e-39	0.374093	0.665	0.341	2.14e-34	Granulosa3	RNF19A
NDFIP1	9.71e-39	0.31549	0.844	0.528	2.54e-34	Granulosa3	NDFIP1
MANF	1.2e-38	0.336304	0.653	0.314	3.14e-34	Granulosa3	MANF
ARF5	1.59e-38	0.265651	0.717	0.373	4.16e-34	Granulosa3	ARF5
HUWE1	1.71e-38	0.383063	0.772	0.452	4.47e-34	Granulosa3	HUWE1
DBI	1.94e-38	0.448556	0.871	0.585	5.08e-34	Granulosa3	DBI
VDAC3	2.26e-38	0.3237	0.762	0.422	5.92e-34	Granulosa3	VDAC3
PRDM1	3.33e-38	0.272153	0.427	0.143	8.71e-34	Granulosa3	PRDM1
AP2S1	6.43e-38	0.361776	0.797	0.467	1.68e-33	Granulosa3	AP2S1
EIF4EBP1	6.62e-38	0.267957	0.591	0.268	1.73e-33	Granulosa3	EIF4EBP1
ZNF428	8.91e-38	0.301446	0.842	0.556	2.33e-33	Granulosa3	ZNF428
NDUFB3	1.35e-37	0.287629	0.749	0.385	3.54e-33	Granulosa3	NDUFB3
DDX24	1.89e-37	0.343438	0.893	0.741	4.95e-33	Granulosa3	DDX24
LAMP5	3.96e-37	0.43378	0.405	0.138	1.04e-32	Granulosa3	LAMP5
RIMKLB	4.05e-37	0.263847	0.534	0.222	1.06e-32	Granulosa3	RIMKLB
MSH6	6.3e-37	0.338044	0.76	0.424	1.65e-32	Granulosa3	MSH6
DKC1	7.11e-37	0.260765	0.567	0.247	1.86e-32	Granulosa3	DKC1
LSM7	9.16e-37	0.330758	0.875	0.659	2.4e-32	Granulosa3	LSM7
PTRHD1	1.66e-36	0.275969	0.706	0.368	4.34e-32	Granulosa3	PTRHD1
H2AFY	1.67e-36	0.304192	0.768	0.413	4.38e-32	Granulosa3	H2AFY
DNPH1	1.86e-36	0.259853	0.659	0.324	4.86e-32	Granulosa3	DNPH1
RPAIN	1.97e-36	0.250211	0.791	0.465	5.15e-32	Granulosa3	RPAIN
SNHG14	2.34e-36	0.364887	0.768	0.454	6.11e-32	Granulosa3	SNHG14
PPP1CA	2.61e-36	0.255636	0.653	0.303	6.82e-32	Granulosa3	PPP1CA
ST3GAL4	2.96e-36	0.300884	0.762	0.426	7.74e-32	Granulosa3	ST3GAL4
SRSF2	3.09e-36	0.409146	0.862	0.668	8.08e-32	Granulosa3	SRSF2
PON2	3.64e-36	0.257466	0.501	0.2	9.52e-32	Granulosa3	PON2
NDUFAB1	6.03e-36	0.327697	0.842	0.509	1.58e-31	Granulosa3	NDUFAB1
VDAC1	1.48e-35	0.369302	0.854	0.553	3.86e-31	Granulosa3	VDAC1
ATP5MC2	3.2e-35	0.252802	0.963	0.943	8.38e-31	Granulosa3	ATP5MC2
HMGB2	3.51e-35	0.854892	0.793	0.48	9.19e-31	Granulosa3	HMGB2
YWHAE	3.76e-35	0.283855	0.943	0.858	9.84e-31	Granulosa3	YWHAE
HS3ST1	4.6e-35	0.313817	0.651	0.316	1.2e-30	Granulosa3	HS3ST1
IP6K2	6.65e-35	0.274539	0.727	0.385	1.74e-30	Granulosa3	IP6K2
DYNLRB1	7.68e-35	0.288533	0.858	0.579	2.01e-30	Granulosa3	DYNLRB1
RBX1	7.86e-35	0.299003	0.852	0.519	2.06e-30	Granulosa3	RBX1
DPYSL3	9.22e-35	0.311274	0.791	0.46	2.41e-30	Granulosa3	DPYSL3
PSMB6	1.42e-34	0.327817	0.823	0.548	3.73e-30	Granulosa3	PSMB6
PDIA3	1.44e-34	0.35483	0.926	0.731	3.78e-30	Granulosa3	PDIA3
SFRP4	1.52e-34	0.413993	0.53	0.229	3.97e-30	Granulosa3	SFRP4
UQCRQ	1.77e-34	0.302227	0.889	0.639	4.62e-30	Granulosa3	UQCRQ
MAD2L1	2.09e-34	0.289136	0.277	0.071	5.47e-30	Granulosa3	MAD2L1
UQCC2	2.47e-34	0.312956	0.669	0.324	6.46e-30	Granulosa3	UQCC2
RBP1	3.28e-34	0.538897	0.975	0.991	8.57e-30	Granulosa3	RBP1
SUPT4H1	3.58e-34	0.268348	0.725	0.398	9.36e-30	Granulosa3	SUPT4H1
GMNN	4.6e-34	0.29118	0.472	0.188	1.2e-29	Granulosa3	GMNN
ACTG1	5.17e-34	0.272179	0.994	0.996	1.35e-29	Granulosa3	ACTG1
PUF60	5.68e-34	0.262847	0.739	0.393	1.49e-29	Granulosa3	PUF60
AC022075.1	5.83e-34	0.264275	0.491	0.201	1.53e-29	Granulosa3	AC022075.1
INHA	5.88e-34	0.349419	0.6	0.283	1.54e-29	Granulosa3	INHA
TCEAL2	7.51e-34	0.357039	0.669	0.34	1.96e-29	Granulosa3	TCEAL2
COL4A2	7.57e-34	0.296237	0.801	0.45	1.98e-29	Granulosa3	COL4A2
SRI	9.24e-34	0.30837	0.825	0.531	2.42e-29	Granulosa3	SRI
FIBP	9.33e-34	0.260226	0.661	0.337	2.44e-29	Granulosa3	FIBP
MED13L	1.49e-33	0.297563	0.674	0.356	3.91e-29	Granulosa3	MED13L
PPP1R14A	1.52e-33	0.428262	0.858	0.584	3.96e-29	Granulosa3	PPP1R14A
PKM	1.53e-33	0.348187	0.77	0.461	3.99e-29	Granulosa3	PKM
SEPTIN11	5.26e-33	0.275838	0.589	0.274	1.38e-28	Granulosa3	SEPTIN11
PSMB3	9.89e-33	0.272282	0.838	0.484	2.59e-28	Granulosa3	PSMB3
DSE	1.39e-32	0.254568	0.561	0.261	3.63e-28	Granulosa3	DSE
COX5B	1.62e-32	0.278834	0.94	0.829	4.23e-28	Granulosa3	COX5B
AKAP9	1.67e-32	0.362942	0.858	0.689	4.37e-28	Granulosa3	AKAP9
HSPA8	2.48e-32	0.312804	0.973	0.953	6.48e-28	Granulosa3	HSPA8
PRDX2	3.08e-32	0.304305	0.938	0.87	8.06e-28	Granulosa3	PRDX2
EIF4G1	3.54e-32	0.283483	0.661	0.346	9.27e-28	Granulosa3	EIF4G1
ATP5F1B	3.66e-32	0.295731	0.893	0.663	9.59e-28	Granulosa3	ATP5F1B
P4HB	5.81e-32	0.308791	0.821	0.495	1.52e-27	Granulosa3	P4HB
MRPS18C	6.21e-32	0.26305	0.676	0.343	1.63e-27	Granulosa3	MRPS18C
CALR	7.71e-32	0.381031	0.916	0.735	2.02e-27	Granulosa3	CALR
HMG20B	1.37e-31	0.269828	0.567	0.261	3.57e-27	Granulosa3	HMG20B
SMARCB1	1.58e-31	0.273401	0.7	0.388	4.13e-27	Granulosa3	SMARCB1
FKBP3	1.73e-31	0.262217	0.704	0.384	4.53e-27	Granulosa3	FKBP3
SNRPN	1.81e-31	0.268375	0.854	0.645	4.73e-27	Granulosa3	SNRPN
CKS1B	2.6e-31	0.392865	0.554	0.276	6.81e-27	Granulosa3	CKS1B
LSM4	3.22e-31	0.28695	0.71	0.393	8.44e-27	Granulosa3	LSM4
SMC3	3.51e-31	0.303508	0.762	0.446	9.17e-27	Granulosa3	SMC3
PWWP3A	3.97e-31	0.262886	0.7	0.377	1.04e-26	Granulosa3	PWWP3A
MRPL51	4.63e-31	0.323615	0.881	0.632	1.21e-26	Granulosa3	MRPL51
PGP	5.35e-31	0.252593	0.489	0.209	1.4e-26	Granulosa3	PGP
MIF	5.44e-31	0.331564	0.967	0.922	1.42e-26	Granulosa3	MIF
BTF3L4	7.02e-31	0.271146	0.813	0.524	1.84e-26	Granulosa3	BTF3L4
ILF2	1.46e-30	0.31377	0.846	0.573	3.82e-26	Granulosa3	ILF2
FHL2	1.72e-30	0.45818	0.91	0.834	4.49e-26	Granulosa3	FHL2
SMARCE1	1.95e-30	0.28488	0.807	0.498	5.09e-26	Granulosa3	SMARCE1
ATP5MF	2.18e-30	0.294885	0.85	0.592	5.71e-26	Granulosa3	ATP5MF
RAN	2.37e-30	0.387751	0.938	0.776	6.21e-26	Granulosa3	RAN
POMP	6.41e-30	0.284501	0.883	0.656	1.68e-25	Granulosa3	POMP
PRMT1	7.04e-30	0.323282	0.864	0.626	1.84e-25	Granulosa3	PRMT1
SUMO1	8.71e-30	0.30271	0.84	0.572	2.28e-25	Granulosa3	SUMO1
RAB2A	1.19e-29	0.257095	0.842	0.531	3.11e-25	Granulosa3	RAB2A
TUBB4B	2.11e-29	0.537395	0.938	0.762	5.51e-25	Granulosa3	TUBB4B
HNRNPR	6.01e-29	0.332304	0.879	0.629	1.57e-24	Granulosa3	HNRNPR
LAPTM4A	7.44e-29	0.313827	0.94	0.901	1.95e-24	Granulosa3	LAPTM4A
LIMS1	8.51e-29	0.254193	0.754	0.449	2.23e-24	Granulosa3	LIMS1
SNRPF	9.89e-29	0.285851	0.871	0.669	2.59e-24	Granulosa3	SNRPF
CCT5	1.45e-28	0.308553	0.807	0.529	3.78e-24	Granulosa3	CCT5
SNRPE	2.11e-28	0.290152	0.891	0.702	5.51e-24	Granulosa3	SNRPE
PPIB	2.78e-28	0.313844	0.945	0.867	7.26e-24	Granulosa3	PPIB
SNRPG	3.25e-28	0.311466	0.873	0.665	8.5e-24	Granulosa3	SNRPG
SEC31A	5.5e-28	0.274114	0.78	0.512	1.44e-23	Granulosa3	SEC31A
AURKAIP1	5.94e-28	0.294255	0.807	0.498	1.55e-23	Granulosa3	AURKAIP1
IFI27L1	1.45e-27	0.259116	0.76	0.446	3.8e-23	Granulosa3	IFI27L1
SNRPD1	1.98e-27	0.298878	0.819	0.564	5.17e-23	Granulosa3	SNRPD1
NDUFB11	2.36e-27	0.25636	0.889	0.634	6.17e-23	Granulosa3	NDUFB11
ODC1	2.46e-27	0.256886	0.768	0.465	6.43e-23	Granulosa3	ODC1
NDUFA1	2.87e-27	0.255323	0.891	0.689	7.52e-23	Granulosa3	NDUFA1
CSRP2	3.63e-27	0.267866	0.639	0.331	9.49e-23	Granulosa3	CSRP2
FLNA	5.58e-27	0.283152	0.749	0.45	1.46e-22	Granulosa3	FLNA
ATP5MC3	5.91e-27	0.274536	0.879	0.705	1.55e-22	Granulosa3	ATP5MC3
PCBP1	6.53e-27	0.282404	0.885	0.699	1.71e-22	Granulosa3	PCBP1
NDUFB9	6.55e-27	0.295107	0.83	0.602	1.71e-22	Granulosa3	NDUFB9
HSDL2	8.69e-27	0.282718	0.737	0.448	2.27e-22	Granulosa3	HSDL2
TBCB	9.62e-27	0.257367	0.784	0.507	2.52e-22	Granulosa3	TBCB
CARHSP1	1.6e-26	0.250838	0.688	0.405	4.19e-22	Granulosa3	CARHSP1
PPIA	2.02e-26	0.271295	0.984	0.951	5.28e-22	Granulosa3	PPIA
ATP6V1G1	4.35e-26	0.250066	0.916	0.758	1.14e-21	Granulosa3	ATP6V1G1
CIAO2B	4.65e-26	0.285268	0.836	0.595	1.22e-21	Granulosa3	CIAO2B
PRDX1	6.32e-26	0.257972	0.947	0.869	1.65e-21	Granulosa3	PRDX1
NDUFA3	9.97e-26	0.266477	0.803	0.484	2.61e-21	Granulosa3	NDUFA3
CREG1	1.56e-25	0.280536	0.667	0.394	4.08e-21	Granulosa3	CREG1
THUMPD3-AS1	3.39e-25	0.305105	0.688	0.417	8.86e-21	Granulosa3	THUMPD3-AS1
RAD21	3.57e-25	0.284244	0.71	0.409	9.33e-21	Granulosa3	RAD21
HNRNPD	4.24e-25	0.298162	0.901	0.715	1.11e-20	Granulosa3	HNRNPD
UBE2N	5.84e-25	0.250238	0.737	0.424	1.53e-20	Granulosa3	UBE2N
SERPINH1	6.18e-25	0.269136	0.854	0.58	1.62e-20	Granulosa3	SERPINH1
CCT6A	7.38e-25	0.274504	0.852	0.582	1.93e-20	Granulosa3	CCT6A
HES1	8.36e-25	0.631916	0.85	0.687	2.19e-20	Granulosa3	HES1
UBE2S	8.39e-25	0.541332	0.887	0.686	2.19e-20	Granulosa3	UBE2S
TJP1	1.17e-24	0.253476	0.71	0.4	3.05e-20	Granulosa3	TJP1
CHMP1B	1.32e-24	0.281504	0.659	0.357	3.45e-20	Granulosa3	CHMP1B
RAD23B	1.68e-24	0.270528	0.713	0.421	4.4e-20	Granulosa3	RAD23B
HSPA5	4.63e-24	0.336796	0.914	0.761	1.21e-19	Granulosa3	HSPA5
HSP90B1	6.16e-24	0.394057	0.94	0.856	1.61e-19	Granulosa3	HSP90B1
PDIA6	6.68e-24	0.349158	0.854	0.615	1.75e-19	Granulosa3	PDIA6
MICOS10	8.68e-24	0.258716	0.875	0.641	2.27e-19	Granulosa3	MICOS10
ING1	1.42e-23	0.265143	0.706	0.435	3.71e-19	Granulosa3	ING1
ENO1	2.36e-23	0.371122	0.908	0.708	6.17e-19	Granulosa3	ENO1
NUDC	3.33e-23	0.253373	0.838	0.597	8.72e-19	Granulosa3	NUDC
LGALS3BP	1.29e-22	0.257302	0.819	0.599	3.39e-18	Granulosa3	LGALS3BP
LSM3	1.92e-22	0.257375	0.834	0.567	5.01e-18	Granulosa3	LSM3
TRA2B	3.79e-22	0.331362	0.871	0.716	9.91e-18	Granulosa3	TRA2B
ROMO1	6.56e-22	0.256737	0.807	0.539	1.72e-17	Granulosa3	ROMO1
NUSAP1	6.8e-22	0.429196	0.355	0.158	1.78e-17	Granulosa3	NUSAP1
DUT	8.8e-22	0.301998	0.832	0.582	2.3e-17	Granulosa3	DUT
GAS6	1.58e-21	0.413646	0.78	0.526	4.13e-17	Granulosa3	GAS6
PCNA	2.02e-21	0.256558	0.433	0.207	5.3e-17	Granulosa3	PCNA
TMEM176B	1.3e-20	0.326186	0.645	0.4	3.39e-16	Granulosa3	TMEM176B
METAP2	1.87e-20	0.255793	0.838	0.615	4.9e-16	Granulosa3	METAP2
RNF7	2e-20	0.251294	0.875	0.676	5.22e-16	Granulosa3	RNF7
TUBA1C	3.43e-20	0.427667	0.682	0.405	8.97e-16	Granulosa3	TUBA1C
SRSF5	4.28e-20	0.254812	0.879	0.771	1.12e-15	Granulosa3	SRSF5
OSTC	1.22e-19	0.261742	0.869	0.613	3.18e-15	Granulosa3	OSTC
SMC4	2e-19	0.393422	0.396	0.198	5.23e-15	Granulosa3	SMC4
BLOC1S1	2.93e-19	0.253592	0.838	0.586	7.67e-15	Granulosa3	BLOC1S1
MZT2B	1.18e-18	0.252013	0.963	0.909	3.09e-14	Granulosa3	MZT2B
RTRAF	1.66e-18	0.250539	0.91	0.717	4.36e-14	Granulosa3	RTRAF
CD99	2.57e-18	0.37118	0.901	0.8	6.72e-14	Granulosa3	CD99
SET	2.96e-18	0.251024	0.938	0.869	7.73e-14	Granulosa3	SET
TPI1	5.45e-18	0.270928	0.926	0.763	1.43e-13	Granulosa3	TPI1
RSRP1	7.79e-18	0.275442	0.832	0.637	2.04e-13	Granulosa3	RSRP1
ENAH	1.11e-17	0.256368	0.735	0.491	2.91e-13	Granulosa3	ENAH
ANP32B	5.27e-17	0.257046	0.91	0.787	1.38e-12	Granulosa3	ANP32B
ENC1	7.51e-17	0.260142	0.472	0.253	1.97e-12	Granulosa3	ENC1
NUCKS1	5.48e-14	0.275891	0.971	0.893	1.43e-09	Granulosa3	NUCKS1
H2AFZ	2.75e-13	0.315391	0.949	0.888	7.21e-09	Granulosa3	H2AFZ
KCNQ1OT1	9.02e-12	0.282578	0.795	0.626	2.36e-07	Granulosa3	KCNQ1OT1
HMGN2	2.1e-07	0.304161	0.945	0.873	0.0055023	Granulosa3	HMGN2
ACTA2	0.00149042	0.434287	0.407	0.34	1	Granulosa3	ACTA2

## Sheet: Theca & stroma_cell_subtype
	p_val	avg_logFC	pct.1	pct.2	p_val_adj	cluster	gene
STAR	0	0.582271	0.804	0.715	0	Theca & sroma 1	STAR
IGFBP5	0	0.418101	0.936	0.852	0	Theca & sroma 1	IGFBP5
CYB5A	0	0.412557	0.752	0.64	0	Theca & sroma 1	CYB5A
ITM2A	0	0.381148	0.73	0.59	0	Theca & sroma 1	ITM2A
ADIRF	0	0.357506	0.79	0.546	0	Theca & sroma 1	ADIRF
CCN5	0	0.333621	0.643	0.478	0	Theca & sroma 1	CCN5
SMDT1	0	0.303921	0.771	0.714	0	Theca & sroma 1	SMDT1
RPL38	0	0.278722	0.99	0.991	0	Theca & sroma 1	RPL38
RPL23A	0	0.273562	0.995	0.998	0	Theca & sroma 1	RPL23A
RPS21	0	0.272925	0.991	0.995	0	Theca & sroma 1	RPS21
GAS5	0	0.272231	0.98	0.975	0	Theca & sroma 1	GAS5
RPS20	0	0.267986	0.989	0.989	0	Theca & sroma 1	RPS20
RPS27	0	0.266987	0.997	0.999	0	Theca & sroma 1	RPS27
RPL21	0	0.26021	0.995	0.998	0	Theca & sroma 1	RPL21
RPS27A	0	0.258619	0.997	1	0	Theca & sroma 1	RPS27A
RPL8	0	0.255092	0.996	0.998	0	Theca & sroma 1	RPL8
RPS12	0	0.254016	0.997	1	0	Theca & sroma 1	RPS12
NOP53	0	0.252365	0.961	0.953	0	Theca & sroma 1	NOP53
CFD	5.61078e-189	0.404081	0.504	0.385	1.468e-184	Theca & sroma 1	CFD
ADAMTS1	8.29068e-144	0.308473	0.803	0.763	2.16917e-139	Theca & sroma 1	ADAMTS1
ZNF331	1.93943e-122	0.412158	0.608	0.544	5.07432e-118	Theca & sroma 1	ZNF331
HAS1	7.51512e-98	0.3866	0.251	0.164	1.96626e-93	Theca & sroma 1	HAS1
DDIT4	1.07568e-86	0.317026	0.503	0.438	2.81441e-82	Theca & sroma 1	DDIT4
MEG3	2.77813e-76	0.377439	0.861	0.885	7.26871e-72	Theca & sroma 1	MEG3
ADAMTS4	8.24273e-28	0.27609	0.422	0.397	2.15663e-23	Theca & sroma 1	ADAMTS4
COL1A1	0	1.63027	0.928	0.637	0	Theca & sroma 2	COL1A1
COL3A1	0	1.45674	0.824	0.372	0	Theca & sroma 2	COL3A1
COL1A2	0	1.37567	0.957	0.695	0	Theca & sroma 2	COL1A2
CCN2	0	1.29383	0.578	0.245	0	Theca & sroma 2	CCN2
SPARC	0	1.0433	0.943	0.675	0	Theca & sroma 2	SPARC
APOE	0	0.87878	0.902	0.675	0	Theca & sroma 2	APOE
IGFBP2	0	0.776221	0.822	0.497	0	Theca & sroma 2	IGFBP2
COLEC11	0	0.759823	0.739	0.304	0	Theca & sroma 2	COLEC11
SPON2	0	0.709945	0.592	0.215	0	Theca & sroma 2	SPON2
BGN	0	0.645166	0.471	0.121	0	Theca & sroma 2	BGN
TAGLN	0	0.613446	0.83	0.652	0	Theca & sroma 2	TAGLN
COL6A1	0	0.610465	0.936	0.772	0	Theca & sroma 2	COL6A1
TCF21	0	0.609148	0.83	0.57	0	Theca & sroma 2	TCF21
THY1	0	0.603991	0.452	0.1	0	Theca & sroma 2	THY1
FN1	0	0.59262	0.815	0.55	0	Theca & sroma 2	FN1
COL6A2	0	0.581573	0.935	0.784	0	Theca & sroma 2	COL6A2
FILIP1L	0	0.579536	0.842	0.574	0	Theca & sroma 2	FILIP1L
COL4A1	0	0.56942	0.63	0.303	0	Theca & sroma 2	COL4A1
IGFBP7	0	0.564471	0.978	0.919	0	Theca & sroma 2	IGFBP7
COL6A3	0	0.5641	0.839	0.614	0	Theca & sroma 2	COL6A3
TIMP1	0	0.559892	0.972	0.922	0	Theca & sroma 2	TIMP1
KLF6	0	0.553291	0.793	0.548	0	Theca & sroma 2	KLF6
PLAT	0	0.542127	0.511	0.18	0	Theca & sroma 2	PLAT
COL4A2	0	0.537956	0.702	0.377	0	Theca & sroma 2	COL4A2
SERPINE1	0	0.524537	0.566	0.326	0	Theca & sroma 2	SERPINE1
CCN1	0	0.50284	0.751	0.548	0	Theca & sroma 2	CCN1
TMSB10	0	0.501831	0.999	0.99	0	Theca & sroma 2	TMSB10
IFI6	0	0.499218	0.724	0.505	0	Theca & sroma 2	IFI6
OGN	0	0.495565	0.868	0.721	0	Theca & sroma 2	OGN
SPARCL1	0	0.493021	0.842	0.676	0	Theca & sroma 2	SPARCL1
THBS1	0	0.492386	0.693	0.398	0	Theca & sroma 2	THBS1
COL5A1	0	0.484486	0.477	0.155	0	Theca & sroma 2	COL5A1
ENC1	0	0.472473	0.356	0.093	0	Theca & sroma 2	ENC1
IGF1	0	0.460542	0.577	0.322	0	Theca & sroma 2	IGF1
IER3	0	0.45896	0.605	0.378	0	Theca & sroma 2	IER3
IL32	0	0.441421	0.463	0.158	0	Theca & sroma 2	IL32
MYL12A	0	0.434742	0.893	0.721	0	Theca & sroma 2	MYL12A
LY6E	0	0.421341	0.851	0.66	0	Theca & sroma 2	LY6E
SERPINH1	0	0.419879	0.768	0.483	0	Theca & sroma 2	SERPINH1
CPXM1	0	0.419553	0.502	0.135	0	Theca & sroma 2	CPXM1
LAMB1	0	0.41802	0.427	0.104	0	Theca & sroma 2	LAMB1
DHRS2	0	0.412465	0.488	0.216	0	Theca & sroma 2	DHRS2
COL18A1	0	0.409811	0.672	0.423	0	Theca & sroma 2	COL18A1
EMILIN1	0	0.409166	0.666	0.357	0	Theca & sroma 2	EMILIN1
LAMA4	0	0.40284	0.516	0.211	0	Theca & sroma 2	LAMA4
CYTOR	0	0.399341	0.346	0.085	0	Theca & sroma 2	CYTOR
IFITM3	0	0.398869	0.972	0.92	0	Theca & sroma 2	IFITM3
FSTL1	0	0.396413	0.619	0.322	0	Theca & sroma 2	FSTL1
NID2	0	0.395923	0.408	0.108	0	Theca & sroma 2	NID2
ACTB	0	0.390112	0.993	0.972	0	Theca & sroma 2	ACTB
NSG1	0	0.386796	0.531	0.201	0	Theca & sroma 2	NSG1
ITGB1	0	0.376865	0.927	0.78	0	Theca & sroma 2	ITGB1
SULF2	0	0.373854	0.571	0.279	0	Theca & sroma 2	SULF2
COL5A2	0	0.366513	0.47	0.163	0	Theca & sroma 2	COL5A2
TPM2	0	0.362306	0.952	0.879	0	Theca & sroma 2	TPM2
PRSS23	0	0.36084	0.516	0.224	0	Theca & sroma 2	PRSS23
NRP1	0	0.359952	0.513	0.193	0	Theca & sroma 2	NRP1
MARCKSL1	0	0.3587	0.908	0.786	0	Theca & sroma 2	MARCKSL1
PHLDA1	0	0.353283	0.611	0.382	0	Theca & sroma 2	PHLDA1
NID1	0	0.353183	0.533	0.249	0	Theca & sroma 2	NID1
NEXN	0	0.353109	0.467	0.193	0	Theca & sroma 2	NEXN
TMSB4X	0	0.350578	0.999	0.993	0	Theca & sroma 2	TMSB4X
C4orf48	0	0.349136	0.396	0.078	0	Theca & sroma 2	C4orf48
PXDN	0	0.344567	0.443	0.148	0	Theca & sroma 2	PXDN
MMP2	0	0.336639	0.707	0.461	0	Theca & sroma 2	MMP2
UBXN8	0	0.335458	0.482	0.208	0	Theca & sroma 2	UBXN8
PPIB	0	0.332799	0.936	0.852	0	Theca & sroma 2	PPIB
PPIC	0	0.33075	0.511	0.223	0	Theca & sroma 2	PPIC
CDH11	0	0.328973	0.733	0.494	0	Theca & sroma 2	CDH11
VCL	0	0.327908	0.489	0.22	0	Theca & sroma 2	VCL
RCN1	0	0.326531	0.69	0.427	0	Theca & sroma 2	RCN1
CALD1	0	0.324494	0.994	0.978	0	Theca & sroma 2	CALD1
TPM4	0	0.322964	0.893	0.767	0	Theca & sroma 2	TPM4
PCOLCE	0	0.322737	0.454	0.192	0	Theca & sroma 2	PCOLCE
LAPTM4B	0	0.320889	0.614	0.337	0	Theca & sroma 2	LAPTM4B
GJA1	0	0.319799	0.525	0.272	0	Theca & sroma 2	GJA1
OSTC	0	0.31948	0.771	0.549	0	Theca & sroma 2	OSTC
RRBP1	0	0.31604	0.678	0.402	0	Theca & sroma 2	RRBP1
LAMP5	0	0.314719	0.302	0.073	0	Theca & sroma 2	LAMP5
PMP22	0	0.311555	0.734	0.525	0	Theca & sroma 2	PMP22
CLEC11A	0	0.311435	0.614	0.333	0	Theca & sroma 2	CLEC11A
CFL1	0	0.306846	0.905	0.792	0	Theca & sroma 2	CFL1
FRZB	0	0.298535	0.398	0.124	0	Theca & sroma 2	FRZB
CALU	0	0.298376	0.614	0.364	0	Theca & sroma 2	CALU
PALLD	0	0.297894	0.734	0.523	0	Theca & sroma 2	PALLD
APOC1	0	0.296433	0.384	0.173	0	Theca & sroma 2	APOC1
ISG15	0	0.296246	0.59	0.337	0	Theca & sroma 2	ISG15
C9orf16	0	0.296231	0.621	0.347	0	Theca & sroma 2	C9orf16
LAMC1	0	0.292148	0.476	0.208	0	Theca & sroma 2	LAMC1
ACTN1	0	0.291136	0.525	0.255	0	Theca & sroma 2	ACTN1
QSOX1	0	0.28762	0.606	0.36	0	Theca & sroma 2	QSOX1
RNASE1	0	0.287461	0.518	0.294	0	Theca & sroma 2	RNASE1
FBLIM1	0	0.284205	0.423	0.16	0	Theca & sroma 2	FBLIM1
SEZ6L2	0	0.282774	0.297	0.041	0	Theca & sroma 2	SEZ6L2
ANGPTL4	0	0.282509	0.328	0.108	0	Theca & sroma 2	ANGPTL4
MIF	0	0.281255	0.95	0.891	0	Theca & sroma 2	MIF
KLF10	0	0.28094	0.838	0.653	0	Theca & sroma 2	KLF10
OAF	0	0.278876	0.424	0.177	0	Theca & sroma 2	OAF
ENAH	0	0.27716	0.615	0.352	0	Theca & sroma 2	ENAH
DAAM1	0	0.27709	0.56	0.297	0	Theca & sroma 2	DAAM1
SUB1	0	0.275951	0.887	0.743	0	Theca & sroma 2	SUB1
H3F3A	0	0.275942	0.99	0.971	0	Theca & sroma 2	H3F3A
DPYSL3	0	0.275186	0.663	0.435	0	Theca & sroma 2	DPYSL3
SH3BGRL3	0	0.273651	0.658	0.432	0	Theca & sroma 2	SH3BGRL3
GATM	0	0.273225	0.369	0.159	0	Theca & sroma 2	GATM
PPP2CB	0	0.272796	0.767	0.548	0	Theca & sroma 2	PPP2CB
LIMA1	0	0.270612	0.631	0.393	0	Theca & sroma 2	LIMA1
CD63	0	0.269573	0.989	0.964	0	Theca & sroma 2	CD63
EFEMP2	0	0.268987	0.665	0.425	0	Theca & sroma 2	EFEMP2
HES4	0	0.262814	0.348	0.129	0	Theca & sroma 2	HES4
SLC9A3R2	0	0.261617	0.476	0.214	0	Theca & sroma 2	SLC9A3R2
SEPTIN7	0	0.259342	0.946	0.85	0	Theca & sroma 2	SEPTIN7
ANXA6	0	0.258239	0.583	0.347	0	Theca & sroma 2	ANXA6
CNN2	0	0.257617	0.585	0.354	0	Theca & sroma 2	CNN2
GBP1	0	0.257492	0.467	0.238	0	Theca & sroma 2	GBP1
ITM2C	0	0.256327	0.521	0.252	0	Theca & sroma 2	ITM2C
DAB2	0	0.254508	0.509	0.265	0	Theca & sroma 2	DAB2
DUSP5	0	0.252453	0.392	0.184	0	Theca & sroma 2	DUSP5
FBN1	0	0.251608	0.589	0.332	0	Theca & sroma 2	FBN1
DLC1	0	0.251465	0.397	0.167	0	Theca & sroma 2	DLC1
ARPC2	0	0.250917	0.822	0.652	0	Theca & sroma 2	ARPC2
DYNLT1	0	0.250547	0.671	0.426	0	Theca & sroma 2	DYNLT1
MYLK	1.04865e-307	0.434157	0.655	0.445	2.74369e-303	Theca & sroma 2	MYLK
IL6ST	4.1828e-304	0.265112	0.753	0.531	1.09439e-299	Theca & sroma 2	IL6ST
FERMT2	1.93467e-303	0.250407	0.706	0.489	5.06186e-299	Theca & sroma 2	FERMT2
PIM1	2.98633e-303	0.308702	0.688	0.465	7.81343e-299	Theca & sroma 2	PIM1
PDIA6	1.73101e-302	0.254917	0.751	0.546	4.52903e-298	Theca & sroma 2	PDIA6
ACTA2	5.84179e-302	0.585897	0.661	0.454	1.52845e-297	Theca & sroma 2	ACTA2
FLNA	1.81034e-294	0.282643	0.648	0.42	4.73657e-290	Theca & sroma 2	FLNA
TPM1	1.13972e-290	0.382265	0.82	0.673	2.98197e-286	Theca & sroma 2	TPM1
EGR3	1.93412e-282	0.291898	0.688	0.466	5.06043e-278	Theca & sroma 2	EGR3
ENG	1.99122e-276	0.25211	0.6	0.373	5.20984e-272	Theca & sroma 2	ENG
EPS8	5.91275e-273	0.253317	0.754	0.563	1.54701e-268	Theca & sroma 2	EPS8
ENO1	7.50119e-269	0.257414	0.757	0.575	1.96261e-264	Theca & sroma 2	ENO1
P4HB	6.55516e-262	0.254758	0.612	0.406	1.71509e-257	Theca & sroma 2	P4HB
HTRA1	2.09323e-244	0.37321	0.853	0.75	5.47673e-240	Theca & sroma 2	HTRA1
TCEAL4	6.29135e-243	0.261515	0.97	0.926	1.64607e-238	Theca & sroma 2	TCEAL4
S100A11	9.8061e-241	0.276852	0.778	0.601	2.56567e-236	Theca & sroma 2	S100A11
AEBP1	3.63157e-240	0.265959	0.769	0.58	9.50165e-236	Theca & sroma 2	AEBP1
SFRP1	2.51058e-239	0.331823	0.57	0.373	6.56869e-235	Theca & sroma 2	SFRP1
TNFRSF12A	1.26868e-238	0.326863	0.587	0.385	3.31937e-234	Theca & sroma 2	TNFRSF12A
HTRA3	1.10009e-237	0.259211	0.46	0.273	2.87828e-233	Theca & sroma 2	HTRA3
SERPINE2	4.39072e-228	0.314254	0.765	0.591	1.14879e-223	Theca & sroma 2	SERPINE2
ASPN	2.05953e-223	0.26509	0.287	0.142	5.38856e-219	Theca & sroma 2	ASPN
MYL9	9.33723e-202	0.252363	0.856	0.734	2.44299e-197	Theca & sroma 2	MYL9
SGK1	3.22524e-195	0.272573	0.766	0.615	8.43852e-191	Theca & sroma 2	SGK1
CCL2	7.30477e-186	0.490491	0.389	0.237	1.91122e-181	Theca & sroma 2	CCL2
KRT19	9.69927e-176	0.392164	0.618	0.468	2.53772e-171	Theca & sroma 2	KRT19
SPRR2F	9.24533e-174	0.283647	0.335	0.19	2.41895e-169	Theca & sroma 2	SPRR2F
SFRP4	1.55444e-122	0.379547	0.509	0.375	4.06703e-118	Theca & sroma 2	SFRP4
CAV1	1.19715e-113	0.309033	0.74	0.637	3.13222e-109	Theca & sroma 2	CAV1
HES1	1.21215e-109	0.253249	0.734	0.609	3.17147e-105	Theca & sroma 2	HES1
IFI27	3.37266e-91	0.381788	0.538	0.435	8.82422e-87	Theca & sroma 2	IFI27
ACTA21	0	1.85714	0.962	0.483	0	Theca & sroma 3	ACTA2
TAGLN1	0	1.80301	0.997	0.68	0	Theca & sroma 3	TAGLN
MYH11	0	1.64992	0.931	0.235	0	Theca & sroma 3	MYH11
MYLK1	0	1.45282	0.928	0.475	0	Theca & sroma 3	MYLK
ACTG2	0	1.38939	0.674	0.105	0	Theca & sroma 3	ACTG2
DES	0	1.27662	0.581	0.124	0	Theca & sroma 3	DES
CNN1	0	1.23634	0.782	0.239	0	Theca & sroma 3	CNN1
MYL91	0	1.21379	0.988	0.753	0	Theca & sroma 3	MYL9
TPM11	0	1.13087	0.959	0.696	0	Theca & sroma 3	TPM1
TPM21	0	1.11461	0.985	0.892	0	Theca & sroma 3	TPM2
LMOD1	0	0.751037	0.743	0.241	0	Theca & sroma 3	LMOD1
MYL6	0	0.745269	0.991	0.948	0	Theca & sroma 3	MYL6
DSTN	0	0.712036	0.978	0.887	0	Theca & sroma 3	DSTN
NEXN1	0	0.677799	0.651	0.239	0	Theca & sroma 3	NEXN
PLN	0	0.520882	0.317	0.029	0	Theca & sroma 3	PLN
MCAM	0	0.466108	0.397	0.079	0	Theca & sroma 3	MCAM
PCDH7	0	0.393081	0.349	0.065	0	Theca & sroma 3	PCDH7
MYOCD	0	0.354226	0.328	0.051	0	Theca & sroma 3	MYOCD
TTLL7	0	0.253498	0.269	0.036	0	Theca & sroma 3	TTLL7
A2M	3.39797e-263	0.483712	0.483	0.147	8.89044e-259	Theca & sroma 3	A2M
MRVI1	1.97228e-255	0.281152	0.335	0.078	5.16026e-251	Theca & sroma 3	MRVI1
CALD11	2.11208e-255	0.560153	0.998	0.981	5.52604e-251	Theca & sroma 3	CALD1
ACTB1	4.74622e-251	0.580956	0.999	0.976	1.2418e-246	Theca & sroma 3	ACTB
CSRP1	2.40108e-236	0.688926	0.858	0.555	6.28219e-232	Theca & sroma 3	CSRP1
SOD3	1.94945e-235	0.577748	0.672	0.295	5.10054e-231	Theca & sroma 3	SOD3
NDUFA4	7.1243e-218	0.487156	0.975	0.906	1.864e-213	Theca & sroma 3	NDUFA4
PTGDS	2.83524e-214	0.631546	0.303	0.074	7.41811e-210	Theca & sroma 3	PTGDS
FLNA1	5.99576e-214	0.63547	0.791	0.459	1.56873e-209	Theca & sroma 3	FLNA
TGFB1I1	1.58266e-196	0.542533	0.735	0.409	4.14087e-192	Theca & sroma 3	TGFB1I1
DBNDD2	8.62628e-192	0.335341	0.445	0.154	2.25698e-187	Theca & sroma 3	DBNDD2
PALLD1	1.38189e-189	0.57278	0.853	0.56	3.61559e-185	Theca & sroma 3	PALLD
CRYAB	2.07935e-184	0.604898	0.606	0.277	5.44041e-180	Theca & sroma 3	CRYAB
MAP1B	2.32807e-179	0.432763	0.556	0.234	6.09116e-175	Theca & sroma 3	MAP1B
LPP	3.20575e-174	0.537328	0.773	0.48	8.38752e-170	Theca & sroma 3	LPP
PPP1R12B	1.08008e-166	0.420555	0.631	0.3	2.82591e-162	Theca & sroma 3	PPP1R12B
VCL1	1.10965e-164	0.403206	0.588	0.269	2.9033e-160	Theca & sroma 3	VCL
AEBP11	1.76651e-163	0.585621	0.845	0.614	4.62191e-159	Theca & sroma 3	AEBP1
ACTN11	2.11411e-156	0.391285	0.62	0.304	5.53137e-152	Theca & sroma 3	ACTN1
MGP	2.44793e-153	0.765861	0.873	0.642	6.40477e-149	Theca & sroma 3	MGP
SYNPO2	4.10274e-153	0.497918	0.747	0.445	1.07344e-148	Theca & sroma 3	SYNPO2
PDLIM7	2.05823e-151	0.390362	0.528	0.24	5.38514e-147	Theca & sroma 3	PDLIM7
SPARCL11	1.08789e-147	0.421925	0.936	0.705	2.84636e-143	Theca & sroma 3	SPARCL1
CAV11	3.46737e-145	0.560792	0.89	0.651	9.07203e-141	Theca & sroma 3	CAV1
TPM41	6.83004e-143	0.465748	0.942	0.789	1.78701e-138	Theca & sroma 3	TPM4
MSRB3	9.06667e-139	0.268244	0.409	0.159	2.3722e-134	Theca & sroma 3	MSRB3
DMD	1.04754e-132	0.26293	0.419	0.167	2.74077e-128	Theca & sroma 3	DMD
CARMN	4.10118e-127	0.268229	0.341	0.122	1.07303e-122	Theca & sroma 3	CARMN
HSPB1	2.89749e-124	0.439727	0.954	0.832	7.58099e-120	Theca & sroma 3	HSPB1
SLMAP	3.30767e-122	0.283239	0.355	0.136	8.65418e-118	Theca & sroma 3	SLMAP
RRAS	2.98891e-121	0.338239	0.543	0.272	7.82019e-117	Theca & sroma 3	RRAS
MYH9	6.01858e-120	0.317146	0.595	0.309	1.5747e-115	Theca & sroma 3	MYH9
TCEAL41	7.27991e-118	0.470734	0.978	0.934	1.90472e-113	Theca & sroma 3	TCEAL4
KANK2	1.08165e-117	0.366554	0.751	0.48	2.83003e-113	Theca & sroma 3	KANK2
MINDY2	4.04757e-108	0.323117	0.487	0.239	1.05901e-103	Theca & sroma 3	MINDY2
ADIRF1	1.23111e-107	0.75152	0.855	0.711	3.22108e-103	Theca & sroma 3	ADIRF
CKB	2.82215e-106	0.51178	0.682	0.438	7.38388e-102	Theca & sroma 3	CKB
PDLIM5	4.85371e-106	0.304393	0.529	0.272	1.26992e-101	Theca & sroma 3	PDLIM5
WDR1	3.34861e-105	0.306799	0.59	0.321	8.76131e-101	Theca & sroma 3	WDR1
FILIP1L1	4.30464e-103	0.506423	0.847	0.626	1.12627e-98	Theca & sroma 3	FILIP1L
AOPEP	4.16954e-102	0.31759	0.649	0.38	1.09092e-97	Theca & sroma 3	AOPEP
SELENOM	8.23663e-102	0.35221	0.943	0.855	2.15503e-97	Theca & sroma 3	SELENOM
CD151	8.13102e-101	0.341416	0.719	0.469	2.1274e-96	Theca & sroma 3	CD151
C20orf27	2.19698e-100	0.389443	0.716	0.491	5.74818e-96	Theca & sroma 3	C20orf27
IGFBP71	1.94582e-98	0.350508	0.984	0.93	5.09103e-94	Theca & sroma 3	IGFBP7
LTBP1	5.08647e-97	0.283062	0.452	0.217	1.33082e-92	Theca & sroma 3	LTBP1
TCEAL3	1.87226e-95	0.440776	0.8	0.592	4.89858e-91	Theca & sroma 3	TCEAL3
CNN21	5.91864e-95	0.340694	0.656	0.396	1.54855e-90	Theca & sroma 3	CNN2
SH3BGRL	2.90903e-94	0.301076	0.871	0.672	7.61119e-90	Theca & sroma 3	SH3BGRL
RBPMS	7.51062e-94	0.340408	0.713	0.473	1.96508e-89	Theca & sroma 3	RBPMS
SPECC1	5.41765e-93	0.296517	0.592	0.336	1.41747e-88	Theca & sroma 3	SPECC1
PLS3	2.08491e-92	0.268371	0.613	0.349	5.45496e-88	Theca & sroma 3	PLS3
GAPDH	3.20473e-90	0.297162	0.983	0.954	8.38485e-86	Theca & sroma 3	GAPDH
BAG2	8.31996e-90	0.370917	0.594	0.355	2.17683e-85	Theca & sroma 3	BAG2
CD9	7.31279e-89	0.316137	0.308	0.128	1.91332e-84	Theca & sroma 3	CD9
CCN11	1.60321e-87	0.649033	0.814	0.585	4.19464e-83	Theca & sroma 3	CCN1
PPP1R12A	5.01304e-87	0.338281	0.722	0.492	1.31161e-82	Theca & sroma 3	PPP1R12A
PFN1	1.00201e-84	0.344059	0.828	0.662	2.62165e-80	Theca & sroma 3	PFN1
GLIPR1	1.80525e-84	0.263769	0.447	0.225	4.72326e-80	Theca & sroma 3	GLIPR1
CAV2	3.19164e-84	0.293943	0.638	0.381	8.3506e-80	Theca & sroma 3	CAV2
LHFPL6	1.93063e-83	0.310181	0.747	0.496	5.05129e-79	Theca & sroma 3	LHFPL6
TIMP3	1.97127e-82	0.347732	0.435	0.224	5.15764e-78	Theca & sroma 3	TIMP3
PDLIM3	3.82565e-81	0.32884	0.798	0.558	1.00094e-76	Theca & sroma 3	PDLIM3
ILK	1.99124e-78	0.257833	0.627	0.388	5.20987e-74	Theca & sroma 3	ILK
CSRP2	2.33071e-77	0.322636	0.415	0.208	6.09808e-73	Theca & sroma 3	CSRP2
TACC1	8.54394e-77	0.268009	0.662	0.424	2.23544e-72	Theca & sroma 3	TACC1
CCN21	3.76578e-73	0.49945	0.536	0.311	9.85278e-69	Theca & sroma 3	CCN2
ZYX	1.20584e-68	0.259865	0.546	0.33	3.15496e-64	Theca & sroma 3	ZYX
MEF2C	1.31936e-67	0.274761	0.596	0.375	3.45197e-63	Theca & sroma 3	MEF2C
CST3	1.56573e-65	0.400004	0.971	0.92	4.09656e-61	Theca & sroma 3	CST3
TCEAL1	2.0165e-65	0.332318	0.672	0.472	5.27597e-61	Theca & sroma 3	TCEAL1
ID4	6.44991e-65	0.302514	0.773	0.556	1.68756e-60	Theca & sroma 3	ID4
MFAP4	1.26196e-64	0.289202	0.704	0.49	3.3018e-60	Theca & sroma 3	MFAP4
ARPC5	4.83247e-64	0.251683	0.658	0.435	1.26437e-59	Theca & sroma 3	ARPC5
C11orf96	3.29229e-58	0.358838	0.982	0.932	8.61395e-54	Theca & sroma 3	C11orf96
FGF7	1.8833e-51	0.254758	0.61	0.414	4.92745e-47	Theca & sroma 3	FGF7
SERPINF1	3.99789e-51	0.336745	0.844	0.726	1.04601e-46	Theca & sroma 3	SERPINF1
APOA1	9.26406e-49	0.313559	0.317	0.168	2.42385e-44	Theca & sroma 3	APOA1
FN11	1.57225e-48	0.374288	0.769	0.603	4.11363e-44	Theca & sroma 3	FN1
MT1E	5.34243e-48	0.256167	0.454	0.275	1.39779e-43	Theca & sroma 3	MT1E
ID3	2.12899e-46	0.346992	0.777	0.623	5.57029e-42	Theca & sroma 3	ID3
ATF3	1.22765e-44	0.364381	0.876	0.75	3.21203e-40	Theca & sroma 3	ATF3
DUSP1	1.58586e-43	0.320789	0.943	0.876	4.14925e-39	Theca & sroma 3	DUSP1
SMOC2	7.42034e-43	0.266291	0.627	0.454	1.94146e-38	Theca & sroma 3	SMOC2
OGN1	8.38553e-43	0.298322	0.851	0.751	2.19399e-38	Theca & sroma 3	OGN
SFRP11	1.6919e-42	0.284133	0.59	0.41	4.42668e-38	Theca & sroma 3	SFRP1
CLU	8.02968e-42	0.306226	0.763	0.622	2.10089e-37	Theca & sroma 3	CLU
MORF4L2	6.21114e-40	0.251288	0.89	0.803	1.62508e-35	Theca & sroma 3	MORF4L2
PPP1R14A	7.0792e-39	0.34037	0.709	0.572	1.8522e-34	Theca & sroma 3	PPP1R14A
THBS11	1.01953e-38	0.320021	0.631	0.458	2.6675e-34	Theca & sroma 3	THBS1
IER31	2.9651e-31	0.387151	0.566	0.423	7.75789e-27	Theca & sroma 3	IER3
SFRP41	2.4707e-16	0.356971	0.515	0.401	6.46433e-12	Theca & sroma 3	SFRP4
IGFBP6	0	1.38992	0.764	0.318	0	Theca & sroma 4	IGFBP6
RARRES1	0	0.759866	0.354	0.034	0	Theca & sroma 4	RARRES1
CCND2	0	0.558593	0.483	0.08	0	Theca & sroma 4	CCND2
SEMA3C	0	0.538938	0.433	0.099	0	Theca & sroma 4	SEMA3C
WNT4	0	0.498764	0.302	0.033	0	Theca & sroma 4	WNT4
TSPAN8	1.09412e-294	0.407573	0.311	0.055	2.86266e-290	Theca & sroma 4	TSPAN8
SPARCL12	2.89086e-224	0.901735	0.933	0.707	7.56364e-220	Theca & sroma 4	SPARCL1
PDLIM1	9.91628e-222	0.311777	0.303	0.065	2.5945e-217	Theca & sroma 4	PDLIM1
COL8A1	2.65417e-219	0.311307	0.278	0.056	6.94438e-215	Theca & sroma 4	COL8A1
LXN	1.785e-213	0.455448	0.375	0.101	4.67028e-209	Theca & sroma 4	LXN
PTN	1.92628e-205	0.467883	0.405	0.117	5.03993e-201	Theca & sroma 4	PTN
CFI	5.0217e-200	0.439897	0.478	0.162	1.31388e-195	Theca & sroma 4	CFI
TIMP11	4.44463e-198	0.867249	0.991	0.932	1.16289e-193	Theca & sroma 4	TIMP1
CD91	2.70363e-180	0.445956	0.404	0.126	7.07379e-176	Theca & sroma 4	CD9
FRMD4B	4.89422e-180	0.323953	0.3	0.075	1.28052e-175	Theca & sroma 4	FRMD4B
DKK3	1.1418e-153	0.389862	0.43	0.156	2.98741e-149	Theca & sroma 4	DKK3
CXCL2	1.62121e-145	0.851407	0.259	0.068	4.24174e-141	Theca & sroma 4	CXCL2
NFIB	1.40723e-144	0.438791	0.69	0.361	3.68187e-140	Theca & sroma 4	NFIB
TRABD2A	2.01993e-138	0.383235	0.293	0.087	5.28494e-134	Theca & sroma 4	TRABD2A
SFRP42	1.3717e-135	0.926386	0.673	0.396	3.58892e-131	Theca & sroma 4	SFRP4
IGFBP3	1.68186e-131	0.543389	0.545	0.25	4.40041e-127	Theca & sroma 4	IGFBP3
RUNX1	5.81401e-130	0.328601	0.369	0.131	1.52118e-125	Theca & sroma 4	RUNX1
IGFBP72	1.23769e-129	0.601226	0.988	0.931	3.2383e-125	Theca & sroma 4	IGFBP7
C7	8.62719e-124	0.775889	0.933	0.766	2.25722e-119	Theca & sroma 4	C7
GSN	2.27606e-121	0.776842	0.92	0.753	5.95509e-117	Theca & sroma 4	GSN
COL1A21	5.91396e-121	0.667797	0.93	0.748	1.54733e-116	Theca & sroma 4	COL1A2
LAMP51	4.53931e-117	0.406573	0.333	0.117	1.18767e-112	Theca & sroma 4	LAMP5
CPVL	3.72131e-115	0.253335	0.3	0.098	9.73644e-111	Theca & sroma 4	CPVL
NR4A2	2.62292e-109	0.777729	0.75	0.575	6.86262e-105	Theca & sroma 4	NR4A2
DPP7	7.02122e-109	0.296008	0.409	0.168	1.83703e-104	Theca & sroma 4	DPP7
MGP1	3.21614e-105	1.70224	0.83	0.645	8.41472e-101	Theca & sroma 4	MGP
SSPN	8.51694e-102	0.427672	0.755	0.505	2.22837e-97	Theca & sroma 4	SSPN
HSPA1A	2.82714e-100	0.663623	0.949	0.851	7.39694e-96	Theca & sroma 4	HSPA1A
DCN	2.25879e-98	0.553377	1	0.991	5.9099e-94	Theca & sroma 4	DCN
TFPI	4.08666e-97	0.320821	0.487	0.23	1.06923e-92	Theca & sroma 4	TFPI
CLEC11A1	6.83934e-96	0.422853	0.642	0.388	1.78944e-91	Theca & sroma 4	CLEC11A
NBL1	2.37977e-94	0.407154	0.907	0.745	6.22642e-90	Theca & sroma 4	NBL1
FIBIN	1.09739e-93	0.343675	0.299	0.112	2.87122e-89	Theca & sroma 4	FIBIN
TWIST1	4.04691e-93	0.318835	0.35	0.142	1.05883e-88	Theca & sroma 4	TWIST1
APOD	1.19215e-90	0.543139	0.508	0.27	3.11914e-86	Theca & sroma 4	APOD
BGN1	1.83744e-89	0.386954	0.418	0.192	4.80749e-85	Theca & sroma 4	BGN
ID41	2.33545e-89	0.577522	0.774	0.557	6.11048e-85	Theca & sroma 4	ID4
COL14A1	3.89338e-87	0.487847	0.776	0.561	1.01866e-82	Theca & sroma 4	COL14A1
SPRY1	1.46671e-85	0.320177	0.257	0.091	3.83751e-81	Theca & sroma 4	SPRY1
PRKAR2B	1.29331e-82	0.272702	0.423	0.198	3.38382e-78	Theca & sroma 4	PRKAR2B
TIPARP	4.51489e-82	0.498907	0.661	0.427	1.18128e-77	Theca & sroma 4	TIPARP
AREG	1.1884e-81	0.686254	0.272	0.103	3.10934e-77	Theca & sroma 4	AREG
SPON21	4.81493e-78	0.382477	0.534	0.291	1.25978e-73	Theca & sroma 4	SPON2
LGALS1	3.23922e-74	0.261729	0.993	0.978	8.47509e-70	Theca & sroma 4	LGALS1
MMP21	3.39536e-74	0.373178	0.728	0.509	8.88362e-70	Theca & sroma 4	MMP2
DHRS3	2.34222e-73	0.278964	0.303	0.129	6.12818e-69	Theca & sroma 4	DHRS3
HSPH1	4.55694e-71	0.661722	0.803	0.637	1.19228e-66	Theca & sroma 4	HSPH1
MT2A	8.27129e-71	1.02382	0.812	0.633	2.1641e-66	Theca & sroma 4	MT2A
PLTP	8.52548e-71	0.373569	0.774	0.569	2.23061e-66	Theca & sroma 4	PLTP
HSPA1B	1.43874e-68	0.457711	0.917	0.831	3.76432e-64	Theca & sroma 4	HSPA1B
CD631	1.51077e-68	0.256876	0.99	0.969	3.95279e-64	Theca & sroma 4	CD63
NR2F1	2.02499e-67	0.449553	0.606	0.392	5.29818e-63	Theca & sroma 4	NR2F1
FBLN1	2.66732e-67	1.11203	0.625	0.447	6.97877e-63	Theca & sroma 4	FBLN1
SLC2A3	1.83078e-66	0.422094	0.512	0.305	4.79007e-62	Theca & sroma 4	SLC2A3
GEM	1.28095e-65	0.505332	0.525	0.311	3.35147e-61	Theca & sroma 4	GEM
CPE	2.11353e-64	0.591461	0.405	0.222	5.52983e-60	Theca & sroma 4	CPE
FXYD1	3.26162e-64	0.46166	0.81	0.609	8.53369e-60	Theca & sroma 4	FXYD1
MT1E1	7.45841e-63	0.901319	0.467	0.276	1.95142e-58	Theca & sroma 4	MT1E
GAS6	2.64936e-61	0.42609	0.687	0.5	6.93179e-57	Theca & sroma 4	GAS6
ARF4	9.3269e-60	0.352752	0.839	0.69	2.44029e-55	Theca & sroma 4	ARF4
HSPE1	2.34261e-59	0.476336	0.925	0.847	6.12922e-55	Theca & sroma 4	HSPE1
PIK3R1	3.47488e-57	0.255902	0.427	0.231	9.09167e-53	Theca & sroma 4	PIK3R1
COL1A11	3.05022e-55	0.390645	0.862	0.696	7.98058e-51	Theca & sroma 4	COL1A1
IGF11	4.27683e-55	0.453593	0.575	0.372	1.11899e-50	Theca & sroma 4	IGF1
RND3	9.36734e-55	0.311256	0.517	0.313	2.45087e-50	Theca & sroma 4	RND3
CST31	6.73286e-54	0.499262	0.961	0.92	1.76158e-49	Theca & sroma 4	CST3
AKAP12	1.52218e-51	0.338068	0.86	0.735	3.98263e-47	Theca & sroma 4	AKAP12
DNAJB1	1.65252e-47	0.424612	0.938	0.883	4.32365e-43	Theca & sroma 4	DNAJB1
NFKBIA	3.37898e-46	0.432514	0.841	0.738	8.84075e-42	Theca & sroma 4	NFKBIA
MFGE8	4.75685e-46	0.284172	0.607	0.424	1.24458e-41	Theca & sroma 4	MFGE8
DNAJB9	5.20953e-46	0.351194	0.538	0.355	1.36302e-41	Theca & sroma 4	DNAJB9
IER32	1.07884e-45	0.563141	0.595	0.423	2.82269e-41	Theca & sroma 4	IER3
LY6E1	1.1151e-45	0.307799	0.857	0.698	2.91755e-41	Theca & sroma 4	LY6E
DPT	2.15375e-45	0.703927	0.265	0.135	5.63506e-41	Theca & sroma 4	DPT
EGR2	9.93031e-45	0.277757	0.351	0.194	2.59817e-40	Theca & sroma 4	EGR2
LTBP4	3.67393e-44	0.320008	0.799	0.648	9.61246e-40	Theca & sroma 4	LTBP4
SMARCA2	6.97502e-44	0.250837	0.645	0.463	1.82495e-39	Theca & sroma 4	SMARCA2
IGFBP4	2.75e-43	0.251504	0.954	0.883	7.19509e-39	Theca & sroma 4	IGFBP4
S100A111	3.8319e-43	0.262912	0.803	0.636	1.00258e-38	Theca & sroma 4	S100A11
CLU1	8.03776e-42	0.321435	0.779	0.622	2.103e-37	Theca & sroma 4	CLU
FBLN5	8.04201e-42	0.2883	0.441	0.275	2.10411e-37	Theca & sroma 4	FBLN5
PCOLCE1	8.57361e-42	0.282154	0.41	0.245	2.2432e-37	Theca & sroma 4	PCOLCE
DNAJA1	1.89227e-40	0.441455	0.943	0.904	4.95095e-36	Theca & sroma 4	DNAJA1
ISLR	2.43546e-39	0.280962	0.57	0.398	6.37213e-35	Theca & sroma 4	ISLR
ZFAND2A	6.70405e-39	0.332814	0.284	0.152	1.75405e-34	Theca & sroma 4	ZFAND2A
HSPA8	8.6634e-39	0.404466	0.944	0.903	2.26669e-34	Theca & sroma 4	HSPA8
FHL1	9.97784e-39	0.280927	0.463	0.306	2.6106e-34	Theca & sroma 4	FHL1
CCL21	2.00019e-36	0.59824	0.42	0.266	5.23329e-32	Theca & sroma 4	CCL2
NAMPT	4.30086e-36	0.287765	0.661	0.505	1.12528e-31	Theca & sroma 4	NAMPT
IGFBP51	9.59415e-36	0.295591	0.96	0.909	2.51021e-31	Theca & sroma 4	IGFBP5
CCNL1	1.98076e-34	0.300272	0.901	0.852	5.18247e-30	Theca & sroma 4	CCNL1
LUM	2.20571e-34	0.683671	0.556	0.434	5.77101e-30	Theca & sroma 4	LUM
SERPINE21	1.04897e-33	0.355036	0.744	0.626	2.74452e-29	Theca & sroma 4	SERPINE2
PPP1R15A	2.85404e-33	0.314868	0.901	0.851	7.4673e-29	Theca & sroma 4	PPP1R15A
TMSB101	6.02757e-33	0.347309	0.991	0.992	1.57705e-28	Theca & sroma 4	TMSB10
CHMP1B	3.85578e-32	0.393491	0.4	0.269	1.00883e-27	Theca & sroma 4	CHMP1B
EIF4A3	5.07874e-31	0.340349	0.754	0.649	1.3288e-26	Theca & sroma 4	EIF4A3
BHLHE40	5.90487e-29	0.256498	0.493	0.345	1.54495e-24	Theca & sroma 4	BHLHE40
HSPD1	1.2362e-28	0.396372	0.897	0.861	3.23439e-24	Theca & sroma 4	HSPD1
ARRDC3	2.33761e-28	0.334156	0.67	0.546	6.11613e-24	Theca & sroma 4	ARRDC3
NR4A3	3.90193e-28	0.277611	0.578	0.433	1.0209e-23	Theca & sroma 4	NR4A3
UBE2S	9.67694e-28	0.324915	0.687	0.594	2.53187e-23	Theca & sroma 4	UBE2S
CFD1	1.00992e-27	0.543077	0.279	0.474	2.64235e-23	Theca & sroma 4	CFD
CYCS	2.31025e-27	0.497389	0.786	0.73	6.04453e-23	Theca & sroma 4	CYCS
UAP1	6.76369e-27	0.324389	0.535	0.399	1.76965e-22	Theca & sroma 4	UAP1
ATP1B3	7.26436e-27	0.329524	0.556	0.421	1.90065e-22	Theca & sroma 4	ATP1B3
NEAT1	1.59595e-26	0.290474	0.93	0.871	4.17564e-22	Theca & sroma 4	NEAT1
WDR45B	3.63958e-26	0.274798	0.463	0.322	9.52259e-22	Theca & sroma 4	WDR45B
CKS2	6.60963e-26	0.41741	0.344	0.232	1.72934e-21	Theca & sroma 4	CKS2
HSP90AA1	5.82813e-25	0.3686	0.995	0.99	1.52487e-20	Theca & sroma 4	HSP90AA1
HTRA11	1.36283e-24	0.259811	0.862	0.77	3.5657e-20	Theca & sroma 4	HTRA1
C3	1.7596e-24	0.320215	0.304	0.193	4.60382e-20	Theca & sroma 4	C3
NNMT	6.81552e-24	0.31539	0.341	0.224	1.78321e-19	Theca & sroma 4	NNMT
S100A6	1.2147e-23	0.300915	0.971	0.94	3.17814e-19	Theca & sroma 4	S100A6
GADD45B	6.01046e-23	0.308874	0.924	0.899	1.57258e-18	Theca & sroma 4	GADD45B
TFPI2	9.16514e-23	0.273417	0.333	0.216	2.39797e-18	Theca & sroma 4	TFPI2
SAT1	4.43702e-22	0.305634	0.883	0.811	1.1609e-17	Theca & sroma 4	SAT1
IRF1	5.87801e-22	0.288862	0.68	0.568	1.53792e-17	Theca & sroma 4	IRF1
CCDC80	5.98454e-22	0.632631	0.717	0.614	1.5658e-17	Theca & sroma 4	CCDC80
TSC22D1	2.01368e-21	0.374251	0.876	0.816	5.26859e-17	Theca & sroma 4	TSC22D1
IER2	1.80324e-20	0.313375	0.926	0.898	4.718e-16	Theca & sroma 4	IER2
BAG3	8.60939e-20	0.298817	0.498	0.38	2.25256e-15	Theca & sroma 4	BAG3
CREM	3.62623e-19	0.269568	0.572	0.462	9.48768e-15	Theca & sroma 4	CREM
MT1X	9.87951e-19	0.637439	0.382	0.282	2.58487e-14	Theca & sroma 4	MT1X
HSPA6	4.03336e-16	0.609266	0.295	0.208	1.05529e-11	Theca & sroma 4	HSPA6
RGS2	6.98893e-16	0.2924	0.564	0.471	1.82858e-11	Theca & sroma 4	RGS2
ID31	9.1623e-16	0.257899	0.726	0.625	2.39722e-11	Theca & sroma 4	ID3
KLF2	5.58256e-14	0.274425	0.792	0.721	1.46062e-09	Theca & sroma 4	KLF2
SOD2	8.86433e-14	0.362738	0.595	0.513	2.31926e-09	Theca & sroma 4	SOD2
SFRP12	5.26856e-13	0.257771	0.287	0.42	1.37847e-08	Theca & sroma 4	SFRP1
ANKRD37	1.94123e-11	0.294133	0.514	0.438	5.07903e-07	Theca & sroma 4	ANKRD37
ADH1B	4.12144e-11	0.508354	0.281	0.225	1.07833e-06	Theca & sroma 4	ADH1B
DDIT41	1.52595e-07	0.286624	0.551	0.481	0.00399249	Theca & sroma 4	DDIT4
IGFBP21	4.98919e-07	0.286148	0.629	0.568	0.0130537	Theca & sroma 4	IGFBP2
TIMP31	0.00016204	0.323315	0.262	0.231	1	Theca & sroma 4	TIMP3
CCL4	0	1.59733	0.315	0.014	0	Theca & sroma 5	CCL4
HLA-DRA	0	1.59597	0.538	0.074	0	Theca & sroma 5	HLA-DRA
SRGN	0	1.51159	0.511	0.045	0	Theca & sroma 5	SRGN
HLA-DPA1	0	1.25286	0.4	0.046	0	Theca & sroma 5	HLA-DPA1
VWF	0	1.07748	0.362	0.027	0	Theca & sroma 5	VWF
CCL5	0	1.05732	0.263	0.009	0	Theca & sroma 5	CCL5
CCL14	0	0.977975	0.282	0.019	0	Theca & sroma 5	CCL14
CXCR4	0	0.943771	0.253	0.011	0	Theca & sroma 5	CXCR4
CLDN5	0	0.940443	0.282	0.02	0	Theca & sroma 5	CLDN5
HLA-DRB1	2.08797e-277	1.40414	0.536	0.095	5.46295e-273	Theca & sroma 5	HLA-DRB1
CD74	1.47549e-242	1.60862	0.675	0.18	3.86048e-238	Theca & sroma 5	CD74
B2M	8.52589e-154	0.861538	0.996	0.994	2.23071e-149	Theca & sroma 5	B2M
SPARCL13	1.77643e-101	1.09724	0.872	0.711	4.64786e-97	Theca & sroma 5	SPARCL1
HLA-B	3.9474e-96	0.948185	0.855	0.734	1.0328e-91	Theca & sroma 5	HLA-B
HLA-A	8.04982e-96	0.800181	0.919	0.912	2.10615e-91	Theca & sroma 5	HLA-A
A2M1	2.91463e-95	0.971849	0.449	0.156	7.62583e-91	Theca & sroma 5	A2M
HLA-DPB1	6.53962e-94	1.00391	0.375	0.111	1.71103e-89	Theca & sroma 5	HLA-DPB1
HLA-C	1.76035e-74	0.842724	0.855	0.842	4.60578e-70	Theca & sroma 5	HLA-C
DUSP2	3.73528e-63	0.781372	0.261	0.074	9.77299e-59	Theca & sroma 5	DUSP2
TIMP32	7.53539e-42	0.90676	0.424	0.229	1.97156e-37	Theca & sroma 5	TIMP3
TMSB4X1	1.3813e-41	0.410084	0.992	0.994	3.61405e-37	Theca & sroma 5	TMSB4X
TXNIP	1.10125e-39	0.699475	0.731	0.63	2.8813e-35	Theca & sroma 5	TXNIP
MALAT1	2.92401e-34	0.703541	0.998	1	7.65039e-30	Theca & sroma 5	MALAT1
TM4SF1	4.00637e-33	0.766365	0.373	0.199	1.04823e-28	Theca & sroma 5	TM4SF1
IL321	1.75778e-29	0.807326	0.385	0.224	4.59905e-25	Theca & sroma 5	IL32
IGFBP73	1.80162e-29	0.360615	0.917	0.933	4.71375e-25	Theca & sroma 5	IGFBP7
ACTB2	8.0203e-28	0.364011	0.952	0.977	2.09843e-23	Theca & sroma 5	ACTB
HLA-E	8.05572e-28	0.49896	0.781	0.823	2.1077e-23	Theca & sroma 5	HLA-E
IFI271	8.72661e-27	0.54772	0.617	0.456	2.28323e-22	Theca & sroma 5	IFI27
UTRN	8.58267e-20	0.610106	0.375	0.248	2.24557e-15	Theca & sroma 5	UTRN
ARPC1B	3.32571e-17	0.637748	0.29	0.176	8.70138e-13	Theca & sroma 5	ARPC1B
HMGB1	5.79728e-17	0.301693	0.863	0.954	1.5168e-12	Theca & sroma 5	HMGB1
RBM6	7.55364e-17	0.686813	0.379	0.277	1.97634e-12	Theca & sroma 5	RBM6
CALR	5.42538e-15	0.564375	0.667	0.712	1.4195e-10	Theca & sroma 5	CALR
NEAT11	2.10516e-11	0.300073	0.807	0.874	5.50795e-07	Theca & sroma 5	NEAT1
HNRNPA2B1	6.84182e-11	0.291653	0.832	0.955	1.79009e-06	Theca & sroma 5	HNRNPA2B1
LRRC75A	1.2537e-09	0.572822	0.368	0.309	3.28018e-05	Theca & sroma 5	LRRC75A
CYBA	3.48137e-08	0.661835	0.371	0.316	0.000910865	Theca & sroma 5	CYBA
IFI44L	5.07367e-08	0.439269	0.329	0.256	0.00132748	Theca & sroma 5	IFI44L
SAT11	5.25299e-08	0.379311	0.743	0.814	0.00137439	Theca & sroma 5	SAT1
PSMB9	1.85885e-07	0.448366	0.253	0.188	0.00486349	Theca & sroma 5	PSMB9
TNFSF10	2.53143e-07	0.498659	0.288	0.224	0.00662324	Theca & sroma 5	TNFSF10
CSTB	5.35153e-07	0.262925	0.424	0.633	0.0140017	Theca & sroma 5	CSTB
MARCKS	8.13613e-07	0.488251	0.609	0.659	0.0212874	Theca & sroma 5	MARCKS
CRIM1	1.26585e-05	0.448711	0.277	0.227	0.331197	Theca & sroma 5	CRIM1
CFL11	4.63115e-05	0.355962	0.675	0.819	1	Theca & sroma 5	CFL1
GNG11	5.68081e-05	0.395863	0.607	0.713	1	Theca & sroma 5	GNG11
CALM3	7.38861e-05	0.26108	0.335	0.491	1	Theca & sroma 5	CALM3
HNRNPH1	9.88722e-05	0.361454	0.652	0.755	1	Theca & sroma 5	HNRNPH1
PRSS231	0.0002177	0.394011	0.323	0.288	1	Theca & sroma 5	PRSS23
NFIB1	0.000235181	0.425396	0.375	0.371	1	Theca & sroma 5	NFIB
CTNNB1	0.00024945	0.472845	0.489	0.53	1	Theca & sroma 5	CTNNB1
XIST	0.000753597	0.323955	0.596	0.704	1	Theca & sroma 5	XIST
SH3BGRL31	0.0010509	0.589337	0.445	0.483	1	Theca & sroma 5	SH3BGRL3
SET	0.00298739	0.264684	0.691	0.841	1	Theca & sroma 5	SET
RNASE11	0.00410713	0.517127	0.358	0.343	1	Theca & sroma 5	RNASE1
ATP6V0B	0.00738834	0.260932	0.302	0.41	1	Theca & sroma 5	ATP6V0B
TCF4	0.00844074	0.427009	0.518	0.61	1	Theca & sroma 5	TCF4
PSME2	0.00859727	0.432023	0.344	0.348	1	Theca & sroma 5	PSME2
