# Supplementary material for: Spatiotemporal transcriptomic changes of human ovarian aging and the regulatory role of FOXP1
Source: Nat Aging. 2024 Apr 9;4(4):527–45. doi: 10.1038/s43587-024-00607-1 (PMC11031396; doi:10.1038/s43587-024-00607-1)
Supplement: Supplementary file 4 — List of DEGs of scRNA-seq. [file 43587_2024_607_MOESM4_ESM.xlsx]

## Sheet: endothelial M VS O
Supplementary Table 3 List of DEGs of scRNA-Seq
	p_val	avg_logFC	pct.1	pct.2	p_val_adj
NFKBIA	0	1.32099	0.954	0.783	0
CDKN1A	0	1.01843	0.944	0.77	0
HLA-DQA2	3.79e-307	0.867083	0.446	0.014	9.91e-303
ARID5A	7.84e-292	1.05604	0.776	0.326	2.05e-287
CCL2	1.9e-290	1.75227	0.856	0.435	4.97e-286
ICAM1	1.16e-268	1.30124	0.776	0.359	3.04e-264
NAMPT	3.56e-255	0.923472	0.889	0.625	9.31e-251
RND1	2.81e-248	1.10528	0.598	0.152	7.34e-244
C2CD4B	7.41e-244	1.48897	0.794	0.404	1.94e-239
CXCL10	1.03e-242	2.18153	0.398	0.027	2.69e-238
CSF3	1.43e-242	1.14316	0.432	0.042	3.74e-238
STX11	7.56e-234	0.556849	0.47	0.067	1.98e-229
GADD45A	1.22e-228	0.963867	0.896	0.65	3.19e-224
IRF1	5.92e-227	0.859752	0.933	0.733	1.55e-222
CSRP2	9e-217	1.08333	0.684	0.283	2.36e-212
HSPH1	2.13e-213	1.39257	0.813	0.524	5.58e-209
CYP1B1	4.89e-207	1.4813	0.529	0.137	1.28e-202
MT2A	1.85e-205	0.931484	0.964	0.785	4.85e-201
TM4SF1	6.57e-202	0.808779	0.964	0.915	1.72e-197
BAG3	6.49e-199	0.979857	0.771	0.449	1.7e-194
SOD2	1.35e-189	0.985417	0.87	0.622	3.54e-185
GADD45B	1.42e-189	0.809734	0.961	0.817	3.72e-185
TMEM70	1.99e-188	1.00531	0.701	0.349	5.2e-184
BIRC3	6.78e-188	1.06283	0.565	0.172	1.77e-183
GBP1	5.89e-183	0.941777	0.809	0.499	1.54e-178
NFIL3	1.04e-182	0.661996	0.675	0.298	2.73e-178
HSP90AA1	2.14e-180	1.22071	0.978	0.935	5.59e-176
ETS2	1.39e-173	0.681098	0.888	0.676	3.63e-169
DDX58	1.06e-172	0.782406	0.693	0.326	2.77e-168
IFIT3	7.92e-172	0.951394	0.819	0.53	2.07e-167
ADAMTS4	2.24e-171	0.809671	0.559	0.187	5.86e-167
FOS	9.82e-169	-0.560059	0.92	0.976	2.57e-164
TNFAIP3	1.44e-166	1.09835	0.671	0.315	3.77e-162
HLA-DPB1	4.9e-166	0.784707	0.895	0.674	1.28e-161
RGS16	1.88e-163	1.12837	0.518	0.159	4.91e-159
DNAJA1	6.23e-163	0.69356	0.964	0.879	1.63e-158
RNF19B	1.3e-161	0.402731	0.464	0.116	3.41e-157
ITPKC	1.31e-155	0.601547	0.562	0.204	3.43e-151
CXCL11	2.7e-154	0.773751	0.251	0.01	7.07e-150
IFIT2	4.95e-152	1.07068	0.64	0.296	1.29e-147
CGAS	7.55e-151	0.355161	0.414	0.091	1.97e-146
YPEL2	2.45e-150	0.747855	0.718	0.382	6.4e-146
BCL3	3.69e-150	0.5319	0.626	0.264	9.66e-146
SSH1	3.72e-149	0.572309	0.613	0.256	9.74e-145
OASL	1.35e-144	0.542303	0.414	0.099	3.54e-140
HSPD1	2.11e-142	1.01564	0.855	0.678	5.53e-138
SELE	2.21e-142	1.73024	0.552	0.23	5.78e-138
HLA-DQA1	2.92e-142	0.641224	0.584	0.217	7.63e-138
GBP2	4.16e-142	0.655251	0.731	0.421	1.09e-137
TAP1	4.11e-137	0.552857	0.749	0.453	1.07e-132
RCAN1	1.84e-135	1.0785	0.484	0.17	4.82e-131
IFITM1	3.26e-135	0.575367	0.793	0.517	8.52e-131
MX1	3.26e-134	0.682952	0.807	0.564	8.54e-130
HSPE1	9.32e-133	0.867132	0.845	0.668	2.44e-128
TRIB1	2.68e-131	0.500519	0.613	0.269	7.01e-127
PIM1	6.09e-129	0.529947	0.61	0.263	1.59e-124
DUSP1	1.33e-127	-0.567709	0.87	0.935	3.48e-123
TIFA	8.98e-124	0.554594	0.622	0.297	2.35e-119
IQCG	3.9e-122	0.391522	0.432	0.128	1.02e-117
PLAUR	7.14e-122	0.564832	0.576	0.259	1.87e-117
MLKL	1.67e-120	0.556655	0.534	0.216	4.38e-116
KDM6B	1.71e-119	0.587823	0.728	0.452	4.47e-115
MAFF	4.67e-119	0.527602	0.812	0.545	1.22e-114
HSPA1B	1.4e-118	1.11047	0.882	0.757	3.66e-114
TIPARP	6.33e-118	0.559152	0.672	0.357	1.66e-113
ISG20	1.54e-117	0.476602	0.433	0.139	4.03e-113
IFIH1	6.92e-117	0.485509	0.626	0.307	1.81e-112
IL6	6.47e-116	0.787701	0.398	0.116	1.69e-111
KIAA0040	1.03e-114	0.356184	0.5	0.183	2.69e-110
WARS	1.03e-112	0.751259	0.655	0.377	2.7e-108
BATF2	4.9e-112	0.292545	0.286	0.051	1.28e-107
PFKFB3	5.32e-112	0.385853	0.42	0.131	1.39e-107
PTGS2	2.19e-109	1.06044	0.368	0.1	5.72e-105
PIM3	4.03e-109	0.549799	0.726	0.436	1.05e-104
IL32	3.58e-108	0.834212	0.702	0.425	9.36e-104
C2CD4A	1.74e-106	0.294297	0.179	0.008	4.55e-102
ARL13B	4.96e-106	0.353515	0.55	0.243	1.3e-101
MSX1	6.5e-106	0.566921	0.628	0.33	1.7e-101
EIF1	6.65e-106	0.31025	0.99	0.976	1.74e-101
SAV1	4.04e-105	0.46336	0.683	0.391	1.06e-100
SOX17	7.96e-105	0.759995	0.733	0.501	2.08e-100
LACTB	9.17e-105	0.349002	0.484	0.188	2.4e-100
ARL5B	1.07e-104	0.55696	0.737	0.474	2.8e-100
TXNIP	1.15e-104	-0.819131	0.851	0.876	3.02e-100
PELO	2.56e-103	0.35573	0.521	0.217	6.71e-99
FOSL1	1.46e-102	0.281558	0.36	0.099	3.81e-98
NNMT	3.12e-102	0.541413	0.847	0.631	8.16e-98
GCH1	4.64e-102	0.300539	0.44	0.153	1.21e-97
TCEAL9	1.08e-101	0.498069	0.759	0.513	2.83e-97
APOL6	2.65e-101	0.456792	0.58	0.28	6.93e-97
UPP1	6.14e-101	0.485149	0.53	0.235	1.61e-96
REL	1.51e-100	0.425891	0.652	0.363	3.95e-96
CBR3	7.84e-100	0.515431	0.448	0.173	2.05e-95
HSP90AB1	7.26e-99	0.515522	0.979	0.949	1.9e-94
VCAM1	1.37e-98	1.11782	0.517	0.249	3.58e-94
RYBP	4.35e-98	0.435836	0.705	0.428	1.14e-93
CHIC2	4.71e-98	0.378219	0.586	0.3	1.23e-93
FOSL2	6.42e-98	0.483343	0.813	0.593	1.68e-93
RIPK2	1.36e-97	0.372408	0.356	0.106	3.56e-93
GBP3	5.66e-97	0.398302	0.528	0.243	1.48e-92
UAP1	1.12e-96	0.420976	0.561	0.268	2.92e-92
ERAP2	1.48e-96	0.252132	0.399	0.126	3.88e-92
SOX7	3.62e-96	0.499997	0.54	0.255	9.48e-92
SERPINB1	5.06e-96	0.752688	0.671	0.414	1.32e-91
CAVIN2	4.38e-95	-0.745772	0.723	0.832	1.15e-90
AKAP12	9.42e-95	0.873633	0.571	0.3	2.46e-90
RNF122	4.9e-94	0.276318	0.407	0.14	1.28e-89
HAPLN3	2.9e-93	0.25724	0.38	0.122	7.59e-89
MAP3K8	3.25e-93	0.42496	0.549	0.259	8.52e-89
HSPA1A	7.8e-93	0.970544	0.931	0.86	2.04e-88
SOCS2	1.35e-92	0.507092	0.825	0.612	3.53e-88
PLEKHO2	2.53e-92	0.358722	0.513	0.226	6.61e-88
ARRDC3	2.75e-92	0.531504	0.826	0.594	7.18e-88
CCL8	2.88e-92	1.19825	0.211	0.03	7.54e-88
B3GNT5	3.7e-92	0.445908	0.553	0.26	9.68e-88
EMP1	6.97e-92	0.497898	0.93	0.855	1.82e-87
HSPA6	1.72e-91	1.17499	0.287	0.071	4.51e-87
SLC25A25	2.48e-91	0.434337	0.712	0.424	6.48e-87
CXCL3	5.02e-90	0.644163	0.417	0.155	1.31e-85
G0S2	7.38e-90	1.25488	0.289	0.077	1.93e-85
CX3CL1	7.44e-90	0.697211	0.606	0.332	1.95e-85
IRF7	2.09e-89	0.391314	0.57	0.291	5.46e-85
CHORDC1	1.21e-88	0.518058	0.625	0.367	3.17e-84
TNFSF9	4.4e-88	0.309876	0.264	0.059	1.15e-83
FOXC1	1.02e-87	0.467275	0.705	0.456	2.66e-83
HLA-DRB5	1.12e-87	0.466252	0.684	0.358	2.94e-83
HLA-DRA	1.67e-87	0.533558	0.915	0.795	4.38e-83
TMEM173	4.29e-87	0.390401	0.671	0.39	1.12e-82
EVA1C	2.33e-86	0.363272	0.62	0.347	6.1e-82
SPARCL1	4.57e-86	-0.344615	0.983	0.988	1.2e-81
TNFAIP2	1.03e-85	0.426011	0.471	0.202	2.7e-81
TCP1	2.68e-85	0.449769	0.746	0.534	7.01e-81
IER3	1.48e-84	0.53747	0.796	0.557	3.86e-80
OAS3	2.14e-84	0.305985	0.526	0.242	5.6e-80
DNAJB6	2.59e-84	0.448809	0.795	0.61	6.77e-80
CD83	5.57e-84	0.426339	0.44	0.177	1.46e-79
HELZ2	1.47e-83	0.291221	0.509	0.229	3.85e-79
INSIG1	1.84e-83	0.542225	0.717	0.465	4.82e-79
CNKSR3	1.9e-83	0.45279	0.559	0.284	4.97e-79
IFI16	3.35e-83	0.409461	0.911	0.812	8.76e-79
UGCG	1.95e-82	0.515893	0.68	0.427	5.11e-78
COQ10B	3.79e-82	0.300962	0.609	0.331	9.92e-78
LRRC32	1.23e-81	0.464201	0.622	0.352	3.22e-77
ADAMTS9	2.96e-81	0.486625	0.651	0.375	7.76e-77
ZNF267	3.69e-81	0.290064	0.39	0.143	9.65e-77
UBE2D3	2.58e-80	0.379556	0.879	0.773	6.74e-76
HIPK3	4.29e-80	0.384019	0.782	0.553	1.12e-75
ABL2	4.34e-80	0.450625	0.522	0.259	1.13e-75
LDLR	1.36e-79	0.363232	0.786	0.549	3.56e-75
YBX3	1.39e-79	0.311995	0.953	0.915	3.63e-75
PCAT19	2.61e-79	0.406979	0.843	0.678	6.83e-75
CXCL9	5.43e-79	0.974206	0.138	0.007	1.42e-74
NR4A3	6.41e-79	0.419471	0.396	0.157	1.68e-74
C19orf33	1.12e-78	0.323807	0.445	0.186	2.93e-74
DDX21	5.44e-78	0.434154	0.823	0.656	1.42e-73
MIDN	6.02e-78	0.449819	0.861	0.726	1.58e-73
VMP1	3.02e-77	0.407162	0.761	0.532	7.91e-73
ARAP2	3.35e-77	0.48854	0.533	0.273	8.75e-73
TOP1	1.91e-76	0.395631	0.778	0.58	5e-72
DNAJB4	5.83e-76	0.572706	0.732	0.515	1.52e-71
STIP1	1.03e-75	0.333209	0.52	0.272	2.68e-71
ACTG1	1.09e-75	-0.493436	0.951	0.952	2.84e-71
SAP30	1.28e-75	0.350108	0.606	0.346	3.34e-71
CFLAR	1.9e-75	0.403047	0.799	0.624	4.96e-71
HSPB1	2.43e-75	0.874149	0.914	0.845	6.36e-71
TFPI2	8.76e-75	0.624204	0.359	0.139	2.29e-70
MTRF1L	3.46e-74	0.31803	0.529	0.271	9.06e-70
ZNFX1	1.1e-73	0.30653	0.555	0.295	2.87e-69
RAB5A	4.91e-73	0.370883	0.697	0.449	1.28e-68
LRIG3	8.45e-73	0.403798	0.425	0.187	2.21e-68
ARID4B	2.92e-72	0.365493	0.775	0.594	7.64e-68
MX2	8.52e-72	0.378927	0.436	0.195	2.23e-67
TCHH	8.88e-72	0.330646	0.194	0.035	2.32e-67
CD55	9.14e-72	0.476678	0.77	0.568	2.39e-67
CD74	1.25e-71	0.466454	0.97	0.917	3.27e-67
PARP14	3.04e-71	0.475722	0.782	0.591	7.97e-67
HLA-DQB1	4.54e-71	0.384865	0.744	0.478	1.19e-66
DYRK3	1.23e-70	0.258321	0.445	0.196	3.21e-66
SQSTM1	1.35e-70	0.402238	0.813	0.662	3.54e-66
IFIT1	9.25e-70	0.479536	0.678	0.442	2.42e-65
NDRG1	1.33e-69	0.391748	0.789	0.576	3.49e-65
MT-ND6	2.69e-69	0.275158	0.543	0.279	7.04e-65
EIF5	3.2e-69	0.344231	0.83	0.672	8.37e-65
NANS	5.17e-69	0.321902	0.58	0.333	1.35e-64
H3F3B	9.38e-69	0.271858	0.983	0.97	2.45e-64
APOL1	1.19e-68	0.309634	0.507	0.259	3.11e-64
ATP13A3	3.67e-68	0.371123	0.53	0.272	9.61e-64
PPA1	8.2e-68	0.368444	0.839	0.665	2.15e-63
HSPA8	2e-67	0.472624	0.903	0.843	5.24e-63
GADD45G	3.1e-67	0.615047	0.432	0.21	8.11e-63
RPL6	4.55e-67	-0.274142	0.966	0.969	1.19e-62
ENPP2	8.25e-67	-0.893038	0.447	0.633	2.16e-62
RPL27A	8.8e-67	0.252772	0.97	0.942	2.3e-62
KLF2	4.22e-66	-0.527293	0.854	0.88	1.1e-61
BMP2	4.98e-66	0.360953	0.272	0.086	1.3e-61
GBP4	5.64e-66	0.549061	0.735	0.534	1.47e-61
BHLHE40	6.2e-66	0.445817	0.807	0.6	1.62e-61
AHSA1	1.11e-65	0.366365	0.564	0.34	2.9e-61
NFE2L2	2.44e-65	0.369386	0.803	0.632	6.39e-61
IFIT5	3.08e-65	0.268084	0.478	0.236	8.07e-61
LAP3	1.06e-64	0.370926	0.821	0.644	2.77e-60
ZFAND2A	1.4e-64	0.400657	0.395	0.177	3.67e-60
SPARC	2.16e-64	-0.731198	0.653	0.741	5.66e-60
ELOC	4.26e-64	0.449669	0.759	0.597	1.11e-59
DNAJA4	3.17e-63	0.261594	0.297	0.105	8.3e-59
ELMSAN1	3.35e-63	0.351834	0.504	0.263	8.77e-59
MAT2A	4.41e-63	0.355872	0.683	0.464	1.15e-58
MAPKAPK2	4.98e-63	0.250342	0.517	0.269	1.3e-58
RSAD2	6.04e-63	0.322819	0.471	0.236	1.58e-58
ZNF217	4.5e-62	0.267175	0.495	0.254	1.18e-57
FAM177A1	1.59e-61	0.301892	0.648	0.409	4.16e-57
BAZ1A	2.54e-61	0.349157	0.575	0.346	6.64e-57
PNP	2.78e-61	0.356311	0.699	0.499	7.28e-57
HLA-DPA1	1.56e-60	0.407915	0.879	0.744	4.08e-56
GPBP1	1.84e-60	0.331102	0.793	0.59	4.8e-56
TGIF1	1.87e-60	0.259954	0.437	0.215	4.89e-56
RAP1B	1.91e-60	0.345026	0.843	0.69	4.98e-56
HERC5	6.11e-60	0.314529	0.568	0.33	1.6e-55
PPP1R15A	6.44e-60	0.363184	0.891	0.78	1.69e-55
OAS2	9.01e-60	0.252108	0.495	0.261	2.36e-55
ARHGEF3	1.02e-59	0.299262	0.632	0.393	2.68e-55
CEMIP2	8.92e-59	0.28826	0.498	0.259	2.33e-54
UBE2B	1.98e-58	0.310298	0.799	0.631	5.19e-54
GNG11	4.3e-58	-0.335708	0.941	0.944	1.13e-53
MIR22HG	7.5e-58	0.257168	0.545	0.302	1.96e-53
ADAMTS1	1.13e-57	0.603	0.833	0.686	2.95e-53
TAF7	1.16e-57	0.355006	0.732	0.543	3.02e-53
THBD	1.3e-57	0.380874	0.832	0.674	3.41e-53
TSC22D2	1.32e-57	0.394688	0.639	0.418	3.45e-53
FLT1	2.72e-57	0.35593	0.841	0.703	7.12e-53
GTF2B	7.09e-57	0.273143	0.609	0.361	1.85e-52
PRDM1	1.18e-56	0.36315	0.413	0.201	3.09e-52
SYNE1	1.22e-56	0.306957	0.745	0.524	3.19e-52
TRIM22	2.42e-56	0.294315	0.603	0.368	6.32e-52
ISG15	4.15e-56	0.5003	0.844	0.691	1.09e-51
ZC3HAV1	6.37e-56	0.328981	0.745	0.53	1.67e-51
DNAJB1	6.97e-56	0.810091	0.832	0.731	1.82e-51
TRIM25	1.72e-55	0.291293	0.479	0.254	4.5e-51
PROX1	1.64e-54	0.312498	0.447	0.224	4.29e-50
LITAF	3.41e-54	0.307055	0.32	0.134	8.93e-50
UBB	1.34e-53	0.305537	0.934	0.868	3.51e-49
CCN2	1.62e-53	-0.873411	0.547	0.657	4.25e-49
TCIM	5.62e-53	0.470577	0.594	0.373	1.47e-48
CCL14	5.75e-53	-0.769202	0.413	0.601	1.5e-48
ZNF331	1.34e-52	0.434121	0.424	0.217	3.5e-48
SYNJ2	1.71e-52	0.273171	0.382	0.178	4.48e-48
CXCL8	6.04e-52	0.545925	0.276	0.105	1.58e-47
FAM110D	1.01e-51	0.348129	0.528	0.308	2.65e-47
CHD1	1.05e-51	0.270354	0.688	0.478	2.74e-47
PNPLA8	1.5e-51	0.251641	0.624	0.392	3.93e-47
RBM8A	1.93e-51	0.286261	0.81	0.65	5.06e-47
CREM	2.46e-51	0.282334	0.611	0.378	6.43e-47
NES	3.95e-51	0.298374	0.68	0.457	1.03e-46
NFATC2	3.65e-50	0.264796	0.374	0.176	9.54e-46
ATF3	5.02e-50	0.517524	0.825	0.637	1.31e-45
DUSP5	2.66e-49	0.363081	0.672	0.462	6.96e-45
EIF4A3	3.39e-49	0.351405	0.661	0.463	8.86e-45
NUFIP2	4.32e-49	0.278427	0.732	0.53	1.13e-44
PPP1R15B	6.36e-49	0.305432	0.671	0.463	1.66e-44
GEM	1.17e-48	0.261137	0.259	0.096	3.06e-44
TGM2	1.22e-48	0.299517	0.741	0.526	3.2e-44
EGLN3	2.29e-48	0.265908	0.334	0.151	5.99e-44
FAM43A	2.51e-48	0.514564	0.611	0.418	6.58e-44
SWAP70	2.62e-48	0.285332	0.806	0.645	6.87e-44
MRPL18	3.45e-48	0.400505	0.567	0.378	9.03e-44
EGR2	5.23e-48	0.595477	0.432	0.237	1.37e-43
BIRC2	7.5e-48	0.250426	0.551	0.329	1.96e-43
S100A11	1.4e-47	0.344736	0.842	0.737	3.67e-43
SDCBP	2.27e-47	0.259807	0.904	0.82	5.93e-43
RNASE1	7.5e-47	-0.388797	0.836	0.851	1.96e-42
MIR222HG	2.66e-46	0.290321	0.624	0.419	6.96e-42
PRNP	3.27e-46	0.397036	0.603	0.403	8.56e-42
RRAD	6.98e-46	0.415459	0.216	0.073	1.83e-41
JMJD1C	8.87e-46	0.294988	0.856	0.74	2.32e-41
C11orf96	4.22e-45	0.697696	0.703	0.489	1.11e-40
CEBPD	4.74e-45	0.321823	0.906	0.792	1.24e-40
DNTTIP2	1.36e-44	0.262218	0.669	0.477	3.55e-40
CRIP1	5e-44	0.404167	0.407	0.212	1.31e-39
ANKRD37	5.79e-44	0.276131	0.432	0.238	1.51e-39
NR4A1	6.2e-44	0.393529	0.884	0.744	1.62e-39
TXN	9.36e-44	0.452646	0.826	0.713	2.45e-39
TAPBP	1.2e-43	0.274264	0.694	0.498	3.13e-39
KLF10	9.54e-43	0.342215	0.753	0.572	2.5e-38
LRG1	2.26e-42	0.296173	0.288	0.129	5.91e-38
CLEC14A	4.42e-42	-0.361323	0.777	0.827	1.16e-37
FAM241A	5.55e-42	0.266868	0.705	0.511	1.45e-37
UBC	5.62e-42	0.297576	0.975	0.965	1.47e-37
PDLIM1	8.23e-42	0.323282	0.808	0.686	2.15e-37
DLC1	6.52e-41	0.25175	0.719	0.522	1.71e-36
KLF4	2.43e-40	-0.372685	0.757	0.804	6.35e-36
CYCS	3.56e-40	0.276813	0.749	0.59	9.32e-36
HBB	6.07e-40	-1.40136	0.006	0.108	1.59e-35
CXCL1	1.08e-38	0.277407	0.129	0.03	2.83e-34
FMO2	2.31e-38	-0.484002	0.216	0.375	6.04e-34
HIF1A	2.78e-38	0.271875	0.678	0.488	7.27e-34
SERPING1	5.97e-38	0.253579	0.691	0.501	1.56e-33
CITED4	1.46e-37	0.405127	0.577	0.389	3.81e-33
INSR	1.06e-36	-0.562384	0.446	0.557	2.78e-32
ZBTB10	4.4e-35	0.272013	0.464	0.279	1.15e-30
PSMB9	6.61e-35	0.268239	0.817	0.696	1.73e-30
TYMP	8.97e-35	0.257282	0.359	0.196	2.35e-30
CLDN5	1.18e-34	-0.54531	0.81	0.822	3.1e-30
PTGES3	8.58e-34	0.294552	0.841	0.743	2.25e-29
EGR1	1.29e-33	-0.258102	0.875	0.882	3.37e-29
ARHGAP29	3.26e-33	-0.372261	0.686	0.733	8.52e-29
CLEC2B	8.17e-33	0.340437	0.729	0.589	2.14e-28
NOTCH4	9.3e-33	-0.471138	0.43	0.528	2.43e-28
TSC22D3	3.37e-32	-0.414364	0.446	0.543	8.83e-28
VWF	2.38e-31	-0.380055	0.87	0.889	6.23e-27
AC020916.1	4.43e-31	-0.467468	0.546	0.609	1.16e-26
NKTR	2.35e-29	-0.369331	0.659	0.7	6.15e-25
APOE	4.31e-29	-0.351886	0.066	0.18	1.13e-24
OST4	2.81e-28	-0.252293	0.744	0.742	7.36e-24
EGFL7	3.34e-28	-0.361411	0.747	0.778	8.73e-24
IGFBP7	4.15e-28	-0.407784	0.908	0.94	1.09e-23
SOCS3	5.52e-28	0.270787	0.955	0.894	1.44e-23
NCOA7	2.14e-27	0.280521	0.74	0.575	5.59e-23
SERPINB6	1.3e-26	-0.308695	0.687	0.704	3.4e-22
CCND1	1.41e-26	0.295206	0.39	0.245	3.68e-22
MGP	9.22e-26	0.300357	0.924	0.837	2.41e-21
YPEL3	2.68e-25	-0.277939	0.395	0.48	7.02e-21
PLPP3	3.96e-25	0.266633	0.629	0.488	1.04e-20
SERPINH1	4.39e-25	0.27064	0.644	0.501	1.15e-20
SEC14L1	8.16e-24	-0.335768	0.639	0.664	2.14e-19
TUBA1A	8.71e-24	-0.416747	0.643	0.67	2.28e-19
TSC22D1	1.21e-23	0.294114	0.913	0.877	3.17e-19
LIFR	1.48e-23	-0.44986	0.768	0.766	3.88e-19
DUSP6	2.4e-23	-0.409587	0.447	0.538	6.29e-19
HSPG2	4.52e-23	-0.384622	0.647	0.678	1.18e-18
CAV1	2.04e-22	-0.259428	0.94	0.943	5.34e-18
SH3BP5	1.71e-21	-0.302839	0.667	0.684	4.47e-17
CRYAB	2.6e-21	0.352817	0.171	0.079	6.8e-17
CTNNB1	6.2e-21	-0.291645	0.686	0.688	1.62e-16
COL1A2	1.04e-20	-0.445589	0.118	0.217	2.71e-16
TSPAN13	1.53e-20	-0.317293	0.252	0.343	4e-16
PHLDA1	2.57e-20	0.270247	0.607	0.468	6.72e-16
FILIP1	1.58e-19	-0.464002	0.366	0.446	4.13e-15
FKBP1A	1.66e-19	-0.259256	0.845	0.839	4.34e-15
GIMAP4	2.1e-19	-0.304307	0.648	0.662	5.49e-15
COL3A1	4.59e-19	-0.362944	0.089	0.177	1.2e-14
COL1A1	4.75e-19	-0.494887	0.093	0.183	1.24e-14
MARCKSL1	9.58e-19	-0.35282	0.678	0.692	2.51e-14
CDKN1C	1.38e-18	-0.305824	0.401	0.469	3.6e-14
H1FX	5.83e-18	-0.261976	0.659	0.66	1.52e-13
NFIA	5.89e-18	-0.328753	0.69	0.696	1.54e-13
HSPA2	1.03e-17	-0.291739	0.419	0.475	2.69e-13
TMCC3	1.3e-17	-0.291403	0.242	0.326	3.41e-13
GPIHBP1	2.05e-17	-0.435525	0.406	0.469	5.37e-13
PCMTD2	3.22e-17	-0.252464	0.268	0.353	8.43e-13
SNRK	1.05e-16	-0.303964	0.467	0.511	2.75e-12
H2AFZ	3.23e-16	0.250491	0.789	0.708	8.46e-12
DCN	7.47e-16	-0.353893	0.224	0.325	1.95e-11
HERPUD1	1.82e-15	-0.283869	0.607	0.619	4.77e-11
FTX	4.17e-15	-0.307683	0.464	0.509	1.09e-10
HOXD9	6.14e-15	-0.287617	0.302	0.369	1.61e-10
RNF144B	1.79e-14	-0.292146	0.195	0.278	4.69e-10
ADGRF5	2.05e-14	-0.361521	0.629	0.643	5.36e-10
ZBTB16	4.44e-14	-0.321189	0.452	0.515	1.16e-09
SOX18	1.23e-13	-0.359384	0.523	0.572	3.22e-09
MARCKS	1.31e-13	-0.28892	0.663	0.654	3.42e-09
LXN	1.75e-13	-0.296976	0.243	0.307	4.58e-09
TIE1	1.95e-13	-0.289687	0.551	0.563	5.1e-09
STAR	5.53e-13	0.326424	0.213	0.13	1.45e-08
TCEAL4	1.28e-12	-0.30526	0.626	0.613	3.35e-08
MMRN1	1.71e-12	-0.312615	0.139	0.218	4.47e-08
ARHGDIB	3.54e-12	-0.261388	0.303	0.356	9.27e-08
GMNN	3.62e-12	-0.336069	0.204	0.272	9.48e-08
SESN3	4.83e-12	-0.328808	0.314	0.371	1.26e-07
C7	5.51e-12	-0.294196	0.174	0.248	1.44e-07
HTRA1	1.34e-11	-0.263981	0.339	0.391	3.51e-07
INTS6	1.35e-11	-0.297251	0.657	0.636	3.53e-07
APOD	2.26e-11	-0.81436	0.238	0.302	5.91e-07
GRN	1.82e-10	-0.267352	0.525	0.536	4.76e-06
MECOM	9.65e-10	-0.286086	0.532	0.538	2.52e-05
LPCAT2	6e-09	-0.301411	0.518	0.523	0.000156888
MRTFB	6.92e-09	-0.287032	0.429	0.448	0.000181001
SEMA3G	7.06e-09	-0.353944	0.232	0.281	0.000184842
KCTD12	2.63e-08	-0.280527	0.753	0.757	0.000687702
NIBAN1	4.49e-08	-0.268559	0.344	0.382	0.00117358
SLC26A2	4.89e-08	-0.306912	0.198	0.247	0.00128043
SMTN	8.18e-08	-0.261152	0.378	0.4	0.00214026
FN1	1e-07	-0.292435	0.764	0.744	0.00261838
ACKR1	1.33e-07	0.344381	0.41	0.345	0.00348928
BTNL9	1.49e-07	-0.459071	0.289	0.33	0.00390279
CCN1	3.09e-07	-0.377963	0.474	0.501	0.00808595
PREX2	5.46e-07	-0.258265	0.587	0.578	0.0142944
PDCD4	1.08e-06	-0.308144	0.641	0.608	0.0283842
JCAD	1.13e-06	-0.25372	0.401	0.416	0.0296934
FLNB	1.46e-06	-0.256009	0.577	0.565	0.0382445
FBLN5	0.000197457	-0.315135	0.175	0.208	1
RBP1	0.000364453	-0.275956	0.448	0.441	1
NPR3	0.000394706	-0.316225	0.251	0.277	1
NSUN6	0.00093943	-0.276137	0.476	0.458	1
RBP7	0.00212316	-0.355266	0.69	0.665	1
PLAT	0.00222068	-0.35464	0.243	0.261	1
IGFBP3	0.00537118	-0.37161	0.3	0.317	1
THSD7A	0.00581681	-0.286986	0.543	0.511	1
INHBB	0.0101679	-0.270439	0.244	0.251	1
RGCC	0.0102092	-0.349083	0.391	0.316	1
STC1	0.228846	0.261006	0.229	0.218	1

## Sheet: granulosa M VS O
	p_val	avg_logFC	pct.1	pct.2	p_val_adj
RPS11	6.68564e-113	0.521069	0.999	0.987	1.74923e-108
RPL27A	1.4409e-106	0.58882	1	0.975	3.76998e-102
GSTA1	4.75614e-105	-3.09513	0.077	0.637	1.2444e-100
CDKN1A	6.68976e-103	0.972521	0.921	0.579	1.75031e-98
GAPDH	1.74482e-99	-0.902583	0.942	0.99	4.56515e-95
ADAMTS4	4.37238e-96	1.46051	0.696	0.171	1.14399e-91
APOE	2.50341e-92	-1.57953	0.68	0.916	6.54993e-88
RPL13A	1.34788e-91	0.461938	0.999	0.992	3.5266e-87
LGALS3	1.22771e-90	0.896607	0.955	0.515	3.21218e-86
RBP1	1.02464e-88	-0.793025	0.99	0.983	2.68087e-84
RPL23A	2.05797e-86	0.441003	1	0.993	5.38446e-82
RPS20	2.05836e-85	0.505495	0.997	0.96	5.38549e-81
ZNF331	8.9549e-83	1.28389	0.852	0.487	2.34296e-78
RPL7	3.70774e-80	0.350984	0.999	0.98	9.70092e-76
RPS9	4.63512e-80	0.3334	0.999	0.987	1.21273e-75
CITED2	5.05701e-80	-0.987422	0.347	0.801	1.32312e-75
APOC1	9.66459e-79	-1.21158	0.198	0.694	2.52864e-74
RPL9	4.58005e-78	0.365201	0.999	0.99	1.19832e-73
RPL14	8.08521e-77	0.402489	1	0.988	2.11541e-72
SPARC	2.11092e-76	-1.36731	0.489	0.821	5.52301e-72
IGFBP2	5.38281e-76	-1.09428	0.708	0.906	1.40836e-71
CEBPB	8.63512e-76	0.795754	0.966	0.778	2.25929e-71
HS3ST1	2.86287e-74	-0.655473	0.092	0.565	7.49042e-70
NFIL3	3.26092e-73	0.788335	0.799	0.487	8.53187e-69
RPL23	5.58986e-73	0.36735	0.999	0.975	1.46253e-68
DCN	5.0886e-71	0.726141	0.993	0.824	1.33138e-66
RPL36AL	9.86861e-71	0.500442	0.996	0.93	2.58202e-66
HSPH1	1.68156e-70	1.39128	0.836	0.64	4.39962e-66
MGARP	2.41393e-70	-0.858696	0.121	0.579	6.31581e-66
GSTA4	4.38463e-70	-0.844447	0.162	0.614	1.14719e-65
FDXR	1.36948e-69	-0.82152	0.1	0.542	3.58311e-65
EIF1	2.23837e-69	0.416879	1	0.985	5.85648e-65
RPL38	2.94824e-69	0.454921	1	0.962	7.71376e-65
RPL37A	7.49022e-69	0.352538	1	0.995	1.95974e-64
LAMB1	5.05934e-68	-0.653526	0.049	0.472	1.32373e-63
MYL9	2.39937e-67	-0.894232	0.614	0.873	6.2777e-63
RPL21	5.34583e-66	0.375248	1	0.995	1.39868e-61
GPRC5A	3.08053e-65	0.86486	0.654	0.249	8.0599e-61
FOS	8.22145e-65	-0.789787	0.96	0.94	2.15106e-60
ECH1	1.72069e-64	-0.771358	0.379	0.783	4.502e-60
RPL24	2.87854e-64	0.337068	0.999	0.985	7.53142e-60
MT-ND2	5.50062e-64	0.455991	0.997	0.93	1.43918e-59
LDHB	9.26733e-64	-0.61459	0.872	0.938	2.4247e-59
COL3A1	1.08755e-63	-1.13159	0.158	0.564	2.84547e-59
RPL15	2.30474e-63	0.277243	1	0.993	6.03011e-59
TXNIP	3.39847e-63	-0.871575	0.262	0.711	8.89177e-59
RPL10	2.34671e-62	0.353391	1	0.998	6.13993e-58
CREM	1.32083e-61	1.12499	0.735	0.4	3.45583e-57
MYC	1.37444e-61	0.749888	0.839	0.567	3.59608e-57
C11orf96	1.27713e-60	0.859409	0.969	0.906	3.34149e-56
UQCR11	1.65153e-60	-0.693143	0.481	0.816	4.32106e-56
RPL30	1.74939e-60	0.359565	1	0.997	4.57709e-56
S100A16	3.52657e-60	-1.12703	0.262	0.652	9.22691e-56
ACTB	6.37626e-60	-0.868656	0.958	0.977	1.66828e-55
RPS6	1.58186e-59	0.320926	0.999	0.993	4.13878e-55
EIF4A3	1.90581e-59	0.922688	0.867	0.714	4.98635e-55
RPL17	9.80745e-59	0.290143	1	0.997	2.56602e-54
DNAJA1	1.63406e-58	0.828985	0.975	0.89	4.27536e-54
PDHB	4.85644e-58	-0.601972	0.07	0.47	1.27064e-53
IRS1	1.13135e-57	-0.450413	0.11	0.535	2.96006e-53
HLA-E	1.67261e-57	0.726334	0.933	0.791	4.37622e-53
LGALS1	2.02196e-57	0.514743	0.99	0.846	5.29025e-53
S100A13	2.79103e-57	-1.7449	0.645	0.86	7.30246e-53
DHCR24	4.957e-57	-0.799202	0.06	0.435	1.29695e-52
JUND	6.92859e-57	0.528801	0.999	0.958	1.8128e-52
NAV2	7.90702e-57	-0.372838	0.031	0.395	2.06879e-52
RPS23	9.5266e-56	0.27337	0.999	0.998	2.49254e-51
RPL13	2.87989e-55	0.297014	1	1	7.53495e-51
H3F3A	2.91733e-55	-0.505252	0.988	0.983	7.63289e-51
ADIRF	4.34121e-55	0.582921	0.848	0.393	1.13583e-50
UQCR10	8.5732e-55	-0.706249	0.416	0.778	2.24309e-50
RPS12	9.78018e-55	0.331857	1	0.997	2.55889e-50
INSL3	1.32807e-54	-3.05547	0.028	0.368	3.47476e-50
CCN1	2.54457e-54	-1.09124	0.252	0.64	6.6576e-50
NDFIP1	3.13791e-54	-0.896527	0.346	0.691	8.21003e-50
HSP90AB1	3.62708e-54	0.459133	1	0.973	9.48989e-50
ITGA6	1.80975e-53	-0.415011	0.024	0.361	4.73504e-49
STC1	2.49492e-53	-0.6842	0.012	0.333	6.52771e-49
SQLE	2.46717e-52	-0.603438	0.082	0.453	6.45511e-48
TIMP2	5.32934e-52	0.469013	0.963	0.836	1.39437e-47
RPS8	7.16288e-52	0.313545	1	0.997	1.8741e-47
NSG1	1.94127e-51	-0.639708	0.244	0.637	5.07913e-47
PRSS23	6.96994e-51	-0.777105	0.182	0.562	1.82361e-46
COL11A1	8.74149e-51	-0.374283	0.006	0.306	2.28712e-46
BHLHE40	9.66088e-51	0.590729	0.517	0.144	2.52767e-46
RPS16	1.03815e-50	0.293383	1	0.993	2.71621e-46
IGFBP5	1.04536e-50	0.63219	0.94	0.577	2.73507e-46
TCAF1	1.28862e-50	-0.800142	0.241	0.615	3.37156e-46
PPP1CA	3.63492e-50	-0.459478	0.11	0.502	9.51042e-46
SRSF9	9.24472e-50	-0.621481	0.663	0.838	2.41879e-45
FDX1	1.12442e-49	-1.51959	0.179	0.547	2.94193e-45
RPL31	3.23135e-49	0.361342	0.999	0.967	8.45451e-45
PTCH2	6.46718e-49	-0.465635	0.054	0.395	1.69207e-44
ATP5F1B	8.12801e-49	-0.645552	0.52	0.779	2.12661e-44
ATP5F1C	1.79126e-48	-0.628459	0.551	0.793	4.68664e-44
CYP11A1	2.88012e-48	-1.05355	0.139	0.503	7.53556e-44
TSHZ2	5.21237e-48	-0.904199	0.411	0.707	1.36376e-43
P3H2	5.37017e-48	-0.409569	0.076	0.431	1.40505e-43
MAFF	1.05113e-47	0.663008	0.839	0.569	2.75017e-43
VCAM1	2.48521e-47	-0.657428	0.073	0.411	6.5023e-43
VIM	3.06857e-47	0.426178	1	0.985	8.02861e-43
RHBDD2	3.49237e-47	-0.424254	0.054	0.388	9.13744e-43
CD99	4.5552e-47	-0.671645	0.717	0.878	1.19182e-42
FDFT1	7.82467e-47	-0.631585	0.191	0.567	2.04725e-42
EXTL2	9.83877e-47	-0.512317	0.121	0.482	2.57421e-42
RPS29	1.09553e-46	0.316394	1	0.982	2.86634e-42
ARG2	1.18042e-46	0.848929	0.559	0.221	3.08846e-42
MSMO1	1.68032e-46	-0.734078	0.106	0.462	4.39639e-42
BST2	3.89865e-46	0.509966	0.99	0.873	1.02004e-41
NR4A3	5.0979e-46	0.729551	0.69	0.388	1.33381e-41
SCD	6.00408e-46	-0.515951	0.13	0.49	1.57091e-41
SELENOK	6.62219e-46	0.664489	0.891	0.771	1.73263e-41
TNFRSF12A	6.9109e-46	0.75668	0.541	0.199	1.80817e-41
ENC1	8.16956e-46	-0.501487	0.067	0.4	2.13748e-41
MRPL16	1.209e-45	-0.366965	0.113	0.49	3.16322e-41
NAMPT	2.60328e-45	0.813293	0.727	0.52	6.81123e-41
ATP5MC2	2.93945e-45	-0.426539	0.933	0.958	7.69079e-41
NR4A1	3.89923e-45	0.532742	0.99	0.873	1.02019e-40
RPS27	4.71945e-45	0.310527	1	0.992	1.2348e-40
FOSB	9.95981e-45	0.515934	0.996	0.915	2.60589e-40
TPI1	1.08389e-44	-0.67065	0.696	0.848	2.83589e-40
SNHG32	1.20801e-44	0.474401	0.939	0.844	3.16064e-40
BTNL9	1.24826e-44	-0.291315	0.001	0.263	3.26593e-40
FAM234A	2.89981e-44	-0.308307	0.067	0.406	7.58705e-40
PFN1	9.1484e-44	-0.719087	0.569	0.796	2.39359e-39
TIMM8B	1.04345e-43	-0.459449	0.177	0.552	2.73008e-39
HMGCR	1.06046e-43	-0.529241	0.098	0.435	2.77458e-39
SNHG6	1.18536e-43	0.380795	0.984	0.886	3.10137e-39
ANPEP	1.79451e-43	-0.44576	0	0.253	4.69515e-39
MDK	2.6196e-43	0.457018	0.973	0.734	6.85392e-39
REEP6	3.15185e-43	-0.381656	0.04	0.344	8.2465e-39
RPL36	6.71805e-43	0.261703	0.999	0.992	1.75771e-38
PPIA	8.46253e-43	-0.502753	0.951	0.965	2.21414e-38
RPS27A	1.58771e-42	0.255069	1	0.997	4.1541e-38
GRB14	1.85486e-42	-0.426851	0.054	0.368	4.85304e-38
VMP1	1.89288e-42	0.694331	0.794	0.577	4.95253e-38
RPL3	2.27617e-42	0.251293	0.999	0.997	5.95537e-38
ITM2A	2.29176e-42	0.56657	0.636	0.284	5.99616e-38
NAA38	3.96022e-42	-0.454535	0.271	0.667	1.03615e-37
PRDX3	4.87737e-42	-0.592268	0.277	0.635	1.27612e-37
IDH1	5.92182e-42	-0.439996	0.094	0.426	1.54939e-37
HBB	1.28294e-41	-1.81728	0	0.242	3.35669e-37
CCN2	1.32977e-41	-1.36279	0.125	0.448	3.47921e-37
SERF2	1.46709e-41	-0.529838	0.976	0.975	3.83849e-37
REL	2.15206e-41	0.642467	0.714	0.51	5.63064e-37
ANXA6	2.28476e-41	-0.631944	0.247	0.59	5.97785e-37
ATPAF1	3.06576e-41	-0.322655	0.064	0.388	8.02127e-37
IRF1	3.74986e-41	0.675928	0.875	0.609	9.81113e-37
PAPSS2	4.34118e-41	-0.528268	0.107	0.446	1.13583e-36
AC022075.1	4.74873e-41	-0.414803	0.061	0.373	1.24246e-36
COL15A1	9.28727e-41	-0.740475	0.119	0.433	2.42992e-36
AP2S1	1.13157e-40	-0.497301	0.283	0.647	2.96065e-36
ARID5A	1.66219e-40	0.524572	0.408	0.107	4.34896e-36
AMHR2	1.82845e-40	-0.268215	0.064	0.375	4.78396e-36
LAMC1	2.08155e-40	-0.407365	0.143	0.503	5.44617e-36
PLXDC2	3.25257e-40	-0.3322	0.119	0.475	8.51002e-36
CHD1	4.83206e-40	0.665611	0.711	0.513	1.26426e-35
POR	4.89881e-40	-0.55144	0.159	0.51	1.28172e-35
MRPS12	5.62687e-40	-0.320304	0.075	0.398	1.47221e-35
PXDN	6.15398e-40	-0.372623	0.116	0.46	1.61013e-35
ACSM3	7.37469e-40	-0.68046	0.389	0.706	1.92951e-35
TST	7.62021e-40	-0.295258	0.063	0.37	1.99375e-35
ARL2BP	1.58283e-39	-0.438967	0.171	0.525	4.14131e-35
FAU	1.76747e-39	0.258847	1	0.985	4.6244e-35
ACSL4	2.31802e-39	-0.357986	0.098	0.428	6.06488e-35
CMTM8	2.36091e-39	-0.278255	0.001	0.234	6.17708e-35
HSPG2	2.72086e-39	-0.41972	0.067	0.376	7.11886e-35
BEX3	2.73929e-39	-0.546959	0.846	0.903	7.16707e-35
AP1S1	2.84712e-39	-0.300298	0.082	0.405	7.4492e-35
ATP5F1E	2.91149e-39	-0.510651	0.9	0.948	7.61762e-35
PNRC1	5.09229e-39	0.50705	0.981	0.883	1.33235e-34
HSDL2	5.7324e-39	-0.498782	0.283	0.629	1.49983e-34
KCNMA1	6.60173e-39	-0.472292	0.082	0.385	1.72728e-34
C4orf48	9.59093e-39	-0.404417	0.076	0.385	2.50937e-34
GAS5	1.2089e-38	0.36685	0.999	0.923	3.16295e-34
LHCGR	1.74088e-38	-0.305106	0.012	0.256	4.55484e-34
TMEM97	2.26608e-38	-0.507511	0.177	0.518	5.92898e-34
APOA1	2.49222e-38	-1.20901	0.244	0.55	6.52064e-34
ERG28	2.56472e-38	-0.434948	0.177	0.528	6.71032e-34
CALM1	2.5888e-38	0.439739	0.961	0.881	6.77335e-34
PCSK6	3.2639e-38	-0.261172	0.025	0.284	8.53967e-34
UQCC2	3.41187e-38	-0.438036	0.151	0.485	8.92682e-34
MIDN	3.46009e-38	0.583869	0.863	0.632	9.05297e-34
FAM98A	3.66538e-38	-0.345321	0.092	0.413	9.59011e-34
EBP	4.44074e-38	-0.515927	0.103	0.42	1.16188e-33
ANGPTL4	5.1205e-38	-0.3105	0.034	0.306	1.33973e-33
EPB41L4A-AS1	8.17903e-38	0.408972	0.948	0.826	2.13996e-33
TIPARP	8.61719e-38	0.700089	0.699	0.458	2.2546e-33
AMOTL2	1.21356e-37	-0.259564	0.051	0.334	3.17516e-33
PGP	1.43004e-37	-0.343177	0.064	0.363	3.74156e-33
ANKRD37	1.47246e-37	0.833811	0.611	0.343	3.85256e-33
EPHX1	1.50198e-37	-0.742601	0.62	0.824	3.92978e-33
POLDIP2	2.95003e-37	-0.282225	0.064	0.361	7.71847e-33
CKAP5	3.28442e-37	-0.406374	0.14	0.477	8.59335e-33
NREP	3.32746e-37	-0.311804	0.097	0.421	8.70596e-33
MRPL12	5.11405e-37	-0.284403	0.085	0.398	1.33804e-32
ACLY	5.37871e-37	-0.267464	0.048	0.328	1.40729e-32
YBX3	6.70596e-37	0.548072	0.948	0.839	1.75455e-32
SUSD3	1.31809e-36	-0.394446	0.159	0.488	3.44865e-32
HMGCS1	1.7405e-36	-0.691371	0.162	0.487	4.55385e-32
CAMK2N1	1.98482e-36	0.527027	0.596	0.294	5.19307e-32
SULF2	2.61893e-36	-0.724668	0.292	0.58	6.85218e-32
ZNF160	3.22697e-36	-0.282636	0.091	0.401	8.44305e-32
FDPS	3.59225e-36	-0.78132	0.247	0.579	9.39876e-32
ACTR3	4.92601e-36	-0.578458	0.286	0.615	1.28884e-31
CPXM1	6.1114e-36	-0.318277	0.097	0.408	1.59899e-31
MT-ND1	6.21902e-36	0.315925	0.999	0.955	1.62715e-31
DUXAP8	6.27858e-36	-0.252802	0.016	0.254	1.64273e-31
TIMM13	8.98218e-36	-0.525783	0.474	0.737	2.3501e-31
ACTG1	9.28087e-36	-0.42657	0.999	0.987	2.42825e-31
PPIL4	9.64447e-36	0.526154	0.671	0.477	2.52338e-31
PPIB	1.29155e-35	-0.497973	0.844	0.886	3.37922e-31
HAS1	1.3469e-35	0.88523	0.279	0.027	3.52403e-31
ARPC1B	2.12687e-35	-0.348022	0.091	0.396	5.56475e-31
DDX5	2.41633e-35	0.370772	0.988	0.923	6.32207e-31
GEM	2.94949e-35	0.859517	0.475	0.184	7.71706e-31
UQCRC1	3.35595e-35	-0.388229	0.182	0.517	8.78052e-31
P4HB	4.00703e-35	-0.52791	0.332	0.652	1.0484e-30
H19	4.36376e-35	-1.11954	0.154	0.46	1.14174e-30
PLAGL1	4.79229e-35	-0.373288	0.121	0.438	1.25385e-30
SFRP1	5.16212e-35	-0.539479	0.218	0.548	1.35062e-30
FKBP1A	5.40743e-35	-0.677794	0.432	0.706	1.4148e-30
NDUFS8	6.12259e-35	-0.467013	0.306	0.647	1.60191e-30
DAB2	6.78884e-35	-0.39212	0.161	0.498	1.77623e-30
SDHC	7.31625e-35	-0.352867	0.192	0.535	1.91422e-30
PARP1	1.09463e-34	-0.398685	0.146	0.473	2.864e-30
PPIC	1.34781e-34	-0.282211	0.121	0.441	3.5264e-30
MIF	1.63971e-34	-0.545676	0.911	0.933	4.29014e-30
APEX1	1.90749e-34	-0.447825	0.507	0.779	4.99076e-30
SLC25A1	2.23848e-34	-0.287808	0.11	0.431	5.85677e-30
MAGED1	2.70013e-34	-0.338543	0.137	0.46	7.06461e-30
PPA2	2.71287e-34	-0.306027	0.094	0.401	7.09796e-30
ACADS	4.13342e-34	-0.268018	0.022	0.258	1.08147e-29
SLC25A39	6.67974e-34	-0.29728	0.1	0.408	1.74769e-29
IMMT	8.58663e-34	-0.296024	0.107	0.426	2.24661e-29
PDCD6	9.99963e-34	-0.396623	0.317	0.659	2.6163e-29
NPM1	1.27911e-33	0.264679	0.997	0.968	3.34667e-29
JAG1	1.37977e-33	-0.303603	0.067	0.338	3.61003e-29
STMP1	1.41915e-33	-0.334886	0.173	0.525	3.71306e-29
LAMA4	1.43992e-33	-0.42332	0.121	0.421	3.76741e-29
THRAP3	1.76519e-33	-0.419013	0.334	0.664	4.61845e-29
CALB2	1.7661e-33	-0.576502	0.013	0.229	4.62084e-29
PDE10A	1.87847e-33	0.619403	0.441	0.169	4.91482e-29
MYL12B	2.25486e-33	-0.522219	0.842	0.885	5.89961e-29
TMEM41A	2.76869e-33	-0.297667	0.118	0.428	7.244e-29
DYNLT1	3.12831e-33	-0.428831	0.32	0.657	8.1849e-29
HNRNPH3	3.72265e-33	0.366956	0.867	0.776	9.73995e-29
ENAH	4.71827e-33	-0.51504	0.337	0.639	1.23449e-28
SMS	4.97597e-33	-0.580923	0.644	0.819	1.30191e-28
GTF2H5	4.98729e-33	-0.455951	0.304	0.632	1.30487e-28
PSMB5	5.30758e-33	-0.442708	0.349	0.662	1.38867e-28
CPNE1	7.02554e-33	-0.299798	0.186	0.533	1.83816e-28
HINT2	9.7836e-33	-0.314632	0.106	0.408	2.55978e-28
HHIP	9.84504e-33	-0.289503	0.045	0.301	2.57586e-28
BAX	1.08449e-32	-0.377543	0.158	0.487	2.83746e-28
OSTC	1.09822e-32	-0.487271	0.495	0.742	2.87338e-28
DLC1	1.13703e-32	-0.302598	0.058	0.318	2.97494e-28
NDUFB3	1.48509e-32	-0.39942	0.225	0.567	3.88558e-28
AKAP12	1.74608e-32	0.656057	0.745	0.507	4.56843e-28
ELOB	2.41238e-32	-0.471131	0.768	0.898	6.31175e-28
EIF1B	2.42944e-32	0.494173	0.925	0.811	6.3564e-28
ACAA2	3.90804e-32	-0.326648	0.149	0.475	1.0225e-27
CCDC69	4.08425e-32	-0.351177	0.103	0.396	1.0686e-27
ZFAS1	4.11457e-32	0.3214	0.993	0.92	1.07654e-27
TFPI2	4.23442e-32	0.745869	0.437	0.154	1.10789e-27
TXNDC17	4.37553e-32	-0.409671	0.179	0.497	1.14481e-27
HS2ST1	4.49505e-32	-0.316119	0.11	0.406	1.17609e-27
TSC22D3	4.58771e-32	-0.478611	0.201	0.522	1.20033e-27
PGAM1	5.85493e-32	-0.40176	0.288	0.615	1.53188e-27
ATP5MC3	8.35729e-32	-0.483047	0.613	0.821	2.1866e-27
MVD	9.59069e-32	-0.373402	0.055	0.311	2.50931e-27
NOP10	1.09098e-31	-0.447162	0.232	0.569	2.85443e-27
NDUFA7	1.11237e-31	-0.392068	0.258	0.592	2.9104e-27
RPS21	1.52699e-31	0.260941	0.999	0.975	3.99521e-27
FSTL1	1.77094e-31	-0.394601	0.183	0.498	4.6335e-27
NOP53	1.83722e-31	0.311154	0.981	0.91	4.8069e-27
ALDH9A1	1.89293e-31	-0.327034	0.2	0.52	4.95266e-27
CCND3	2.07901e-31	-0.319214	0.061	0.321	5.43953e-27
LAPTM4B	2.44352e-31	-0.567443	0.311	0.61	6.39323e-27
ATP5PF	2.52427e-31	-0.458328	0.733	0.863	6.60449e-27
ARPC2	4.04511e-31	-0.562692	0.635	0.814	1.05836e-26
DBI	6.45775e-31	-0.529334	0.456	0.722	1.68961e-26
SRP9	9.02126e-31	-0.48109	0.529	0.781	2.36032e-26
LAMTOR2	1.12635e-30	-0.27776	0.119	0.425	2.94699e-26
ETFA	1.24879e-30	-0.282964	0.146	0.46	3.26733e-26
CDC40	1.34784e-30	-0.254881	0.125	0.43	3.52649e-26
NIT2	1.36163e-30	-0.300707	0.155	0.472	3.56257e-26
CHCHD10	1.37962e-30	-0.498999	0.258	0.555	3.60963e-26
GRN	1.42324e-30	-0.271561	0.154	0.472	3.72377e-26
SLC25A5	1.94341e-30	-0.56089	0.686	0.818	5.08475e-26
BBS2	2.0835e-30	-0.259394	0.052	0.298	5.45127e-26
PDK4	2.17442e-30	-0.435631	0.212	0.538	5.68914e-26
TXN2	2.5396e-30	-0.443758	0.393	0.696	6.64461e-26
ERGIC1	2.78122e-30	-0.307318	0.152	0.467	7.27677e-26
LMNA	2.91405e-30	0.746984	0.902	0.788	7.62433e-26
LY6E	3.11917e-30	-0.720815	0.539	0.741	8.16099e-26
HSPA1B	3.68499e-30	0.964233	0.833	0.742	9.64142e-26
INHA	4.92559e-30	-0.488907	0.161	0.462	1.28873e-25
CYP17A1	5.69618e-30	-1.7162	0	0.177	1.49035e-25
SMC3	6.16827e-30	-0.341965	0.265	0.605	1.61387e-25
SEC14L1	6.54396e-30	-0.260227	0.112	0.405	1.71216e-25
ATP5MD	7.0405e-30	-0.503064	0.537	0.786	1.84208e-25
HBA2	1.10991e-29	-1.6466	0	0.176	2.90396e-25
POLD4	1.14253e-29	-0.317982	0.182	0.5	2.98931e-25
ARX	1.20791e-29	-0.405588	0.192	0.493	3.16039e-25
NDUFV2	1.29458e-29	-0.425504	0.373	0.681	3.38713e-25
MAZ	1.29688e-29	-0.331028	0.176	0.5	3.39315e-25
HMGN3	1.32001e-29	-0.47529	0.461	0.756	3.45368e-25
IRF8	1.58007e-29	-0.270715	0.048	0.284	4.1341e-25
TRAPPC5	1.73065e-29	-0.460039	0.443	0.724	4.52808e-25
MRPL51	2.25982e-29	-0.440899	0.532	0.768	5.91259e-25
ATP5MF	2.37601e-29	-0.414915	0.465	0.724	6.21661e-25
MT-ND4L	2.80615e-29	0.359109	0.94	0.844	7.34201e-25
NR5A1	3.14651e-29	-0.349263	0.107	0.381	8.23252e-25
HSP90AA1	3.27245e-29	0.796629	0.997	0.973	8.56204e-25
EGR4	3.27914e-29	-0.402351	0.006	0.189	8.57955e-25
COX5A	4.30677e-29	-0.446809	0.308	0.625	1.12682e-24
IFITM1	4.64333e-29	0.431983	0.55	0.299	1.21488e-24
MRPL42	4.78543e-29	-0.300116	0.21	0.535	1.25206e-24
GSE1	4.94002e-29	-0.296523	0.133	0.428	1.29251e-24
CYCS	6.21302e-29	0.617899	0.881	0.778	1.62557e-24
SRPX	6.40692e-29	-0.305288	0.007	0.191	1.67631e-24
WFDC1	6.40692e-29	-0.385713	0.007	0.191	1.67631e-24
NDUFS3	8.99135e-29	-0.261467	0.139	0.438	2.3525e-24
MLF2	9.10224e-29	-0.377723	0.31	0.625	2.38151e-24
MYL12A	1.00502e-28	-0.64906	0.653	0.796	2.62953e-24
TSPAN3	1.07344e-28	-0.326156	0.268	0.587	2.80855e-24
PPP1R7	1.11666e-28	-0.28139	0.142	0.452	2.92162e-24
RNF187	1.17764e-28	-0.361818	0.212	0.527	3.08118e-24
OSBPL1A	1.28413e-28	-0.380416	0.24	0.537	3.35979e-24
FRZB	1.72183e-28	-0.411007	0.098	0.358	4.505e-24
SAT2	1.8028e-28	-0.456546	0.669	0.836	4.71683e-24
ADH5	2.14014e-28	-0.382909	0.377	0.671	5.59945e-24
COPZ1	2.44316e-28	-0.338901	0.206	0.523	6.39228e-24
RAB18	3.25128e-28	-0.291601	0.146	0.445	8.50665e-24
BCAT1	3.55686e-28	-0.256805	0.066	0.313	9.30617e-24
MATN2	4.32166e-28	-0.588852	0.285	0.543	1.13072e-23
MDH2	4.46209e-28	-0.436692	0.422	0.704	1.16746e-23
SUPT4H1	4.58157e-28	-0.281436	0.24	0.575	1.19872e-23
GABARAPL1	4.71998e-28	0.560439	0.696	0.535	1.23493e-23
HSF1	4.91404e-28	-0.283946	0.159	0.47	1.28571e-23
ATRX	5.80656e-28	-0.509522	0.528	0.747	1.51923e-23
SIGLEC11	6.16722e-28	-0.39726	0.282	0.584	1.61359e-23
KLHL4	6.39186e-28	-0.31614	0.083	0.333	1.67237e-23
EIF4EBP1	6.55544e-28	-0.256136	0.122	0.408	1.71517e-23
GRAMD1B	8.29686e-28	-0.403807	0.082	0.331	2.17079e-23
ENO1	9.35817e-28	-0.600527	0.636	0.751	2.44847e-23
ANXA1	9.90377e-28	0.514896	0.587	0.329	2.59122e-23
NRP1	1.02236e-27	-0.290916	0.139	0.426	2.6749e-23
MPC2	1.33575e-27	-0.633136	0.474	0.689	3.49486e-23
PGRMC1	1.40773e-27	-0.773571	0.581	0.761	3.68319e-23
TSPYL2	1.56336e-27	0.475542	0.654	0.467	4.09037e-23
ARPC3	1.62981e-27	-0.48929	0.56	0.768	4.26424e-23
GADD45A	1.88024e-27	0.740613	0.765	0.607	4.91945e-23
PYCARD	1.93221e-27	-0.322769	0.173	0.472	5.05543e-23
COL4A2	2.05387e-27	-0.473779	0.306	0.585	5.37375e-23
AP2M1	2.33782e-27	-0.432424	0.459	0.727	6.11668e-23
TOMM7	2.46967e-27	0.252804	0.996	0.931	6.46164e-23
GRHPR	2.47136e-27	-0.388022	0.393	0.687	6.46607e-23
SUMO2	3.48191e-27	-0.367075	0.911	0.938	9.11006e-23
MIR202HG	5.60847e-27	-0.808066	0.261	0.533	1.4674e-22
CMYA5	6.29547e-27	0.443395	0.455	0.202	1.64715e-22
SNHG8	6.72027e-27	0.337453	0.966	0.878	1.75829e-22
OAF	6.82796e-27	-0.398319	0.176	0.443	1.78647e-22
IQCG	6.98852e-27	0.692519	0.626	0.453	1.82848e-22
CAP1	7.36346e-27	-0.350492	0.197	0.505	1.92658e-22
HSD3B2	8.29174e-27	-0.543215	0	0.159	2.16945e-22
DDX1	8.66405e-27	-0.339976	0.206	0.517	2.26686e-22
IVD	9.9533e-27	-0.253442	0.14	0.431	2.60418e-22
JUN	1.07324e-26	-0.456228	0.943	0.926	2.80802e-22
SNHG5	1.13829e-26	0.284627	0.964	0.896	2.97822e-22
HADHB	1.21484e-26	-0.405789	0.459	0.711	3.1785e-22
MRPS34	1.21615e-26	-0.275277	0.207	0.523	3.18195e-22
S100A10	1.25993e-26	0.320484	0.915	0.697	3.29648e-22
PLS3	1.27621e-26	-0.364947	0.247	0.552	3.33908e-22
PARK7	1.34994e-26	-0.377855	0.842	0.895	3.53198e-22
CYTOR	1.49463e-26	-0.390841	0.082	0.323	3.91056e-22
MRPL34	2.06219e-26	-0.257876	0.159	0.457	5.39552e-22
ACAA1	2.29024e-26	-0.333877	0.176	0.46	5.99218e-22
ATP5MPL	2.96614e-26	-0.446207	0.556	0.793	7.7606e-22
HLTF	3.01366e-26	-0.306385	0.171	0.453	7.88494e-22
SNCA	3.0862e-26	-0.285079	0.154	0.443	8.07473e-22
CYB5A	3.29211e-26	-0.708543	0.692	0.829	8.61348e-22
ISOC2	4.2088e-26	-0.290306	0.164	0.46	1.10119e-21
PLAUR	4.38359e-26	0.573341	0.453	0.222	1.14692e-21
C12orf57	4.78045e-26	0.2845	0.978	0.891	1.25076e-21
HUWE1	5.89157e-26	-0.551425	0.308	0.584	1.54147e-21
ARL13B	6.21885e-26	0.413212	0.414	0.191	1.6271e-21
MTIF3	6.31506e-26	-0.348204	0.176	0.47	1.65227e-21
SERPING1	6.55101e-26	0.366676	0.753	0.508	1.71401e-21
GLOD4	6.80046e-26	-0.257993	0.11	0.381	1.77927e-21
TEAD1	1.17943e-25	-0.32174	0.185	0.48	3.08586e-21
FLYWCH2	1.33393e-25	-0.270138	0.198	0.502	3.4901e-21
PEBP1	1.35113e-25	-0.341128	0.933	0.935	3.5351e-21
IP6K2	1.45454e-25	-0.295393	0.243	0.564	3.80565e-21
MRPL27	1.46077e-25	-0.285019	0.2	0.515	3.82197e-21
ITPR1	1.49735e-25	-0.415383	0.219	0.493	3.91767e-21
TM7SF2	1.83552e-25	-0.539545	0.32	0.587	4.80246e-21
SNX17	1.91375e-25	-0.292295	0.203	0.507	5.00713e-21
H3F3B	1.96672e-25	0.363043	0.999	0.968	5.14574e-21
RDX	2.41679e-25	-0.552651	0.516	0.744	6.3233e-21
THOC2	2.83393e-25	-0.314865	0.256	0.579	7.41468e-21
YWHAB	3.35261e-25	-0.483205	0.569	0.749	8.77178e-21
FADS1	3.38034e-25	-0.314553	0.14	0.41	8.84433e-21
HIF1A	5.36584e-25	-0.387161	0.298	0.589	1.40392e-20
PSMA5	6.45559e-25	-0.32966	0.279	0.599	1.68904e-20
TMEM230	6.73062e-25	-0.351958	0.417	0.682	1.761e-20
EIF5	7.20271e-25	0.360907	0.87	0.756	1.88452e-20
MRPL52	7.38277e-25	-0.335984	0.235	0.543	1.93163e-20
STOML2	8.01865e-25	-0.331983	0.319	0.629	2.098e-20
ATP6V1F	9.87209e-25	-0.371445	0.377	0.662	2.58293e-20
TRAPPC6A	1.24948e-24	-0.259693	0.167	0.45	3.26914e-20
CCDC124	1.25204e-24	-0.306929	0.218	0.515	3.27584e-20
GSTK1	1.64555e-24	-0.304561	0.221	0.52	4.30541e-20
PFDN4	1.73408e-24	-0.270351	0.238	0.565	4.53706e-20
EIF4B	1.88646e-24	0.291475	0.945	0.861	4.93574e-20
ACADVL	1.98833e-24	-0.335428	0.246	0.543	5.20227e-20
AHNAK	2.00942e-24	0.398231	0.563	0.328	5.25744e-20
SLC16A9	2.06149e-24	-0.275658	0.125	0.373	5.39369e-20
TMEM9	2.10347e-24	-0.269501	0.231	0.542	5.50351e-20
PKM	2.59652e-24	-0.391105	0.313	0.617	6.79354e-20
UQCRQ	2.80885e-24	-0.454727	0.523	0.751	7.34908e-20
BTG1	3.58735e-24	-0.393485	0.866	0.91	9.38595e-20
BUB3	3.61763e-24	-0.305698	0.183	0.472	9.46518e-20
GLRX3	4.08256e-24	-0.252951	0.174	0.472	1.06816e-19
FNDC4	4.7719e-24	0.38189	0.401	0.176	1.24852e-19
LAP3	5.18154e-24	-0.275339	0.162	0.441	1.3557e-19
SRM	5.46572e-24	-0.303573	0.24	0.538	1.43005e-19
ATP5F1A	6.20497e-24	-0.402125	0.562	0.764	1.62347e-19
MRPL4	6.54947e-24	-0.303313	0.253	0.55	1.7136e-19
CBX3	7.06368e-24	-0.344591	0.392	0.681	1.84814e-19
NDUFAB1	7.28461e-24	-0.419691	0.376	0.652	1.90595e-19
KCTD12	8.22174e-24	-0.354655	0.182	0.441	2.15114e-19
PHGDH	1.10092e-23	-0.282463	0.188	0.48	2.88044e-19
HMOX1	1.15394e-23	-0.460293	0.136	0.38	3.01916e-19
NR4A2	1.3592e-23	0.578612	0.726	0.56	3.55622e-19
YPEL3	1.46893e-23	-0.298093	0.25	0.547	3.84332e-19
ARRDC3	1.57218e-23	0.592427	0.648	0.48	4.11345e-19
FOXO1	1.62906e-23	-0.358506	0.332	0.612	4.26226e-19
TAX1BP3	1.74341e-23	-0.282182	0.24	0.527	4.56147e-19
CD63	1.80084e-23	0.30271	0.988	0.93	4.71171e-19
PCOLCE	1.85423e-23	-0.434907	0.185	0.431	4.85142e-19
MYH9	2.09836e-23	-0.321702	0.212	0.493	5.49015e-19
NFKBIA	2.16189e-23	0.642261	0.809	0.784	5.65637e-19
PPP3CA	2.17147e-23	-0.362868	0.279	0.557	5.68145e-19
OLA1	2.28034e-23	-0.342606	0.255	0.54	5.96629e-19
ZNHIT1	2.36002e-23	-0.334465	0.334	0.644	6.17475e-19
MEST	2.44184e-23	-0.387287	0.107	0.346	6.38882e-19
DDB1	2.46721e-23	-0.334736	0.241	0.522	6.45522e-19
TIMM17A	2.56134e-23	-0.259327	0.146	0.421	6.7015e-19
NDUFS6	3.32065e-23	-0.378957	0.413	0.689	8.68816e-19
LAPTM4A	3.37755e-23	-0.324439	0.93	0.891	8.83702e-19
SELENOM	3.88774e-23	0.280731	0.827	0.642	1.01719e-18
EIF5A	4.05307e-23	-0.514928	0.447	0.676	1.06044e-18
PSMA4	4.23226e-23	-0.374162	0.362	0.634	1.10733e-18
PRPS2	5.70584e-23	-0.557929	0.241	0.503	1.49288e-18
C1QBP	6.62124e-23	-0.43851	0.385	0.642	1.73238e-18
POLR2L	6.80972e-23	-0.453734	0.541	0.749	1.7817e-18
PSMD2	6.82741e-23	-0.355104	0.215	0.49	1.78632e-18
POLR2G	7.32285e-23	-0.294089	0.213	0.51	1.91595e-18
CAPZB	8.31304e-23	-0.375102	0.419	0.687	2.17502e-18
FOXP1	1.05624e-22	-0.375052	0.431	0.701	2.76356e-18
CYC1	1.124e-22	-0.304967	0.355	0.647	2.94084e-18
GJA1	1.15905e-22	-0.470342	0.337	0.58	3.03253e-18
CCT3	1.16377e-22	-0.373537	0.63	0.773	3.04489e-18
WDFY2	1.28422e-22	-0.266021	0.089	0.314	3.36003e-18
CCL2	1.41457e-22	0.78312	0.316	0.104	3.70109e-18
CCAR1	1.5025e-22	-0.289322	0.194	0.478	3.93115e-18
TKT	1.768e-22	-0.406696	0.63	0.796	4.6258e-18
TRIB1	1.86173e-22	0.383846	0.452	0.207	4.87104e-18
ETS2	1.97505e-22	0.417741	0.517	0.323	5.16753e-18
SERTAD1	2.47561e-22	0.313458	0.896	0.749	6.47719e-18
ICAM1	2.73232e-22	0.568805	0.292	0.094	7.14885e-18
NUSAP1	2.76172e-22	-0.30268	0.079	0.294	7.22577e-18
DYNLL1	3.13247e-22	-0.425049	0.899	0.94	8.19581e-18
ATOX1	3.811e-22	-0.338922	0.264	0.56	9.97111e-18
ZNF292	3.94753e-22	-0.282282	0.262	0.564	1.03283e-17
RPL26L1	3.9557e-22	-0.255742	0.192	0.475	1.03497e-17
PLA2G12A	4.11257e-22	-0.334253	0.207	0.48	1.07601e-17
COX5B	4.41548e-22	-0.342747	0.785	0.883	1.15527e-17
CFL1	4.77168e-22	-0.471184	0.829	0.893	1.24846e-17
MMAB	4.95092e-22	-0.284804	0.148	0.406	1.29536e-17
BAG3	5.15799e-22	0.577342	0.499	0.321	1.34954e-17
ADAMTS1	6.88673e-22	0.48834	0.785	0.607	1.80184e-17
BCAS2	7.5785e-22	0.461394	0.647	0.517	1.98284e-17
RAD23B	7.58862e-22	-0.364192	0.3	0.574	1.98549e-17
NDUFB5	7.78257e-22	-0.368488	0.544	0.736	2.03623e-17
NAA10	8.59279e-22	-0.279133	0.195	0.48	2.24822e-17
PRKAR2B	9.14719e-22	-0.67765	0.365	0.594	2.39327e-17
PTOV1	1.02046e-21	-0.293068	0.31	0.61	2.66993e-17
ARID5B	1.25157e-21	0.58687	0.748	0.617	3.27462e-17
DDX3X	1.42532e-21	0.404918	0.902	0.818	3.72921e-17
PLIN2	1.60875e-21	-0.255396	0.088	0.304	4.20912e-17
PSMA1	1.61344e-21	-0.381397	0.416	0.692	4.2214e-17
CAPZA1	1.65517e-21	-0.251872	0.155	0.43	4.33058e-17
ARF6	1.72923e-21	-0.350459	0.252	0.528	4.52435e-17
RHOB	1.80034e-21	-0.450058	0.702	0.86	4.71042e-17
DHCR7	1.84192e-21	-0.371572	0.159	0.411	4.8192e-17
TRAPPC4	1.89018e-21	-0.347459	0.159	0.415	4.94547e-17
ATP6V1D	1.94109e-21	-0.260017	0.145	0.4	5.07867e-17
NOB1	1.94388e-21	-0.25338	0.243	0.528	5.08597e-17
PLIN3	1.97122e-21	-0.40125	0.356	0.624	5.1575e-17
COL12A1	1.99965e-21	0.390759	0.468	0.251	5.2319e-17
CTTN	2.52607e-21	-0.260396	0.262	0.545	6.60922e-17
SSR4	3.98831e-21	-0.389261	0.678	0.798	1.0435e-16
FOXL2	3.99563e-21	-0.297668	0.218	0.485	1.04542e-16
CTSL	4.62631e-21	0.708263	0.665	0.572	1.21043e-16
KDM5A	5.75049e-21	-0.25963	0.224	0.503	1.50456e-16
AURKAIP1	5.84754e-21	-0.328977	0.359	0.647	1.52995e-16
CTNNB1	6.22789e-21	-0.375847	0.463	0.691	1.62947e-16
SLFN11	6.29718e-21	0.33381	0.346	0.134	1.64759e-16
IL32	6.3798e-21	-0.416385	0.17	0.418	1.66921e-16
LRP1	9.75284e-21	0.37639	0.651	0.51	2.55173e-16
MEF2C	1.13753e-20	-0.31526	0.271	0.542	2.97623e-16
MXRA7	1.21473e-20	-0.478408	0.502	0.699	3.17822e-16
TNNI3	1.23928e-20	-0.901122	0	0.122	3.24245e-16
PPP4C	1.27347e-20	-0.308674	0.188	0.455	3.3319e-16
ATP5ME	1.61714e-20	-0.37706	0.739	0.865	4.23108e-16
NDUFS7	1.68771e-20	-0.28537	0.291	0.597	4.41573e-16
CSRNP1	1.7569e-20	0.344216	0.702	0.557	4.59674e-16
ISOC1	2.0207e-20	-0.255315	0.186	0.443	5.28696e-16
FABP5	2.04026e-20	-0.342879	0.091	0.303	5.33812e-16
IFI27	2.09012e-20	-0.921715	0.359	0.599	5.46859e-16
MLF1	2.14605e-20	0.526957	0.61	0.47	5.61492e-16
NDUFB11	2.15037e-20	-0.352138	0.542	0.744	5.62623e-16
ACAT2	2.20058e-20	-0.458008	0.194	0.435	5.75759e-16
FGFR1	2.27853e-20	0.344231	0.557	0.376	5.96154e-16
PNPLA8	2.53534e-20	0.386063	0.672	0.537	6.63346e-16
AK1	2.5907e-20	-0.518037	0.334	0.567	6.7783e-16
EPS8	2.90502e-20	-0.340598	0.38	0.649	7.60068e-16
TAF7	2.92476e-20	0.326751	0.745	0.651	7.65235e-16
VCL	3.04126e-20	-0.298384	0.216	0.467	7.95715e-16
SMDT1	3.49408e-20	0.284078	0.873	0.736	9.14191e-16
GADD45GIP1	3.79629e-20	-0.349413	0.462	0.719	9.93262e-16
PDCD4	3.98341e-20	-0.306249	0.458	0.709	1.04222e-15
ATP5PB	4.22991e-20	-0.341211	0.395	0.637	1.10671e-15
SLC2A4RG	4.41158e-20	-0.257785	0.203	0.475	1.15425e-15
HBA1	4.41413e-20	-1.22466	0	0.119	1.15491e-15
NDUFB2	4.72258e-20	-0.405377	0.651	0.803	1.23562e-15
RNASE1	4.7833e-20	-0.726157	0.559	0.686	1.2515e-15
COX7A2	4.8101e-20	-0.353301	0.729	0.834	1.25851e-15
TMEM123	4.86151e-20	-0.320013	0.335	0.607	1.27197e-15
CYB5R3	5.557e-20	-0.428824	0.367	0.614	1.45393e-15
NDUFA2	5.82325e-20	-0.348798	0.468	0.721	1.5236e-15
ACTR2	6.02729e-20	-0.293822	0.253	0.543	1.57698e-15
PDIA6	6.85192e-20	-0.32273	0.517	0.717	1.79274e-15
CDV3	7.05575e-20	0.36256	0.736	0.639	1.84607e-15
RARRES2	7.29791e-20	0.279141	0.957	0.856	1.90943e-15
ACP1	7.67319e-20	-0.308233	0.32	0.61	2.00761e-15
ILK	8.51091e-20	-0.259708	0.219	0.497	2.22679e-15
DUSP1	8.85997e-20	-0.469542	0.785	0.865	2.31812e-15
HDAC2	1.05618e-19	-0.286627	0.267	0.548	2.76339e-15
COL4A1	1.06183e-19	-0.398098	0.255	0.497	2.77817e-15
RASL11A	1.20625e-19	0.323828	0.301	0.11	3.15603e-15
FXYD1	1.21702e-19	0.347434	0.49	0.254	3.18421e-15
PPM1G	1.33e-19	-0.258277	0.244	0.525	3.47982e-15
SUMO1	1.56912e-19	-0.306246	0.45	0.701	4.10544e-15
RAC1	1.64113e-19	-0.303293	0.82	0.878	4.29386e-15
PLD3	1.69287e-19	-0.273496	0.349	0.64	4.42922e-15
IGFBP4	1.71695e-19	0.301407	0.844	0.724	4.49224e-15
KPNB1	1.8306e-19	-0.330729	0.392	0.625	4.78958e-15
RCN2	2.2157e-19	-0.328987	0.416	0.657	5.79716e-15
UBE2I	2.32411e-19	-0.319828	0.441	0.702	6.08079e-15
TSPAN6	2.37815e-19	-0.360468	0.203	0.455	6.22219e-15
TXNL4A	2.46114e-19	-0.266318	0.222	0.492	6.43932e-15
RGCC	2.48984e-19	-0.288465	0.022	0.169	6.51442e-15
CTSC	2.73137e-19	-0.393399	0.224	0.458	7.14636e-15
TUFM	2.83757e-19	-0.34704	0.472	0.704	7.42421e-15
SYPL1	3.0701e-19	-0.304297	0.343	0.61	8.0326e-15
RGS2	3.14004e-19	0.624621	0.607	0.463	8.2156e-15
SCN7A	3.31285e-19	0.313143	0.443	0.234	8.66774e-15
COL1A2	3.95063e-19	-0.898577	0.519	0.652	1.03364e-14
NDUFC2	3.98386e-19	-0.283381	0.68	0.814	1.04234e-14
TMEM258	4.05938e-19	-0.344297	0.705	0.843	1.0621e-14
RNASEH2C	4.73331e-19	-0.411311	0.408	0.635	1.23842e-14
HSBP1	4.99578e-19	-0.392529	0.618	0.781	1.30709e-14
MRPS21	5.01801e-19	-0.328641	0.519	0.756	1.31291e-14
LAMTOR5	6.93385e-19	-0.316922	0.489	0.721	1.81417e-14
ELK1	7.26146e-19	-0.331634	0.151	0.376	1.89989e-14
XBP1	7.27791e-19	0.371565	0.63	0.505	1.90419e-14
CCT8	7.41553e-19	-0.378072	0.507	0.711	1.9402e-14
RPN2	7.55398e-19	-0.314177	0.325	0.59	1.97642e-14
ECI2	7.86119e-19	-0.284624	0.31	0.584	2.0568e-14
C9orf16	1.09157e-18	-0.264117	0.332	0.609	2.85598e-14
TXNRD1	1.14214e-18	-0.373941	0.244	0.492	2.98829e-14
ATXN10	1.15187e-18	-0.330517	0.283	0.548	3.01375e-14
NME1	1.16347e-18	-0.421409	0.259	0.495	3.04409e-14
TXN	1.2224e-18	-0.335002	0.796	0.898	3.19829e-14
PSMG2	1.26078e-18	-0.287875	0.396	0.682	3.29871e-14
USP8	1.31295e-18	-0.251339	0.228	0.488	3.4352e-14
WFIKKN2	1.36503e-18	0.351887	0.264	0.08	3.57146e-14
C1orf43	1.75294e-18	-0.265587	0.316	0.584	4.5864e-14
SH3BGRL3	1.91193e-18	-0.334735	0.27	0.545	5.00238e-14
UBE2M	2.20613e-18	-0.263439	0.332	0.614	5.77212e-14
GAS6	3.51249e-18	-0.344179	0.411	0.669	9.19007e-14
H2AFY	3.53771e-18	-0.305761	0.294	0.555	9.25606e-14
RHOC	3.64832e-18	-0.334886	0.426	0.682	9.54547e-14
POLR2J	3.65107e-18	-0.292976	0.359	0.652	9.55265e-14
VPS35	4.2619e-18	-0.309726	0.28	0.543	1.11508e-13
HSPE1	4.27611e-18	0.44441	0.945	0.885	1.1188e-13
RSF1	4.34831e-18	-0.264797	0.374	0.649	1.13769e-13
BRD7	4.95664e-18	-0.270755	0.212	0.475	1.29686e-13
CYP51A1	5.2175e-18	-0.520905	0.462	0.644	1.36511e-13
UQCRFS1	5.96265e-18	-0.29947	0.359	0.622	1.56007e-13
RNASEK	6.04792e-18	-0.318415	0.785	0.856	1.58238e-13
ZNF141	6.0699e-18	0.464757	0.441	0.269	1.58813e-13
MPG	6.08544e-18	-0.283983	0.358	0.604	1.59219e-13
COA3	6.48067e-18	-0.265046	0.207	0.47	1.6956e-13
PPP1CC	6.70402e-18	-0.297672	0.398	0.682	1.75404e-13
DKC1	6.97446e-18	-0.259657	0.149	0.383	1.8248e-13
NDUFC1	7.35605e-18	-0.356265	0.514	0.724	1.92464e-13
GBP2	7.50761e-18	0.38766	0.526	0.348	1.96429e-13
AMH	8.15563e-18	-1.01846	0.007	0.124	2.13384e-13
RBBP6	8.34556e-18	-0.422181	0.455	0.672	2.18353e-13
TMOD3	9.03832e-18	-0.253454	0.186	0.421	2.36479e-13
RBX1	1.05517e-17	-0.307449	0.386	0.651	2.76073e-13
CEBPD	1.0803e-17	0.371409	0.967	0.901	2.8265e-13
PHF6	1.15369e-17	-0.26494	0.25	0.508	3.01851e-13
CTSA	1.18319e-17	-0.261831	0.183	0.418	3.0957e-13
CCN5	1.26091e-17	0.322296	0.718	0.565	3.29905e-13
PSMA2	1.39766e-17	-0.33418	0.538	0.742	3.65683e-13
CUEDC2	1.49921e-17	-0.285142	0.317	0.584	3.92253e-13
PPP1R12A	1.52249e-17	-0.266947	0.322	0.585	3.98345e-13
RAD21	1.58146e-17	-0.253022	0.292	0.554	4.13773e-13
DSP	1.68315e-17	-0.432902	0.006	0.119	4.40379e-13
PRNP	1.74707e-17	0.409208	0.598	0.493	4.57104e-13
PLSCR1	1.75856e-17	0.427184	0.604	0.478	4.6011e-13
MARCKS	1.93769e-17	-0.409009	0.484	0.697	5.06977e-13
PHPT1	2.01717e-17	-0.343621	0.566	0.758	5.27774e-13
PSMC3	2.03018e-17	-0.28068	0.246	0.52	5.31177e-13
GDI2	2.05085e-17	-0.308902	0.405	0.656	5.36584e-13
MGST1	2.20633e-17	-0.28698	0.009	0.125	5.77264e-13
DDX24	2.57232e-17	-0.330271	0.675	0.819	6.73021e-13
NR2F2	2.5781e-17	-0.349412	0.735	0.856	6.74535e-13
PSMB3	2.59585e-17	-0.30407	0.356	0.622	6.79179e-13
ELL2	2.72353e-17	0.383662	0.434	0.251	7.12583e-13
MRPS24	2.9687e-17	-0.301533	0.547	0.774	7.76732e-13
TBCA	3.05349e-17	-0.28504	0.876	0.916	7.98916e-13
HDDC2	3.12904e-17	-0.251404	0.244	0.512	8.18683e-13
TMED10	3.25282e-17	-0.276605	0.452	0.679	8.51067e-13
SOWAHC	3.52132e-17	-0.256126	0.136	0.341	9.21319e-13
NHP2	3.7837e-17	-0.304956	0.419	0.656	9.89968e-13
TSG101	4.34773e-17	-0.255497	0.224	0.478	1.13754e-12
ATP5IF1	4.6308e-17	-0.552841	0.629	0.803	1.2116e-12
RTF2	5.11564e-17	-0.250448	0.288	0.569	1.33846e-12
STAR	5.20999e-17	0.31568	0.952	0.799	1.36314e-12
BSG	5.36859e-17	-0.282425	0.465	0.706	1.40464e-12
IRS2	5.86211e-17	-0.300906	0.34	0.587	1.53376e-12
COX6A1	6.18475e-17	-0.30657	0.754	0.846	1.61818e-12
KLF2	6.27027e-17	-0.407198	0.516	0.712	1.64055e-12
UAP1	6.37625e-17	0.436482	0.505	0.373	1.66828e-12
SF3B6	6.91619e-17	-0.344137	0.672	0.806	1.80955e-12
CAPNS1	7.81009e-17	-0.25879	0.31	0.584	2.04343e-12
PRDX2	7.95914e-17	-0.307409	0.854	0.891	2.08243e-12
SCARB1	8.01166e-17	-0.397162	0.158	0.375	2.09617e-12
ACTA2	8.70233e-17	-0.697967	0.201	0.433	2.27688e-12
ATP1B3	9.03399e-17	0.69448	0.692	0.612	2.36365e-12
CDH11	9.31517e-17	-0.378605	0.458	0.661	2.43722e-12
PIM3	9.3833e-17	0.418062	0.471	0.294	2.45505e-12
MICOS13	9.8663e-17	-0.288847	0.362	0.617	2.58142e-12
HIGD2A	9.9728e-17	-0.291878	0.598	0.794	2.60928e-12
UBXN4	1.03609e-16	-0.326969	0.595	0.768	2.71082e-12
ARPC4	1.04416e-16	-0.259577	0.221	0.472	2.73195e-12
BEX2	1.10275e-16	0.296659	0.532	0.363	2.88523e-12
HMG20B	1.24743e-16	-0.254876	0.152	0.371	3.26378e-12
PGK1	1.28477e-16	-0.35638	0.42	0.639	3.36147e-12
PSMA6	1.33257e-16	-0.294091	0.414	0.661	3.48654e-12
SNHG7	1.48317e-16	0.261722	0.936	0.839	3.88056e-12
CLU	1.4897e-16	0.257226	0.66	0.462	3.89764e-12
SNRPB2	1.8642e-16	-0.304319	0.432	0.712	4.87749e-12
CLIC1	1.88044e-16	-0.358264	0.747	0.861	4.91999e-12
S100A6	1.94819e-16	-1.19012	0.949	0.916	5.09725e-12
CAMTA1	2.00087e-16	-0.393033	0.484	0.652	5.23509e-12
OSR2	2.13981e-16	-0.286037	0.152	0.365	5.59861e-12
NDUFA11	2.31173e-16	-0.304757	0.694	0.851	6.04842e-12
NDUFA10	2.36133e-16	-0.290423	0.416	0.645	6.17819e-12
GTF2B	2.50796e-16	0.433571	0.59	0.478	6.56183e-12
LITAF	2.68426e-16	0.441561	0.553	0.421	7.02309e-12
GASK1B	2.68827e-16	-0.289376	0.338	0.582	7.03358e-12
ARPC1A	3.12883e-16	-0.280412	0.386	0.645	8.18626e-12
MICOS10	3.27629e-16	-0.357698	0.551	0.734	8.57207e-12
RESF1	3.3413e-16	-0.266132	0.343	0.602	8.74217e-12
ENG	3.41082e-16	-0.38708	0.282	0.482	8.92406e-12
RTRAF	3.53773e-16	-0.307477	0.648	0.801	9.25612e-12
POMP	3.75069e-16	-0.380411	0.58	0.741	9.81331e-12
ERH	3.7805e-16	-0.335262	0.568	0.774	9.89129e-12
TPM3	4.08107e-16	-0.298223	0.364	0.597	1.06777e-11
BRK1	4.10784e-16	-0.290054	0.639	0.783	1.07477e-11
LPL	4.118e-16	-0.316017	0.03	0.164	1.07743e-11
CALR	4.19513e-16	-0.417631	0.645	0.784	1.09761e-11
RPS27L	4.37795e-16	-0.335602	0.626	0.808	1.14545e-11
ECEL1	7.05997e-16	0.25816	0.195	0.05	1.84717e-11
RANBP1	7.16548e-16	-0.40823	0.459	0.676	1.87478e-11
SSBP3	7.49531e-16	-0.289033	0.362	0.612	1.96107e-11
NBL1	7.60007e-16	0.286521	0.733	0.61	1.98848e-11
ATP6V0E1	8.41327e-16	-0.277391	0.578	0.781	2.20125e-11
MRPL41	8.47332e-16	-0.256491	0.313	0.572	2.21696e-11
PRDX6	8.71755e-16	-0.315517	0.793	0.853	2.28086e-11
ARPC5	9.23865e-16	-0.275099	0.317	0.567	2.4172e-11
MRPL3	1.10624e-15	-0.263011	0.291	0.562	2.89437e-11
PRPF40A	1.15892e-15	-0.300077	0.385	0.63	3.0322e-11
TCEAL2	1.22128e-15	0.285122	0.489	0.278	3.19534e-11
IRF2BPL	1.23895e-15	-0.256138	0.23	0.465	3.2416e-11
AAMDC	1.33925e-15	-0.368046	0.367	0.594	3.50401e-11
HINT1	1.35748e-15	-0.3085	0.888	0.923	3.55172e-11
POLR2I	1.37632e-15	-0.268774	0.458	0.709	3.60099e-11
PSMA7	1.57737e-15	-0.37875	0.748	0.819	4.12703e-11
SNRPD3	1.72818e-15	-0.269708	0.404	0.676	4.52161e-11
MT3	1.90529e-15	-0.380197	0.01	0.117	4.98501e-11
FST	2.39794e-15	-0.407411	0.016	0.13	6.27397e-11
BCLAF1	2.47703e-15	-0.273221	0.469	0.676	6.48091e-11
YWHAZ	2.91368e-15	0.272661	0.82	0.751	7.62336e-11
GADD45B	3.0105e-15	0.566401	0.927	0.846	7.87668e-11
HSD17B6	3.25445e-15	-0.262347	0.019	0.135	8.51494e-11
PSMB2	3.45123e-15	-0.269621	0.337	0.59	9.02981e-11
MRPL57	3.60714e-15	-0.256576	0.382	0.632	9.43772e-11
LCMT1	3.66387e-15	-0.310864	0.195	0.418	9.58614e-11
IFI27L1	3.72168e-15	-0.258185	0.341	0.59	9.7374e-11
LTBP4	3.7943e-15	0.374905	0.498	0.355	9.92742e-11
RALBP1	4.2193e-15	-0.280931	0.344	0.59	1.10394e-10
SBDS	4.2409e-15	0.258708	0.741	0.701	1.10959e-10
DNAJC7	4.50812e-15	-0.252474	0.316	0.56	1.1795e-10
HSPD1	4.65792e-15	0.383406	0.96	0.906	1.2187e-10
PPA1	4.87155e-15	-0.339549	0.446	0.674	1.27459e-10
BNIP3L	4.99233e-15	-0.283055	0.586	0.774	1.30619e-10
WDR1	5.66335e-15	-0.272229	0.249	0.48	1.48176e-10
OIP5-AS1	5.81327e-15	-0.269365	0.204	0.436	1.52098e-10
GCC2	5.89017e-15	-0.255693	0.373	0.62	1.5411e-10
LGALS3BP	6.02662e-15	-0.271319	0.501	0.714	1.5768e-10
GLRX5	6.33053e-15	-0.259859	0.487	0.699	1.65632e-10
EMP1	6.83939e-15	0.517171	0.407	0.247	1.78946e-10
ATP6V0B	6.96008e-15	-0.272185	0.353	0.59	1.82104e-10
FHL2	8.42429e-15	-0.345558	0.82	0.875	2.20413e-10
SLIRP	8.49411e-15	-0.316704	0.401	0.644	2.2224e-10
CYSTM1	8.92494e-15	0.323772	0.472	0.341	2.33512e-10
HDGF	1.0399e-14	-0.250739	0.267	0.523	2.7208e-10
SNX6	1.07565e-14	-0.313706	0.362	0.597	2.81433e-10
OST4	1.11529e-14	-0.27102	0.873	0.911	2.91804e-10
BOD1	1.12823e-14	-0.277689	0.382	0.609	2.9519e-10
TYMS	1.15408e-14	-0.303149	0.007	0.105	3.01954e-10
ECHS1	1.16027e-14	-0.286306	0.423	0.664	3.03574e-10
CDH2	1.39206e-14	-0.280919	0.051	0.189	3.64218e-10
PSME2	1.41921e-14	-0.34139	0.3	0.522	3.71322e-10
TALDO1	1.58559e-14	-0.258003	0.398	0.64	4.14853e-10
IL1R1	1.73564e-14	0.423605	0.285	0.134	4.54112e-10
GSTP1	1.75761e-14	-0.314925	0.936	0.948	4.59861e-10
THOC7	1.77508e-14	-0.258469	0.286	0.532	4.64431e-10
HSPA6	2.0544e-14	1.48199	0.277	0.122	5.37512e-10
TMEM176A	2.13828e-14	0.287423	0.493	0.323	5.59459e-10
NDUFB1	2.21756e-14	-0.264336	0.435	0.671	5.80204e-10
CHURC1	2.38178e-14	-0.255511	0.51	0.736	6.23168e-10
DDX21	3.06186e-14	0.356652	0.697	0.609	8.01105e-10
NDUFA3	3.21009e-14	-0.315328	0.377	0.607	8.39887e-10
VDAC3	3.30976e-14	-0.256779	0.316	0.559	8.65966e-10
NEDD8	3.39484e-14	-0.293449	0.686	0.806	8.88227e-10
PSMB1	3.5804e-14	-0.268079	0.666	0.818	9.36775e-10
SNRPC	3.72934e-14	-0.25208	0.285	0.53	9.75745e-10
BORCS7	4.02176e-14	-0.256383	0.352	0.575	1.05225e-09
PDGFRA	4.2184e-14	-0.349657	0.395	0.594	1.1037e-09
ATP5MC1	4.24498e-14	-0.35423	0.42	0.629	1.11066e-09
APRT	4.27051e-14	-0.261959	0.507	0.714	1.11734e-09
PDLIM3	5.16954e-14	0.329656	0.44	0.273	1.35256e-09
PCBP2	5.39118e-14	-0.274978	0.769	0.836	1.41055e-09
ASS1	6.03856e-14	-0.28174	0.119	0.294	1.57993e-09
TMSB4X	6.05212e-14	-0.390125	0.996	0.988	1.58348e-09
B4GALT1	6.22254e-14	0.461083	0.516	0.421	1.62807e-09
IDI1	6.43815e-14	-0.583121	0.441	0.617	1.68448e-09
PPP1R14B	7.5664e-14	-0.319431	0.334	0.552	1.97967e-09
PRDX5	8.21585e-14	-0.273978	0.851	0.903	2.1496e-09
MDH1	9.89845e-14	-0.250622	0.361	0.6	2.58983e-09
ISG20	1.21684e-13	0.399132	0.31	0.156	3.18374e-09
NME4	1.22002e-13	-0.311313	0.338	0.575	3.19207e-09
COPS6	1.26311e-13	-0.274499	0.385	0.635	3.30481e-09
HSPB1	1.32865e-13	0.627908	0.8	0.789	3.47628e-09
C14orf119	1.3707e-13	-0.25166	0.155	0.36	3.58631e-09
MAP1B	1.43193e-13	-0.253747	0.164	0.351	3.7465e-09
PHLDA1	1.43434e-13	0.518427	0.544	0.418	3.75281e-09
SEMA6A	1.61851e-13	0.273478	0.238	0.097	4.23466e-09
BTG3	1.7126e-13	0.328642	0.587	0.48	4.48086e-09
KCTD20	1.801e-13	0.441984	0.472	0.361	4.71212e-09
GNAI2	1.98875e-13	-0.285042	0.486	0.716	5.20335e-09
SLC25A3	2.52462e-13	-0.258211	0.945	0.931	6.6054e-09
NONO	2.71955e-13	-0.322085	0.513	0.687	7.11542e-09
HEXIM1	3.08731e-13	0.26886	0.572	0.436	8.07763e-09
VCAN	3.69045e-13	-0.372027	0.01	0.102	9.65568e-09
ALAS1	3.7957e-13	-0.274973	0.127	0.299	9.93107e-09
EMP3	4.07095e-13	0.277899	0.56	0.426	1.06512e-08
C1orf122	4.63262e-13	-0.254275	0.262	0.488	1.21208e-08
RASD1	5.68766e-13	-0.25469	0.207	0.413	1.48812e-08
EIF1AX	7.20304e-13	0.25952	0.893	0.836	1.8846e-08
AREG	7.72167e-13	0.753223	0.283	0.134	2.0203e-08
SEC63	7.88319e-13	-0.29811	0.425	0.629	2.06256e-08
CCNH	7.91792e-13	0.38446	0.529	0.436	2.07164e-08
ZC3HAV1	9.86042e-13	0.440207	0.618	0.523	2.57988e-08
COPS9	1.00644e-12	-0.2689	0.581	0.756	2.63325e-08
HSD17B1	1.05993e-12	-0.717535	0.092	0.234	2.77321e-08
NDUFB8	1.32778e-12	-0.278278	0.621	0.774	3.47402e-08
ESYT2	1.33254e-12	0.309753	0.441	0.324	3.48647e-08
TLE5	1.34172e-12	-0.29264	0.517	0.716	3.51047e-08
LIMA1	1.3921e-12	-0.262071	0.307	0.507	3.64229e-08
SRSF11	1.60022e-12	-0.260548	0.593	0.763	4.1868e-08
FXYD6	1.71577e-12	-0.267756	0.492	0.686	4.48914e-08
NDUFB4	2.69535e-12	-0.272059	0.754	0.829	7.05212e-08
HNRNPK	3.05398e-12	-0.300493	0.821	0.858	7.99044e-08
SPCS1	3.1779e-12	-0.270954	0.55	0.739	8.31466e-08
TCF25	3.25071e-12	-0.254766	0.575	0.756	8.50517e-08
LSM5	3.34732e-12	-0.30176	0.376	0.605	8.75793e-08
SEC61G	3.36899e-12	-0.268963	0.623	0.779	8.81462e-08
KLF10	4.07301e-12	0.303874	0.768	0.63	1.06566e-07
TCF4	4.52305e-12	-0.275064	0.465	0.64	1.18341e-07
ID2	5.60561e-12	0.366475	0.751	0.656	1.46665e-07
IGFBP7	6.30604e-12	-0.488643	0.772	0.844	1.64991e-07
CLEC2B	7.51542e-12	0.458834	0.618	0.522	1.96634e-07
SELENOH	8.35144e-12	-0.269378	0.692	0.806	2.18507e-07
MYL6	8.78194e-12	-0.310365	0.969	0.957	2.29771e-07
CALM2	9.82042e-12	-0.252868	0.918	0.938	2.56942e-07
KIAA0040	9.88675e-12	0.264469	0.206	0.082	2.58677e-07
TIMP1	1.08666e-11	0.271654	0.905	0.844	2.84313e-07
CTH	1.47449e-11	0.271245	0.265	0.129	3.85784e-07
ELOC	1.50849e-11	0.322217	0.705	0.661	3.94681e-07
NDUFA12	1.57689e-11	-0.260873	0.449	0.661	4.12577e-07
TXNL1	1.59989e-11	-0.29903	0.571	0.711	4.18595e-07
PRMT1	1.62008e-11	-0.297301	0.538	0.736	4.23879e-07
COPE	1.6277e-11	-0.27742	0.455	0.657	4.25872e-07
SNHG14	1.63794e-11	-0.259476	0.355	0.552	4.2855e-07
CCNB1	1.70194e-11	-0.357303	0.037	0.145	4.45296e-07
THBS1	1.98044e-11	-0.364937	0.386	0.564	5.18162e-07
NFE2L2	2.00264e-11	-0.280328	0.718	0.806	5.23971e-07
OLFML3	2.0159e-11	-0.328103	0.365	0.555	5.27441e-07
HSP90B1	4.05322e-11	-0.294292	0.848	0.849	1.06048e-06
BANF1	4.92298e-11	-0.267407	0.601	0.761	1.28805e-06
IGFBP6	4.95514e-11	0.312388	0.27	0.129	1.29646e-06
CHORDC1	5.35013e-11	0.353856	0.542	0.488	1.39981e-06
CFH	5.42469e-11	0.272141	0.62	0.523	1.41932e-06
RNF7	8.62071e-11	-0.305169	0.648	0.768	2.25552e-06
LRRC75A	8.70199e-11	-0.261452	0.283	0.492	2.27679e-06
COLEC11	9.36521e-11	-0.275858	0.261	0.448	2.45031e-06
AVPI1	1.12219e-10	-0.287077	0.145	0.294	2.93609e-06
HNRNPC	2.01761e-10	-0.258528	0.815	0.853	5.27888e-06
ZNF704	2.08235e-10	-0.276722	0.346	0.547	5.44826e-06
ARC	2.57759e-10	0.35653	0.192	0.079	6.74401e-06
TCEAL4	3.20179e-10	-0.318654	0.838	0.876	8.37717e-06
MEG3	3.34218e-10	0.357351	0.872	0.747	8.74448e-06
DUSP2	3.39327e-10	-0.290306	0.057	0.171	8.87815e-06
KDELR2	3.91517e-10	-0.27322	0.396	0.584	1.02436e-05
EIF4E	3.91865e-10	0.456146	0.51	0.435	1.02528e-05
ZDBF2	4.22315e-10	0.301048	0.516	0.41	1.10494e-05
PSMD8	4.93029e-10	-0.27124	0.52	0.689	1.28996e-05
SOD2	5.09521e-10	0.320543	0.633	0.56	1.33311e-05
ANAPC11	5.21838e-10	-0.25741	0.462	0.682	1.36534e-05
DNAJB1	5.22947e-10	0.534182	0.94	0.868	1.36824e-05
ZFP36L2	6.50954e-10	-0.389555	0.808	0.873	1.70316e-05
SELENOW	7.18144e-10	-0.263266	0.69	0.819	1.87895e-05
HSPA1A	8.78252e-10	0.87822	0.827	0.823	2.29786e-05
DHRS2	9.10171e-10	0.316298	0.209	0.095	2.38137e-05
HMGN1	9.33857e-10	-0.305284	0.754	0.841	2.44334e-05
MAP1LC3B	1.31722e-09	0.279367	0.694	0.656	3.44637e-05
LDLR	1.39747e-09	-0.629302	0.456	0.554	3.65633e-05
DLK1	1.50128e-09	-0.469552	0.089	0.214	3.92796e-05
HSPB6	1.5669e-09	-0.402698	0.326	0.487	4.09965e-05
ZNF428	1.77052e-09	-0.273722	0.468	0.649	4.63239e-05
PSAP	2.12176e-09	-0.373262	0.733	0.806	5.55136e-05
PDCD5	2.37754e-09	-0.251018	0.465	0.652	6.22059e-05
EIF3J	2.63665e-09	0.263861	0.58	0.527	6.89854e-05
KLF6	4.12481e-09	-0.459082	0.559	0.661	0.000107922
VDAC1	5.25751e-09	-0.255332	0.48	0.659	0.000137558
HIST1H4C	5.28341e-09	-0.284197	0.356	0.547	0.000138235
FOXC1	5.43457e-09	0.273822	0.231	0.124	0.00014219
ZBTB21	6.37309e-09	0.25868	0.359	0.261	0.000166746
PPP1R12B	7.32442e-09	-0.251631	0.194	0.341	0.000191636
MGP	7.78985e-09	-0.287814	0.364	0.523	0.000203814
KPNA2	9.24496e-09	-0.283643	0.2	0.368	0.000241885
F3	1.01085e-08	-0.278657	0.231	0.385	0.000264479
HES1	1.21529e-08	0.274363	0.708	0.609	0.000317969
CAV2	1.44017e-08	-0.262932	0.262	0.426	0.000376806
TMED5	1.50669e-08	0.253971	0.385	0.296	0.000394211
MARCKSL1	1.51307e-08	-0.33949	0.805	0.855	0.00039588
MAT2A	1.53685e-08	0.270818	0.581	0.522	0.000402102
RAN	1.69529e-08	-0.334619	0.754	0.804	0.000443555
PEG3	2.14231e-08	-0.38375	0.855	0.836	0.000560514
IDS	2.18968e-08	0.259382	0.481	0.426	0.000572908
ERF	2.1931e-08	0.250631	0.343	0.251	0.000573803
AHI1	2.53193e-08	0.318884	0.496	0.448	0.000662453
LSM7	2.62998e-08	-0.262798	0.596	0.751	0.000688109
EGR3	3.28916e-08	0.267246	0.613	0.525	0.000860575
ING2	4.20378e-08	0.415526	0.556	0.543	0.00109988
TPM1	5.09486e-08	-0.409042	0.538	0.687	0.00133302
IER5L	7.61215e-08	0.302321	0.601	0.542	0.00199164
TUBA1C	9.68153e-08	-0.347597	0.334	0.51	0.00253308
DPH3	1.01459e-07	0.281877	0.338	0.259	0.00265456
JPT1	1.55871e-07	-0.313014	0.368	0.56	0.00407821
SUB1	3.11687e-07	-0.267907	0.791	0.806	0.00815499
C7	3.42116e-07	-0.315866	0.565	0.639	0.00895112
TAGLN	4.86679e-07	-0.728639	0.343	0.48	0.0127335
JOSD1	4.88835e-07	0.254544	0.495	0.467	0.0127899
CXCL2	5.03141e-07	0.272855	0.14	0.059	0.0131642
HMGB1	5.48755e-07	-0.404364	0.942	0.958	0.0143576
AP1AR	5.72076e-07	0.274888	0.329	0.263	0.0149678
KLF4	1.42582e-06	-0.260423	0.56	0.672	0.0373051
GATM	2.12824e-06	-0.324504	0.262	0.378	0.0556833
NAF1	2.12931e-06	0.273227	0.364	0.296	0.0557114
APOL6	3.57133e-06	0.254067	0.264	0.186	0.0934402
KRT18	4.35337e-06	-0.452179	0.107	0.199	0.113902
TXLNG	5.92502e-06	0.26546	0.387	0.341	0.155022
TFRC	6.89198e-06	0.329262	0.477	0.421	0.180322
DNAJB9	7.32663e-06	0.345968	0.481	0.453	0.191694
HMGB2	1.0625e-05	-0.337114	0.414	0.597	0.277992
TMEM70	1.27564e-05	0.279411	0.407	0.373	0.333757
HLA-A	1.38653e-05	-0.253699	0.864	0.866	0.362771
PSMA3	1.83105e-05	-0.266548	0.402	0.548	0.479077
IL6ST	2.35103e-05	-0.270382	0.592	0.662	0.615125
TUBB	2.51838e-05	-0.367775	0.797	0.88	0.658908
CD9	2.88787e-05	-0.278593	0.148	0.241	0.755582
COL6A1	4.51656e-05	-0.307388	0.747	0.753	1
RRAD	7.83398e-05	0.483418	0.25	0.181	1
DNAJA4	9.40231e-05	0.265049	0.224	0.162	1
HLA-C	0.000153057	-0.266178	0.838	0.838	1
CCND2	0.000172539	-0.30899	0.116	0.189	1
TPM4	0.00028198	-0.299998	0.747	0.768	1
COL1A1	0.000305391	-0.777442	0.441	0.508	1
MT2A	0.000417767	0.39233	0.757	0.726	1
HSPA8	0.000641506	0.253865	0.969	0.938	1
ALKAL2	0.000692946	0.322452	0.218	0.157	1
ALG13	0.000808063	0.358856	0.341	0.328	1
ZNF593	0.00381616	0.28036	0.45	0.473	1
TSC22D1	0.0100008	0.370394	0.706	0.756	1
AURKA	0.0194124	0.25635	0.249	0.216	1
SERPINE2	0.059298	-0.707001	0.358	0.413	1
STMN1	0.103814	-0.372559	0.757	0.803	1
HLA-B	0.13458	-0.253521	0.806	0.794	1
ISG15	0.172481	0.407943	0.544	0.562	1
GAR1	0.231552	0.260669	0.319	0.356	1
GADD45G	0.323941	0.258012	0.437	0.54	1
TUBA1B	0.352273	-0.547065	0.858	0.826	1
MAGED2	0.537351	-0.502212	0.635	0.651	1

## Sheet: monocyte M VS O
	p_val	avg_logFC	pct.1	pct.2	p_val_adj
VCAN	4.45362e-29	-2.5421	0.018	0.646	1.16524e-24
SLAMF7	7.01728e-29	0.792598	0.509	0.103	1.836e-24
MNDA	3.0665e-28	-0.931119	0.382	0.844	8.02318e-24
SH3BGRL3	8.11048e-28	-0.964739	0.782	0.971	2.12203e-23
S100A4	9.11901e-28	-1.24574	0.545	0.921	2.3859e-23
AL627171.2	1.88041e-27	0.631398	0.582	0.141	4.91989e-23
DUSP1	4.35562e-27	-0.933984	0.845	0.953	1.13961e-22
CSTA	1.40002e-26	-1.04525	0.164	0.707	3.66302e-22
HSPB1	1.05747e-25	1.76751	0.818	0.456	2.76676e-21
LYZ	1.87726e-25	-1.6507	0.518	0.891	4.91167e-21
SLC2A3	2.11705e-24	-1.15078	0.518	0.868	5.53904e-20
S100A10	5.06652e-24	-1.01824	0.682	0.914	1.32561e-19
LGALS1	1.07303e-23	-0.937024	0.664	0.924	2.80748e-19
S100A9	1.96434e-23	-1.00275	0.2	0.719	5.1395e-19
HIST1H4C	8.21376e-23	1.03091	0.527	0.148	2.14905e-18
HLA-DRB5	9.72075e-23	1.90536	0.636	0.31	2.54334e-18
HBEGF	2.24317e-22	-1.06433	0.427	0.817	5.86904e-18
RAB31	2.46729e-22	-0.729042	0.382	0.801	6.45541e-18
RPS26	3.53765e-22	-0.575334	0.891	0.983	9.25592e-18
JUNB	3.91318e-22	-0.620162	0.945	0.98	1.02384e-17
FCN1	6.16758e-22	-1.40655	0.145	0.671	1.61369e-17
HSPH1	8.75877e-22	1.72809	0.836	0.715	2.29164e-17
EREG	1.0021e-21	-1.65952	0.164	0.665	2.62189e-17
YWHAB	1.33908e-21	-0.675329	0.709	0.907	3.50358e-17
NEAT1	1.58714e-21	-0.703757	0.873	0.952	4.15258e-17
FKBP1A	1.7743e-21	-0.72894	0.455	0.833	4.64227e-17
CD79A	1.88321e-21	0.526159	0.227	0.019	4.92724e-17
HSPE1	2.08152e-21	1.50389	0.855	0.767	5.44609e-17
COTL1	5.35752e-21	-0.875476	0.545	0.889	1.40174e-16
CTSS	7.42306e-21	-0.958531	0.827	0.946	1.94217e-16
IGKC	7.47661e-21	2.34654	0.327	0.052	1.95618e-16
GAPDH	1.05119e-20	-0.708228	0.855	0.961	2.75033e-16
GABARAP	1.97689e-20	-0.560841	0.791	0.956	5.17234e-16
ANXA2	3.71533e-20	-0.858198	0.609	0.84	9.72078e-16
AL355075.4	1.08558e-19	0.46721	0.3	0.048	2.8403e-15
CPVL	2.23194e-19	-0.664399	0.409	0.808	5.83965e-15
MT-ND3	2.27239e-19	-0.553557	0.936	0.996	5.94549e-15
MIR155HG	4.73877e-19	0.894415	0.482	0.143	1.23985e-14
PFDN5	5.0475e-19	-0.500371	0.891	0.971	1.32063e-14
IRS2	7.50503e-19	-0.733472	0.2	0.656	1.96362e-14
LAPTM5	8.00184e-19	-0.648632	0.7	0.929	2.0936e-14
GRN	1.0111e-18	-0.720021	0.627	0.898	2.64545e-14
HSP90AA1	1.35004e-18	1.34392	0.964	0.975	3.53223e-14
CXCL9	1.58573e-18	1.50063	0.182	0.013	4.14891e-14
TREM1	2.03103e-18	-0.728557	0.145	0.61	5.31398e-14
AREG	2.05978e-18	-1.73714	0.491	0.763	5.38922e-14
HSPA1A	3.83444e-18	1.46272	0.936	0.907	1.00324e-13
SAMSN1	3.90114e-18	-0.686302	0.545	0.873	1.0207e-13
AP1S2	5.93729e-18	-0.665598	0.527	0.834	1.55343e-13
CORO1A	7.02787e-18	-0.67411	0.436	0.803	1.83877e-13
VIM	8.34643e-18	-0.654832	0.9	0.987	2.18376e-13
SH3BGRL	9.92678e-18	-0.572819	0.609	0.852	2.59724e-13
BNIP3L	1.17397e-17	-0.694024	0.445	0.798	3.07158e-13
CD300E	1.33144e-17	-0.855217	0.127	0.585	3.48357e-13
FOS	1.35131e-17	-0.86524	0.909	0.943	3.53557e-13
CD14	1.64354e-17	-0.80819	0.345	0.802	4.30016e-13
TMBIM4	1.88553e-17	-0.558818	0.573	0.828	4.93331e-13
NCF2	1.89388e-17	-0.604811	0.355	0.776	4.95516e-13
HSPD1	3.11508e-17	1.66878	0.8	0.761	8.1503e-13
CCNI	3.15312e-17	-0.568206	0.782	0.93	8.24983e-13
APLP2	3.34699e-17	-0.669685	0.591	0.856	8.75707e-13
ARPC1B	3.98141e-17	-0.596699	0.7	0.921	1.0417e-12
CFD	4.89526e-17	-0.901951	0.309	0.725	1.2808e-12
TSPO	1.28945e-16	-0.572617	0.655	0.882	3.37371e-12
NCOA4	1.33983e-16	-0.659464	0.355	0.728	3.50554e-12
HIST1H3D	1.63171e-16	0.254351	0.173	0.015	4.26922e-12
ASAH1	2.51678e-16	-0.777967	0.627	0.844	6.5849e-12
CLEC9A	2.6997e-16	0.41068	0.182	0.017	7.0635e-12
CCND1	2.73025e-16	0.344607	0.236	0.035	7.14344e-12
BHLHE41	2.86579e-16	0.445399	0.264	0.045	7.49806e-12
TIMP1	3.12246e-16	-0.699808	0.636	0.902	8.1696e-12
TKT	3.1965e-16	-0.7916	0.545	0.803	8.36333e-12
ARHGDIB	4.62119e-16	-0.602419	0.655	0.882	1.20909e-11
NR4A2	4.76477e-16	-0.682764	0.7	0.914	1.24665e-11
CD36	5.08297e-16	-0.609456	0.127	0.557	1.32991e-11
RNASE6	5.21743e-16	-0.690575	0.391	0.713	1.36509e-11
PHACTR1	6.26989e-16	-0.532655	0.473	0.806	1.64045e-11
RXRA	6.49068e-16	-0.582925	0.127	0.536	1.69822e-11
NUP214	6.64265e-16	-0.581148	0.255	0.629	1.73798e-11
MX2	9.57039e-16	-0.583942	0.355	0.722	2.504e-11
MS4A6A	1.07427e-15	-0.723295	0.527	0.836	2.81073e-11
CAPNS1	1.26148e-15	-0.584797	0.373	0.681	3.30055e-11
S100A8	1.79912e-15	-0.433569	0.118	0.534	4.70721e-11
HBB	2.08115e-15	-3.40903	0	0.399	5.44512e-11
CTSD	2.23248e-15	-0.983328	0.6	0.878	5.84107e-11
MT-ND6	2.29262e-15	0.403062	0.609	0.239	5.9984e-11
SLC11A1	2.79443e-15	-0.626146	0.173	0.595	7.31133e-11
RNF130	3.13811e-15	-0.463004	0.436	0.79	8.21054e-11
LY86	3.29695e-15	-0.489853	0.291	0.677	8.62614e-11
SAMHD1	3.54613e-15	-0.5156	0.5	0.805	9.2781e-11
FGL2	3.81703e-15	-0.653797	0.564	0.873	9.98687e-11
CRYAB	3.93584e-15	0.414979	0.209	0.028	1.02977e-10
STXBP2	4.19329e-15	-0.665165	0.282	0.651	1.09713e-10
FTH1	4.22255e-15	-0.54299	1	1	1.10479e-10
MT-CO1	4.42198e-15	-0.368714	0.964	0.991	1.15697e-10
AP2S1	5.97553e-15	-0.577878	0.5	0.795	1.56344e-10
PTP4A2	6.61181e-15	-0.541361	0.555	0.824	1.72991e-10
HBA2	7.46348e-15	-3.05805	0	0.387	1.95274e-10
GBP5	7.77813e-15	1.0923	0.364	0.105	2.03507e-10
GNAQ	8.26047e-15	-0.554812	0.282	0.652	2.16127e-10
S100A6	1.02313e-14	-0.492085	0.764	0.933	2.67691e-10
SLC7A7	1.04939e-14	-0.604035	0.236	0.595	2.74562e-10
ZFP36L2	1.11802e-14	-0.765154	0.6	0.856	2.92519e-10
CD99	1.2571e-14	-0.604153	0.409	0.732	3.28907e-10
AC020916.1	1.4965e-14	-0.686195	0.509	0.79	3.91544e-10
TNFSF13B	1.51994e-14	-0.479086	0.409	0.803	3.97676e-10
ACTB	1.57746e-14	-0.454599	0.955	0.996	4.12726e-10
HSP90AB1	2.22526e-14	0.833334	0.927	0.948	5.82218e-10
PECAM1	2.24952e-14	-0.620105	0.309	0.633	5.88565e-10
BAG3	2.38218e-14	1.16016	0.545	0.263	6.23272e-10
LUCAT1	3.66921e-14	-0.636126	0.282	0.716	9.60012e-10
FCGRT	4.00171e-14	-0.683239	0.682	0.886	1.04701e-09
ARRB2	4.30509e-14	-0.467301	0.4	0.76	1.12638e-09
GCA	5.88465e-14	-0.436349	0.227	0.598	1.53966e-09
HLA-C	6.18284e-14	0.534621	0.955	0.967	1.61768e-09
BRK1	7.39534e-14	-0.500839	0.591	0.796	1.93492e-09
FCER1G	8.51099e-14	-0.46753	0.664	0.943	2.22681e-09
IGLC1	8.54779e-14	3.83129	0.164	0.017	2.23644e-09
SUMO2	9.4397e-14	-0.41205	0.727	0.905	2.4698e-09
CXCL10	1.11079e-13	1.57886	0.309	0.079	2.90627e-09
ATP5MPL	1.22784e-13	-0.47244	0.582	0.814	3.21253e-09
KLF4	1.23887e-13	-0.679393	0.445	0.753	3.24137e-09
ETS2	1.36949e-13	-0.534921	0.418	0.806	3.58313e-09
TRAF1	1.50103e-13	0.45573	0.327	0.087	3.92729e-09
STMP1	1.61108e-13	-0.381678	0.264	0.639	4.21522e-09
H2AFY	1.66121e-13	-0.519408	0.473	0.789	4.34638e-09
RBMS1	1.67866e-13	-0.497293	0.282	0.64	4.39204e-09
FXYD5	1.80421e-13	-0.505898	0.555	0.789	4.72054e-09
MT-CO2	1.85265e-13	-0.338882	0.964	0.99	4.84726e-09
DERL3	2.00387e-13	0.395321	0.218	0.036	5.24293e-09
CAPG	2.02987e-13	-0.729294	0.3	0.668	5.31095e-09
ZEB2	2.07701e-13	-0.616889	0.545	0.828	5.4343e-09
TALDO1	2.11651e-13	-0.469811	0.509	0.78	5.53763e-09
ADIRF	2.19788e-13	0.527166	0.327	0.083	5.75054e-09
CFP	2.22493e-13	-0.57538	0.118	0.502	5.8213e-09
ISG20	3.23458e-13	0.905419	0.645	0.386	8.46297e-09
SNX2	3.4519e-13	-0.575426	0.4	0.681	9.03156e-09
MPEG1	3.48911e-13	-0.612393	0.391	0.758	9.12892e-09
FPR1	3.67358e-13	-0.350833	0.336	0.707	9.61156e-09
FOSB	3.86293e-13	-0.555872	0.891	0.949	1.0107e-08
GPCPD1	4.21155e-13	-0.585901	0.373	0.715	1.10191e-08
CD93	4.26387e-13	-0.419047	0.2	0.591	1.1156e-08
RPL27A	4.49765e-13	0.535262	0.964	0.961	1.17676e-08
CXCL11	5.08542e-13	0.291958	0.173	0.022	1.33055e-08
UBC	5.28466e-13	0.83574	0.955	0.952	1.38268e-08
CLDN1	7.60042e-13	0.285894	0.127	0.01	1.98857e-08
UQCRB	8.88792e-13	-0.272243	0.8	0.948	2.32544e-08
PRKCB	1.00373e-12	-0.46984	0.209	0.571	2.62616e-08
ARPC2	1.15493e-12	-0.450395	0.8	0.942	3.02176e-08
GMFG	1.15622e-12	-0.370369	0.609	0.831	3.02515e-08
CAP1	1.26475e-12	-0.483714	0.6	0.846	3.3091e-08
GNAI2	1.31541e-12	-0.437862	0.745	0.91	3.44164e-08
CLEC7A	1.32466e-12	-0.548358	0.445	0.77	3.46584e-08
IFNGR1	1.36892e-12	-0.426878	0.391	0.684	3.58164e-08
CYBB	1.37472e-12	-0.512532	0.5	0.833	3.59681e-08
CHMP1B	1.44271e-12	-0.558975	0.491	0.817	3.77471e-08
IDO1	1.44377e-12	1.29349	0.2	0.035	3.77749e-08
MT-ND4	1.50081e-12	-0.355043	0.973	0.993	3.92673e-08
IRAK3	1.85206e-12	-0.575775	0.2	0.556	4.84574e-08
SULT1A1	2.01933e-12	-0.516913	0.155	0.495	5.28337e-08
ANXA1	2.03269e-12	-0.569591	0.609	0.888	5.31833e-08
MSN	2.0573e-12	-0.417331	0.482	0.783	5.38271e-08
HSPA1B	3.15469e-12	1.20961	0.836	0.748	8.25393e-08
THBS1	3.23681e-12	-1.30941	0.318	0.607	8.46879e-08
2022-03-01	3.37764e-12	-0.569669	0.218	0.549	8.83725e-08
TPI1	3.77741e-12	-0.502807	0.618	0.82	9.88322e-08
LINC00963	3.84144e-12	-0.49117	0.191	0.523	1.00508e-07
CDC42	3.90638e-12	-0.389928	0.809	0.914	1.02206e-07
CD68	3.96491e-12	-0.647458	0.5	0.84	1.03738e-07
AGTRAP	4.45851e-12	-0.402473	0.164	0.504	1.16652e-07
HAPLN3	4.53342e-12	0.260626	0.191	0.032	1.18612e-07
MZB1	5.21268e-12	1.13101	0.218	0.044	1.36385e-07
BLVRB	5.45092e-12	-0.545872	0.482	0.738	1.42618e-07
LAMTOR1	5.68635e-12	-0.367519	0.455	0.707	1.48778e-07
ANPEP	6.81136e-12	-0.507791	0.073	0.421	1.78212e-07
MT-CYB	6.88259e-12	-0.354874	0.964	0.994	1.80076e-07
AC079753.2	7.14376e-12	-0.675539	0.109	0.454	1.86909e-07
CD27	7.92241e-12	0.285248	0.173	0.026	2.07282e-07
HSPA6	1.00057e-11	1.64148	0.518	0.263	2.6179e-07
PGLS	1.01795e-11	-0.476081	0.591	0.776	2.66337e-07
IGHG3	1.05791e-11	1.91954	0.136	0.015	2.76792e-07
ACTG1	1.08327e-11	-0.382741	0.882	0.969	2.83426e-07
DNAJB1	1.21929e-11	1.2403	0.864	0.811	3.19015e-07
PPP1CA	1.23218e-11	-0.429106	0.445	0.726	3.22386e-07
FGD4	1.25618e-11	-0.511312	0.382	0.696	3.28668e-07
VAPA	1.25664e-11	-0.444362	0.691	0.822	3.28787e-07
IGHG1	1.29698e-11	1.83742	0.173	0.026	3.39341e-07
PPT1	1.33771e-11	-0.343669	0.355	0.699	3.49999e-07
PGK1	1.36497e-11	-0.462255	0.591	0.814	3.57132e-07
BTF3	1.43586e-11	-0.382484	0.864	0.951	3.75679e-07
EVI2B	1.47338e-11	-0.525232	0.545	0.758	3.85495e-07
FKBP11	1.70529e-11	0.673059	0.3	0.087	4.46173e-07
HIST1H1C	1.748e-11	0.517427	0.382	0.134	4.57347e-07
SAP30	1.76967e-11	-0.601896	0.136	0.454	4.63017e-07
STK17B	1.77745e-11	-0.492127	0.564	0.783	4.65051e-07
CD37	1.89831e-11	-0.423428	0.618	0.831	4.96673e-07
PTPRC	1.94229e-11	-0.449995	0.627	0.901	5.08181e-07
C1orf162	1.98536e-11	-0.479791	0.545	0.828	5.19449e-07
OSM	2.17045e-11	-0.690768	0.236	0.591	5.67877e-07
EIF3H	2.28795e-11	-0.417535	0.6	0.802	5.9862e-07
CD48	2.45067e-11	-0.364408	0.509	0.786	6.41192e-07
IRF1	2.75974e-11	0.647308	0.809	0.611	7.22058e-07
S100A12	2.78911e-11	-1.41554	0.036	0.355	7.29744e-07
FOLR3	3.07374e-11	-0.867212	0.027	0.344	8.04214e-07
C5AR1	3.54548e-11	-0.395109	0.427	0.827	9.27638e-07
C4orf48	3.96059e-11	-0.454441	0.309	0.594	1.03625e-06
RNF13	4.10026e-11	-0.503627	0.409	0.661	1.07279e-06
ATP1B3	5.08705e-11	-0.577846	0.709	0.92	1.33097e-06
LGALS3	5.56896e-11	-0.611375	0.564	0.834	1.45706e-06
RHOA	5.77059e-11	-0.305284	0.782	0.918	1.50982e-06
IFI6	6.37571e-11	-0.992268	0.564	0.761	1.66814e-06
TYROBP	7.15829e-11	-0.397986	0.736	0.951	1.87289e-06
IQGAP1	7.33876e-11	-0.398138	0.655	0.847	1.92011e-06
PKM	7.4491e-11	-0.459453	0.555	0.767	1.94898e-06
RPS13	7.46344e-11	-0.387033	0.909	0.991	1.95273e-06
TMEM170B	7.69054e-11	-0.503991	0.164	0.477	2.01215e-06
RAC1	8.53472e-11	-0.291736	0.773	0.904	2.23302e-06
CNPY3	8.95299e-11	-0.368898	0.518	0.707	2.34246e-06
CCL2	9.7137e-11	1.2875	0.618	0.301	2.54149e-06
CFL1	1.0178e-10	-0.434306	0.855	0.945	2.66296e-06
GLIPR1	1.04568e-10	-0.394442	0.582	0.787	2.73591e-06
RBP7	1.09663e-10	-0.509529	0.018	0.322	2.86922e-06
EMP3	1.24753e-10	-0.369807	0.773	0.902	3.26405e-06
ADA2	1.29681e-10	-0.534183	0.5	0.718	3.39298e-06
CD44	1.32051e-10	-0.420677	0.655	0.879	3.45498e-06
ELF1	1.33617e-10	-0.463418	0.618	0.831	3.49596e-06
MIR29B2CHG	1.34048e-10	0.273655	0.345	0.111	3.50722e-06
FOXO3	1.48199e-10	-0.438925	0.318	0.61	3.87749e-06
JCHAIN	1.57534e-10	2.31971	0.209	0.047	4.12171e-06
BRI3	1.66954e-10	-0.293362	0.691	0.882	4.36818e-06
IRAK2	1.67317e-10	0.399015	0.3	0.095	4.37768e-06
ALDH2	1.70571e-10	-0.478121	0.373	0.671	4.46282e-06
ARPC4	1.96051e-10	-0.401555	0.455	0.709	5.12948e-06
PLBD1	1.99139e-10	-0.571773	0.236	0.537	5.21027e-06
GDI2	2.03685e-10	-0.421181	0.509	0.769	5.3292e-06
ATP6AP2	2.65018e-10	-0.410985	0.5	0.742	6.93394e-06
ATP6V0B	2.99437e-10	-0.398184	0.709	0.856	7.83448e-06
GABARAPL1	3.22371e-10	-0.552462	0.491	0.689	8.43451e-06
IFIT1	3.31825e-10	-0.502714	0.082	0.41	8.68186e-06
LIMS1	3.35054e-10	-0.4971	0.564	0.799	8.76634e-06
PRKAR1A	3.44661e-10	-0.427398	0.455	0.709	9.01772e-06
FKBP4	3.49435e-10	0.547283	0.464	0.218	9.14262e-06
ANXA11	3.68762e-10	-0.444412	0.364	0.616	9.64829e-06
UQCR11	3.82885e-10	-0.373789	0.655	0.812	1.00178e-05
TRAPPC5	4.19478e-10	-0.369659	0.6	0.776	1.09752e-05
FAM120A	4.53711e-10	-0.453688	0.355	0.627	1.18709e-05
JAML	4.55207e-10	-0.491769	0.318	0.608	1.191e-05
ZFP36	4.60408e-10	-0.354407	0.855	0.93	1.20461e-05
IER2	4.6779e-10	-0.469291	0.809	0.93	1.22393e-05
CD38	4.802e-10	0.309772	0.373	0.138	1.2564e-05
CLEC12A	4.85754e-10	-0.413833	0.173	0.492	1.27093e-05
RBX1	4.86143e-10	-0.465764	0.518	0.731	1.27194e-05
LEPROT	4.87439e-10	-0.43735	0.255	0.527	1.27534e-05
LY6E	4.91199e-10	-0.727765	0.664	0.782	1.28517e-05
EIF2AK2	5.015e-10	-0.264232	0.336	0.611	1.31212e-05
IQGAP2	5.08646e-10	-0.457781	0.364	0.656	1.33082e-05
TPT1	5.25672e-10	-0.270867	0.991	0.999	1.37537e-05
RILPL2	5.29177e-10	-0.391644	0.545	0.817	1.38454e-05
FLNA	6.79354e-10	-0.423121	0.427	0.725	1.77746e-05
PALM2-AKAP2	6.82673e-10	0.476463	0.364	0.134	1.78615e-05
GSTO1	7.55773e-10	-0.430318	0.536	0.787	1.9774e-05
H3F3A	8.06281e-10	-0.26686	0.973	0.981	2.10955e-05
FTL	8.39923e-10	-0.692215	0.991	0.997	2.19757e-05
ADGRE2	8.43517e-10	-0.474197	0.173	0.473	2.20698e-05
TMEM123	8.83755e-10	-0.270627	0.518	0.761	2.31226e-05
BST1	9.15989e-10	-0.441106	0.091	0.377	2.39659e-05
JMJD1C	9.24589e-10	-0.463515	0.573	0.833	2.41909e-05
PABPC1	9.65073e-10	-0.429175	0.873	0.961	2.52502e-05
TGFBI	9.85051e-10	-0.515314	0.391	0.677	2.57729e-05
OAS1	1.03818e-09	-0.484636	0.273	0.523	2.7163e-05
DDX60L	1.04902e-09	-0.429373	0.191	0.479	2.74466e-05
MFSD1	1.07415e-09	-0.425422	0.373	0.633	2.81042e-05
SNHG29	1.08479e-09	-0.425551	0.664	0.841	2.83824e-05
SLA	1.19316e-09	-0.261342	0.245	0.565	3.12179e-05
DAZAP2	1.20064e-09	-0.381128	0.6	0.782	3.14136e-05
IGHA1	1.23141e-09	1.79454	0.109	0.012	3.22186e-05
OAS2	1.26311e-09	-0.472373	0.236	0.504	3.3048e-05
MCL1	1.37867e-09	-0.357474	0.882	0.961	3.60715e-05
IGHM	1.42022e-09	2.2142	0.136	0.02	3.71586e-05
CPPED1	1.47161e-09	-0.35245	0.164	0.466	3.85031e-05
UBE2R2	1.47657e-09	-0.445595	0.382	0.63	3.8633e-05
PLXDC2	1.47816e-09	-0.43506	0.309	0.626	3.86745e-05
IFI30	1.64949e-09	-0.376049	0.645	0.905	4.31572e-05
PMP22	1.6697e-09	-0.538554	0.064	0.352	4.3686e-05
CD55	1.67344e-09	-0.400641	0.609	0.828	4.37838e-05
AP2M1	1.7307e-09	-0.383782	0.427	0.665	4.5282e-05
SERPINA1	1.73594e-09	-0.521437	0.327	0.662	4.54191e-05
ARPC5	1.82761e-09	-0.287526	0.673	0.907	4.78176e-05
RPS3A	1.9593e-09	-0.339129	0.927	0.996	5.12631e-05
ZFAND5	2.15452e-09	-0.528691	0.7	0.831	5.63707e-05
EIF2S3	2.33976e-09	-0.381453	0.455	0.691	6.12174e-05
ACTR2	2.38282e-09	-0.327248	0.682	0.872	6.23441e-05
CLTC	2.41196e-09	-0.443024	0.4	0.624	6.31064e-05
TMBIM6	2.50374e-09	-0.280525	0.8	0.904	6.55078e-05
SF3B6	2.71249e-09	-0.393802	0.409	0.638	7.09695e-05
EEF1A1	2.71717e-09	-0.308268	0.973	0.997	7.10921e-05
CEBPD	2.81474e-09	-0.348733	0.682	0.892	7.3645e-05
AOAH	2.96828e-09	-0.372432	0.2	0.488	7.76621e-05
MAP2K1	3.05293e-09	-0.427449	0.264	0.546	7.98769e-05
C9orf72	3.35566e-09	-0.443834	0.355	0.626	8.77974e-05
CSRNP1	3.58249e-09	-0.337562	0.582	0.799	9.37324e-05
ASGR1	3.88826e-09	-0.375317	0.064	0.333	0.000101732
CLEC4E	4.77493e-09	-0.356522	0.155	0.466	0.000124931
GADD45A	4.91521e-09	0.501755	0.464	0.211	0.000128601
CCNY	5.01393e-09	-0.371605	0.191	0.47	0.000131184
HLA-DQA1	5.05278e-09	0.742557	0.727	0.566	0.000132201
HEXB	5.2645e-09	-0.3666	0.4	0.626	0.00013774
HEBP2	5.34334e-09	-0.412453	0.327	0.557	0.000139803
CAT	5.56541e-09	-0.450244	0.264	0.527	0.000145613
IVNS1ABP	5.68627e-09	-0.254605	0.545	0.769	0.000148776
XRN2	5.77284e-09	-0.412323	0.427	0.62	0.000151041
STIP1	5.79556e-09	0.451462	0.555	0.306	0.000151635
EEF1D	6.02615e-09	-0.31139	0.809	0.936	0.000157668
IER3	6.09801e-09	-0.436231	0.773	0.92	0.000159548
CTSA	6.32804e-09	-0.431124	0.327	0.585	0.000165567
CAPN2	6.65048e-09	-0.377922	0.273	0.534	0.000174003
CAPZA1	7.34026e-09	-0.316908	0.482	0.745	0.00019205
METTL9	7.90104e-09	-0.325361	0.427	0.62	0.000206723
PPIF	8.31106e-09	-0.479375	0.482	0.721	0.00021745
FGR	8.40958e-09	-0.368574	0.209	0.496	0.000220028
TRPS1	8.9876e-09	-0.376203	0.136	0.406	0.000235151
SPTLC2	9.04762e-09	-0.318311	0.164	0.44	0.000236722
OLR1	9.20493e-09	-0.544188	0.236	0.568	0.000240838
DPYSL2	9.31932e-09	-0.368007	0.382	0.633	0.000243831
LRP1	9.45072e-09	-0.395849	0.3	0.582	0.000247269
HIST1H2AC	9.55596e-09	0.370101	0.327	0.121	0.000250022
PFN1	1.00114e-08	-0.354696	0.845	0.936	0.000261938
WSB1	1.02853e-08	-0.387418	0.7	0.869	0.000269106
AHNAK	1.09845e-08	-0.496813	0.591	0.798	0.0002874
GNAI3	1.12625e-08	-0.432274	0.545	0.732	0.000294672
CTDSP1	1.14181e-08	-0.373913	0.155	0.413	0.000298742
VSIR	1.1551e-08	-0.398672	0.445	0.683	0.000302222
CEBPB	1.20045e-08	-0.397384	0.718	0.905	0.000314087
UBE2F	1.28697e-08	-0.363391	0.182	0.456	0.000336723
KYNU	1.30115e-08	-0.390281	0.391	0.678	0.000340434
PCBP1	1.30327e-08	-0.331569	0.727	0.882	0.000340987
CHD1	1.36766e-08	-0.481827	0.6	0.82	0.000357834
NRG1	1.39105e-08	-0.346118	0	0.237	0.000363953
MS4A7	1.46299e-08	-0.250102	0.427	0.83	0.000382776
SLC16A10	1.55267e-08	-0.647056	0.055	0.307	0.000406242
HNRNPK	1.58568e-08	-0.294048	0.727	0.863	0.000414877
ACAP2	1.6503e-08	-0.365591	0.309	0.543	0.000431785
PGAM1	1.65058e-08	-0.401321	0.4	0.616	0.000431858
ADAMTS1	1.72508e-08	0.440364	0.364	0.137	0.000451351
HCK	1.75092e-08	-0.283101	0.227	0.515	0.00045811
CAPZA2	1.8329e-08	-0.349554	0.545	0.728	0.00047956
FBXL5	1.87408e-08	-0.319276	0.182	0.431	0.000490335
AHSA1	1.90569e-08	0.532967	0.564	0.355	0.000498605
IL17RA	1.9227e-08	-0.377365	0.118	0.371	0.000503054
IGHG4	2.05831e-08	1.08096	0.145	0.028	0.000538535
ATP6V0D1	2.16521e-08	-0.265205	0.445	0.709	0.000566507
RNF7	2.16588e-08	-0.39362	0.518	0.7	0.00056668
TPM3	2.17545e-08	-0.329567	0.7	0.888	0.000569185
TFDP2	2.18115e-08	-0.367915	0.164	0.438	0.000570676
CCR1	2.29699e-08	-0.344973	0.173	0.469	0.000600986
ADAMTS4	2.31856e-08	0.310484	0.245	0.074	0.000606628
WNK1	2.38639e-08	-0.335323	0.355	0.584	0.000624376
CHP1	2.58312e-08	-0.372796	0.182	0.444	0.000675849
WBP1L	2.59767e-08	-0.315465	0.118	0.383	0.000679654
ITGAM	2.83455e-08	-0.288977	0.182	0.456	0.000741631
FLI1	2.97732e-08	-0.286669	0.109	0.364	0.000778986
F13A1	3.12684e-08	-0.586329	0.236	0.509	0.000818106
BNIP2	3.1417e-08	-0.389261	0.355	0.591	0.000821994
HSPA8	3.17238e-08	0.795825	0.873	0.897	0.000830021
SNAI1	3.75252e-08	-0.282328	0.155	0.421	0.000981809
CSDE1	3.76649e-08	-0.267622	0.645	0.787	0.000985464
SHISA5	3.97636e-08	-0.37664	0.209	0.44	0.00104037
FOSL2	4.01983e-08	-0.2556	0.645	0.859	0.00105175
IFI44L	4.33421e-08	-0.384219	0.4	0.636	0.001134
PTEN	4.37087e-08	-0.413244	0.327	0.552	0.0011436
MYO1F	4.62092e-08	-0.44582	0.245	0.492	0.00120902
CD302	4.65694e-08	-0.308497	0.436	0.705	0.00121844
LILRB3	4.65896e-08	-0.336154	0.255	0.512	0.00121897
ANKRD44	4.91191e-08	-0.367616	0.227	0.48	0.00128515
TM4SF1	4.9244e-08	0.264141	0.227	0.066	0.00128842
GPSM3	5.05913e-08	-0.294568	0.518	0.731	0.00132367
JARID2	5.09568e-08	-0.344675	0.3	0.563	0.00133323
QSOX1	5.10305e-08	-0.374001	0.118	0.358	0.00133516
NEDD8	5.10909e-08	-0.298985	0.618	0.764	0.00133674
DNAJB4	5.23423e-08	0.389108	0.382	0.169	0.00136948
GEM	5.36548e-08	0.456112	0.318	0.122	0.00140382
SMIM25	5.73341e-08	-0.386234	0.073	0.345	0.00150009
NAF1	5.74261e-08	-0.574397	0.255	0.491	0.0015025
MYL6	6.21501e-08	-0.256444	0.909	0.967	0.0016261
EIF3E	6.67647e-08	-0.395058	0.727	0.872	0.00174683
LSP1	7.02548e-08	-0.450109	0.4	0.636	0.00183815
PGD	7.28767e-08	-0.377682	0.209	0.466	0.00190674
CUX1	7.30395e-08	-0.389755	0.264	0.507	0.00191101
LTA4H	7.46321e-08	-0.3978	0.2	0.429	0.00195267
MEGF9	8.66022e-08	-0.415729	0.055	0.29	0.00226586
PNRC1	8.95613e-08	-0.375874	0.809	0.951	0.00234328
BLVRA	8.98323e-08	-0.424916	0.273	0.502	0.00235037
MIDN	9.4112e-08	-0.359332	0.645	0.798	0.00246235
RPS24	9.48855e-08	-0.254569	0.982	0.991	0.00248258
RNPEPL1	9.54846e-08	-0.293435	0.2	0.443	0.00249826
GLRX	1.06409e-07	-0.338651	0.527	0.744	0.00278409
SPG21	1.20205e-07	-0.388554	0.227	0.447	0.00314505
NIPBL	1.35366e-07	-0.393135	0.327	0.584	0.00354173
VEGFA	1.37388e-07	-0.277586	0.482	0.729	0.00359461
PSAP	1.3953e-07	-0.366093	0.864	0.953	0.00365067
SNX27	1.43314e-07	-0.264033	0.155	0.402	0.00374966
CCDC69	1.44702e-07	-0.338581	0.155	0.386	0.00378598
LRRFIP1	1.45552e-07	-0.380737	0.691	0.834	0.00380823
RPL39	1.48688e-07	-0.266398	0.964	0.994	0.00389027
SLC25A3	1.62492e-07	-0.251495	0.745	0.886	0.00425144
WDR45B	1.6979e-07	-0.420872	0.364	0.569	0.00444238
GALNT1	1.72144e-07	-0.341079	0.245	0.493	0.00450398
ATP5MC3	1.86534e-07	-0.340885	0.573	0.737	0.00488046
HIGD2A	1.90164e-07	-0.347131	0.609	0.751	0.00497544
PLSCR1	1.90712e-07	-0.32438	0.609	0.789	0.00498979
CREG1	1.95791e-07	-0.339586	0.382	0.604	0.00512266
CD164	1.963e-07	-0.254441	0.609	0.753	0.00513599
SSR1	2.00098e-07	-0.263927	0.436	0.622	0.00523536
PARP9	2.02793e-07	-0.321763	0.191	0.424	0.00530587
FAM49A	2.07964e-07	-0.3983	0.445	0.655	0.00544118
HNMT	2.09543e-07	-0.307844	0.318	0.552	0.00548248
LDLR	2.11797e-07	-0.369578	0.291	0.533	0.00554147
FYB1	2.18943e-07	-0.253685	0.427	0.755	0.00572842
TLR4	2.26672e-07	-0.308526	0.236	0.508	0.00593064
CLEC4A	2.27519e-07	-0.25068	0.2	0.431	0.0059528
ZNF207	2.36885e-07	-0.271823	0.427	0.654	0.00619786
CHORDC1	2.45705e-07	0.594492	0.582	0.419	0.00642862
LYPLA1	2.45866e-07	-0.336515	0.282	0.489	0.00643284
PLD3	2.51955e-07	-0.534138	0.336	0.556	0.00659216
GK	2.62348e-07	-0.427586	0.382	0.642	0.00686408
CELF2	2.76834e-07	-0.301193	0.445	0.691	0.00724309
RPL37A	2.77662e-07	0.386802	0.964	0.977	0.00726476
ADAM10	2.82891e-07	-0.298636	0.273	0.525	0.00740156
MGST1	2.92274e-07	-0.342968	0.036	0.25	0.00764705
ATP5F1D	2.9462e-07	-0.280352	0.727	0.811	0.00770845
GAS7	2.94713e-07	-0.262422	0.191	0.429	0.00771086
ATP6V0E1	3.02191e-07	-0.317834	0.736	0.854	0.00790653
LCP1	3.08156e-07	-0.259577	0.582	0.888	0.00806259
NDUFB5	3.19111e-07	-0.327781	0.473	0.659	0.00834921
UBB	3.38193e-07	0.471883	0.891	0.917	0.00884848
ZNF467	3.38398e-07	-0.274038	0.045	0.274	0.00885385
CCND3	3.39314e-07	-0.396351	0.164	0.4	0.00887781
DIAPH1	3.54079e-07	-0.345457	0.245	0.469	0.00926412
LDHA	3.5676e-07	-0.4002	0.582	0.769	0.00933427
LY96	3.60986e-07	-0.334604	0.527	0.68	0.00944485
GLB1	3.69316e-07	-0.293209	0.145	0.383	0.00966279
COX4I1	3.81454e-07	-0.28304	0.855	0.924	0.00998036
PDCD6	3.93748e-07	-0.343448	0.345	0.53	0.010302
DOK2	4.0346e-07	-0.361976	0.318	0.553	0.0105561
CD40	4.10306e-07	0.501391	0.427	0.218	0.0107353
ATP2B1-AS1	4.46998e-07	-0.318816	0.373	0.636	0.0116953
NOP10	4.61159e-07	-0.293129	0.545	0.703	0.0120658
RCBTB2	4.78503e-07	-0.289873	0.1	0.338	0.0125196
PSTPIP1	4.90439e-07	-0.251273	0.118	0.362	0.0128319
PSMG2	5.01651e-07	-0.318364	0.3	0.498	0.0131252
CMTM7	5.16549e-07	-0.344968	0.209	0.44	0.013515
BASP1	5.19932e-07	-0.409103	0.573	0.761	0.0136035
STAB1	5.24271e-07	-0.415969	0.145	0.409	0.013717
AL450998.2	5.27996e-07	0.272453	0.282	0.103	0.0138145
BPTF	5.39707e-07	-0.33796	0.409	0.588	0.0141209
HCST	5.48984e-07	-0.370293	0.6	0.795	0.0143636
ARPC3	5.66119e-07	-0.25122	0.9	0.959	0.0148119
RNASE2	5.67028e-07	-0.290803	0	0.192	0.0148357
SUMO1	5.77292e-07	-0.268469	0.427	0.626	0.0151043
RPL36AL	5.80159e-07	0.327156	0.873	0.889	0.0151793
CCL4L2	5.94633e-07	2.44219	0.509	0.365	0.015558
TET2	6.29742e-07	-0.329456	0.482	0.707	0.0164766
RNF139	6.29978e-07	-0.368431	0.173	0.38	0.0164827
HLA-DQA2	6.34825e-07	0.645149	0.655	0.451	0.0166095
SIGLEC1	6.4656e-07	-0.394822	0.145	0.383	0.0169166
EIF3A	6.51351e-07	-0.380232	0.636	0.738	0.0170419
AQP9	6.70357e-07	-0.454187	0.136	0.386	0.0175392
MAP3K8	6.8124e-07	-0.344492	0.473	0.731	0.017824
TNFSF13	7.50819e-07	-0.325647	0.291	0.514	0.0196444
PRELID1	7.8706e-07	-0.342537	0.655	0.793	0.0205926
DMXL2	7.98537e-07	-0.329321	0.3	0.546	0.0208929
ATP2B1	7.98755e-07	-0.296641	0.691	0.841	0.0208986
CLTA	8.00706e-07	-0.302376	0.6	0.764	0.0209497
MYL12B	8.11248e-07	-0.278922	0.855	0.9	0.0212255
DNAJA4	8.2463e-07	0.589767	0.391	0.202	0.0215756
PLA2G7	8.59069e-07	-0.520408	0.073	0.288	0.0224767
HELZ	8.69796e-07	-0.257291	0.2	0.422	0.0227573
LILRB2	8.77765e-07	-0.273152	0.318	0.604	0.0229658
LILRA5	8.87346e-07	-0.298828	0.127	0.37	0.0232165
RASSF2	9.02708e-07	-0.332084	0.236	0.472	0.0236184
PTPN6	9.32625e-07	-0.367379	0.345	0.55	0.0244012
EIF3M	9.50744e-07	-0.344104	0.527	0.677	0.0248753
RPL34	9.70438e-07	-0.254714	0.936	0.993	0.0253905
ATP5PB	9.71925e-07	-0.253949	0.482	0.699	0.0254294
TSTD1	9.8776e-07	0.265509	0.382	0.172	0.0258438
COPA	9.8851e-07	-0.379312	0.455	0.584	0.0258634
IFI44	1.05274e-06	-0.345685	0.282	0.486	0.0275438
AZI2	1.07904e-06	-0.392451	0.2	0.419	0.028232
HLA-E	1.12366e-06	0.376782	0.945	0.949	0.0293995
MAN2B1	1.17508e-06	-0.33484	0.4	0.588	0.0307449
EIF4G2	1.21848e-06	-0.351299	0.7	0.827	0.0318803
SELPLG	1.28397e-06	-0.308403	0.164	0.389	0.0335938
ZDHHC20	1.28961e-06	-0.262936	0.118	0.342	0.0337414
EIF4EBP1	1.3834e-06	-0.294535	0.164	0.392	0.0361952
RHOG	1.39406e-06	-0.289937	0.445	0.67	0.0364743
KCNE3	1.47152e-06	-0.285519	0.036	0.23	0.0385009
GLS	1.50468e-06	0.524592	0.727	0.495	0.0393686
NRGN	1.5329e-06	-0.305112	0.064	0.269	0.0401068
ITGA4	1.54311e-06	-0.419801	0.318	0.514	0.0403738
PRCP	1.54415e-06	-0.315115	0.309	0.531	0.0404013
SAMD9	1.54675e-06	-0.400073	0.273	0.464	0.0404691
USP3	1.58463e-06	-0.336112	0.227	0.443	0.0414602
SRSF7	1.59048e-06	0.915061	0.745	0.668	0.0416134
SLC38A2	1.60445e-06	-0.40897	0.564	0.703	0.0419788
EID1	1.61198e-06	-0.270765	0.518	0.686	0.0421759
LATS2	1.68853e-06	-0.268442	0.127	0.341	0.0441787
RHOH	1.70626e-06	0.251681	0.218	0.076	0.0446425
SPI1	1.73519e-06	-0.278564	0.464	0.734	0.0453994
GUCY1A1	1.76244e-06	0.26035	0.118	0.025	0.0461125
SSH2	1.82295e-06	-0.316485	0.136	0.351	0.0476957
CXCL2	1.94497e-06	-0.318088	0.464	0.716	0.0508881
CCR7	1.94674e-06	0.308605	0.145	0.038	0.0509346
APP	1.9689e-06	-0.395025	0.218	0.415	0.0515142
SH3BP5	2.1591e-06	-0.268756	0.455	0.661	0.0564908
ACSL1	2.22518e-06	-0.268534	0.382	0.693	0.0582197
TMEM167A	2.37722e-06	-0.370986	0.455	0.614	0.0621977
VMP1	2.47268e-06	-0.289464	0.664	0.818	0.0646953
SMDT1	2.50224e-06	0.281776	0.655	0.421	0.0654685
RASSF4	2.57836e-06	-0.289253	0.245	0.451	0.0674603
PDCD6IP	2.59473e-06	-0.330952	0.255	0.456	0.0678886
RBM3	2.59735e-06	-0.320341	0.618	0.748	0.0679572
SELENOM	2.75215e-06	0.294386	0.355	0.175	0.0720071
TSC22D3	2.75643e-06	-0.490026	0.518	0.703	0.0721193
CMTM3	2.83749e-06	-0.267137	0.173	0.397	0.07424
TTC19	2.90686e-06	-0.411742	0.245	0.445	0.0760552
TRIM38	2.911e-06	-0.325797	0.273	0.483	0.0761635
ZFAND2A	2.96606e-06	0.79318	0.5	0.314	0.0776041
RNPEP	3.04335e-06	-0.295936	0.191	0.39	0.0796262
LGALS9	3.079e-06	-0.268748	0.427	0.648	0.080559
CTNNA1	3.54302e-06	-0.323363	0.336	0.498	0.0926995
IL10	3.62701e-06	-0.602312	0.155	0.387	0.0948971
EIF3F	3.64945e-06	-0.268232	0.655	0.777	0.0954841
MPHOSPH6	3.66765e-06	-0.320523	0.182	0.376	0.0959604
COX5A	3.77403e-06	-0.297627	0.518	0.693	0.0987437
PHC2	3.88517e-06	-0.27841	0.145	0.357	0.101652
C1orf43	4.104e-06	-0.309288	0.418	0.594	0.107377
WASHC4	4.22829e-06	-0.32063	0.264	0.489	0.110629
IQSEC1	4.28548e-06	-0.285087	0.191	0.397	0.112125
CALM3	4.29441e-06	-0.485515	0.527	0.659	0.112359
HSD17B11	4.38742e-06	-0.287945	0.373	0.556	0.114792
PTGES3	4.38743e-06	0.486396	0.773	0.712	0.114793
TFRC	4.46888e-06	-0.589736	0.327	0.509	0.116924
RAP1A	4.47474e-06	-0.346431	0.536	0.642	0.117077
FYN	4.52326e-06	-0.290106	0.164	0.371	0.118347
CSF3R	4.74145e-06	-0.280004	0.191	0.402	0.124055
NCOR1	4.78014e-06	-0.266373	0.4	0.575	0.125067
TAX1BP1	4.78098e-06	-0.282684	0.636	0.769	0.125089
RAP1B	4.86245e-06	-0.264442	0.645	0.795	0.127221
RAB11A	5.18235e-06	-0.256209	0.282	0.466	0.135591
SETX	5.36928e-06	-0.324364	0.282	0.469	0.140482
UHMK1	5.39868e-06	-0.299625	0.164	0.364	0.141251
SERPINH1	5.64984e-06	0.33195	0.245	0.099	0.147822
PLXNB2	5.65144e-06	-0.279171	0.127	0.323	0.147864
NDUFA11	5.65651e-06	-0.315647	0.6	0.731	0.147997
MX1	5.69134e-06	-0.428814	0.445	0.6	0.148908
SLC1A5	5.84613e-06	0.319157	0.364	0.183	0.152958
EIF3L	5.96801e-06	-0.336295	0.509	0.687	0.156147
ANP32B	6.03116e-06	-0.273911	0.591	0.732	0.157799
CHURC1	6.08926e-06	-0.30463	0.509	0.674	0.159319
OSTF1	6.1643e-06	-0.296619	0.409	0.572	0.161283
SOCS3	6.24387e-06	-0.300232	0.709	0.852	0.163365
CD300LF	6.31429e-06	-0.25409	0.091	0.293	0.165207
PSMA6	6.54105e-06	-0.252481	0.536	0.742	0.17114
CYP1B1	6.64943e-06	-0.451197	0.036	0.214	0.173976
CLEC10A	6.9007e-06	-0.50427	0.155	0.38	0.18055
NEDD9	7.14577e-06	-0.293203	0.2	0.4	0.186962
AL034397.3	7.56713e-06	-0.251875	0	0.159	0.197986
IL1RAP	7.91686e-06	-0.348822	0.127	0.325	0.207137
SGMS2	7.92147e-06	-0.262669	0.036	0.21	0.207257
HBA1	8.23228e-06	-2.45673	0.027	0.198	0.215389
PHKB	8.28659e-06	-0.274427	0.145	0.351	0.21681
TIMP2	8.45177e-06	-0.272345	0.627	0.751	0.221132
SARAF	8.73086e-06	-0.284781	0.764	0.841	0.228434
RBBP8	8.76539e-06	0.521066	0.391	0.214	0.229338
JDP2	8.8382e-06	-0.382213	0.236	0.425	0.231243
MIS18BP1	9.53319e-06	-0.346822	0.191	0.383	0.249426
EIF5	9.7637e-06	0.351165	0.791	0.738	0.255457
CD86	1.00365e-05	-0.291827	0.482	0.694	0.262594
CANX	1.02787e-05	-0.250638	0.627	0.766	0.268932
SNCA	1.03914e-05	-0.25405	0.064	0.255	0.27188
BZW1	1.04538e-05	-0.27461	0.664	0.793	0.273514
ANTXR2	1.05734e-05	-0.253084	0.155	0.357	0.276642
WAS	1.07338e-05	-0.256012	0.373	0.571	0.280839
RNF181	1.09279e-05	-0.298638	0.355	0.528	0.285918
CEP350	1.09695e-05	-0.320619	0.327	0.502	0.287005
NFAM1	1.12854e-05	-0.272787	0.118	0.309	0.295271
PTX3	1.1327e-05	-0.60604	0.064	0.252	0.29636
ATRX	1.14727e-05	-0.274725	0.491	0.645	0.300171
SERPINB2	1.17246e-05	-0.591887	0	0.153	0.306762
HLA-A	1.22939e-05	0.364524	0.964	0.975	0.321657
UQCRC1	1.24708e-05	-0.27348	0.318	0.491	0.326285
RRAS	1.25887e-05	-0.268238	0.145	0.344	0.329371
GNB2	1.33059e-05	-0.270277	0.5	0.665	0.348135
NDUFB3	1.35102e-05	-0.307349	0.418	0.54	0.35348
RTRAF	1.36867e-05	-0.333372	0.5	0.626	0.3581
RPL31	1.39092e-05	0.468466	0.882	0.879	0.363921
FARP2	1.4122e-05	0.274715	0.227	0.09	0.369489
PRMT9	1.41682e-05	-0.390556	0.291	0.473	0.370698
UCP2	1.47256e-05	-0.270091	0.5	0.672	0.385282
HEBP1	1.50741e-05	-0.304919	0.2	0.392	0.394399
BCLAF1	1.51997e-05	-0.260467	0.436	0.608	0.397684
MYO1G	1.53725e-05	-0.372068	0.182	0.364	0.402205
HES1	1.57261e-05	-0.607184	0.4	0.546	0.411458
BCL2	1.58764e-05	0.340778	0.445	0.233	0.415389
WDR83OS	1.59297e-05	-0.292421	0.582	0.707	0.416786
CREB5	1.65064e-05	-0.332628	0.182	0.373	0.431874
TMEM219	1.6702e-05	-0.284507	0.591	0.69	0.436991
KCNAB2	1.69398e-05	-0.280716	0.155	0.348	0.443212
CYFIP1	1.7557e-05	-0.327084	0.255	0.432	0.459361
DDX17	1.76251e-05	-0.256985	0.645	0.783	0.461143
IFIT3	1.88951e-05	-0.322348	0.191	0.408	0.494373
MCEMP1	1.91009e-05	-0.345192	0.027	0.186	0.499757
HDGF	1.9861e-05	-0.313101	0.309	0.475	0.519644
CAMK1	2.02883e-05	-0.276273	0.136	0.328	0.530822
ARL6IP5	2.0427e-05	-0.252143	0.609	0.75	0.534453
AKIRIN2	2.09095e-05	-0.29886	0.4	0.575	0.547075
MCRIP1	2.14632e-05	-0.264736	0.264	0.438	0.561564
USP8	2.2512e-05	-0.293416	0.318	0.512	0.589003
ALDH1A1	2.34192e-05	-0.527787	0.145	0.322	0.612741
CD1D	2.38004e-05	-0.272597	0.1	0.279	0.622714
THBD	2.38049e-05	-0.291498	0.4	0.569	0.622832
MCOLN1	2.41677e-05	-0.266402	0.173	0.374	0.632324
IFITM3	2.44343e-05	-0.295712	0.736	0.866	0.639299
TXNDC17	2.45095e-05	-0.319274	0.309	0.477	0.641266
ABHD5	2.47453e-05	-0.46669	0.345	0.498	0.647435
CERT1	2.49881e-05	-0.320329	0.3	0.463	0.653788
CYTIP	2.52232e-05	-0.278536	0.527	0.681	0.65994
MYC	2.53268e-05	0.300524	0.282	0.13	0.662651
MFF	2.60338e-05	-0.281928	0.209	0.387	0.681149
SLC25A5	2.61562e-05	-0.27585	0.736	0.814	0.68435
TMEM173	2.68865e-05	-0.254629	0.155	0.329	0.703457
ANKRD22	2.74043e-05	0.431905	0.173	0.063	0.717006
ITM2C	2.80071e-05	0.424839	0.291	0.144	0.732779
SEC61G	2.99217e-05	-0.251883	0.618	0.721	0.782872
GRK3	3.0912e-05	-0.266649	0.164	0.357	0.80878
PKIB	3.09887e-05	-0.389747	0.055	0.221	0.810789
RPL38	3.13985e-05	0.316228	0.936	0.953	0.82151
CGAS	3.21785e-05	0.261965	0.345	0.172	0.841918
COMT	3.43512e-05	-0.263457	0.427	0.574	0.898765
KMT2C	3.43838e-05	-0.290722	0.364	0.55	0.899618
GK5	3.44166e-05	-0.334526	0.082	0.247	0.900476
PPP1CC	3.47019e-05	-0.264509	0.336	0.496	0.907942
NDUFA4	3.50519e-05	-0.266366	0.736	0.844	0.917098
PDGFB	3.53804e-05	0.50807	0.273	0.132	0.925692
SELENOT	3.55253e-05	-0.264447	0.436	0.572	0.929485
HLA-DPB1	3.58156e-05	0.756573	0.764	0.809	0.93708
MKRN1	3.65028e-05	-0.28404	0.282	0.441	0.95506
CTSB	3.71959e-05	-0.296559	0.655	0.905	0.973194
GBP4	3.75789e-05	0.763869	0.409	0.25	0.983215
DNAAF1	3.76787e-05	0.254819	0.164	0.054	0.985825
TCIRG1	3.83203e-05	-0.251445	0.345	0.528	1
CENPU	3.93034e-05	-0.346879	0.091	0.262	1
ACADVL	4.12437e-05	-0.273886	0.318	0.491	1
LAMP2	4.27503e-05	-0.288765	0.5	0.655	1
MTDH	4.44379e-05	-0.293736	0.691	0.792	1
SRRM1	4.4604e-05	-0.278701	0.655	0.739	1
PPP2R1A	4.48069e-05	-0.251574	0.209	0.393	1
OSBPL8	4.56605e-05	-0.298934	0.427	0.569	1
SQOR	4.57688e-05	-0.255985	0.273	0.47	1
PTK2B	4.83245e-05	-0.315947	0.191	0.354	1
RGS16	4.95575e-05	0.371521	0.182	0.067	1
ATP5F1B	5.01882e-05	-0.266329	0.673	0.737	1
SYK	5.05733e-05	-0.27964	0.291	0.476	1
TXNDC5	5.17532e-05	0.75493	0.309	0.169	1
CD52	5.2204e-05	-0.423706	0.327	0.505	1
GAPT	5.22087e-05	-0.255259	0.109	0.284	1
C19orf38	5.24888e-05	-0.267363	0.191	0.376	1
CACYBP	5.30543e-05	0.456369	0.618	0.461	1
HLA-F	5.37723e-05	0.362709	0.664	0.508	1
MEAF6	5.4412e-05	-0.272303	0.264	0.409	1
COL1A2	5.59156e-05	-0.661712	0.091	0.253	1
ENY2	5.63928e-05	-0.28181	0.636	0.734	1
HMGN3	5.74051e-05	-0.273149	0.536	0.643	1
SH3BP2	5.78344e-05	-0.266284	0.218	0.383	1
OSBPL1A	5.96797e-05	-0.258124	0.091	0.258	1
SSR2	6.06944e-05	-0.271749	0.655	0.754	1
AC009404.1	6.20863e-05	-0.308862	0.055	0.213	1
STX11	6.23131e-05	-0.253078	0.636	0.786	1
SGK3	6.38642e-05	-0.287108	0.245	0.421	1
SULF2	6.38919e-05	-0.274112	0.2	0.378	1
RGS19	6.40469e-05	-0.282643	0.245	0.424	1
RASGEF1B	6.42804e-05	-0.275661	0.464	0.681	1
TLE4	6.44901e-05	-0.267022	0.4	0.536	1
CHSY1	6.4946e-05	-0.256275	0.264	0.44	1
CBX6	6.50576e-05	-0.261418	0.191	0.362	1
EVI5	6.70342e-05	-0.253402	0.136	0.309	1
TGOLN2	6.7361e-05	-0.264998	0.518	0.665	1
BTK	6.8753e-05	-0.271456	0.282	0.441	1
UBAC2	7.19511e-05	-0.296458	0.273	0.451	1
LGALS8	7.27257e-05	-0.256096	0.182	0.357	1
TRIM25	7.37835e-05	-0.328426	0.182	0.361	1
NUDC	7.58581e-05	0.31643	0.627	0.472	1
AC016831.5	8.05401e-05	-0.31749	0.382	0.521	1
ZFP36L1	8.3242e-05	-0.359153	0.745	0.844	1
PLAAT4	8.41827e-05	0.725414	0.527	0.396	1
SDC2	8.63075e-05	-0.274354	0.091	0.249	1
ID2	8.70556e-05	0.851401	0.673	0.639	1
SNRPD3	8.77011e-05	-0.272933	0.409	0.546	1
TTYH3	9.11802e-05	-0.312534	0.255	0.422	1
DRAM1	9.60742e-05	0.521811	0.355	0.204	1
PKN2	0.000100291	-0.287248	0.173	0.332	1
FPR3	0.000105014	-0.365141	0.236	0.415	1
RAB13	0.000105291	-0.272704	0.218	0.381	1
PER1	0.000108123	-0.285433	0.355	0.509	1
TMEM107	0.000108576	0.467288	0.527	0.326	1
RNF141	0.000109038	-0.255569	0.136	0.306	1
LILRA2	0.000110448	-0.267339	0.091	0.246	1
SDCBP	0.00011123	-0.273328	0.709	0.92	1
CDV3	0.000113056	0.4562	0.745	0.671	1
BCAS2	0.000113978	0.379361	0.673	0.555	1
NAAA	0.000114936	-0.28173	0.236	0.39	1
SMS	0.0001166	-0.250778	0.409	0.563	1
ASH1L	0.000119811	-0.299311	0.364	0.501	1
MALAT1	0.000122652	0.311246	0.991	0.996	1
CLEC5A	0.00012328	-0.359992	0.082	0.234	1
RFLNB	0.000124397	-0.261868	0.036	0.18	1
SDHC	0.000126127	-0.281803	0.282	0.429	1
POU2F2	0.0001319	-0.301528	0.218	0.389	1
SDS	0.00013232	-0.657148	0.109	0.266	1
ATP6V1B2	0.000135297	-0.309446	0.373	0.555	1
MRC1	0.000138769	-0.264659	0.236	0.419	1
PUM1	0.000143325	-0.296495	0.264	0.413	1
AHCYL1	0.000143788	-0.264951	0.327	0.486	1
COL1A1	0.00014561	-0.512109	0.064	0.215	1
SPTLC1	0.000150222	-0.259733	0.2	0.342	1
OXSR1	0.000151946	-0.25323	0.355	0.488	1
POLR1D	0.000153322	-0.26709	0.518	0.64	1
LARP7	0.000153722	-0.260456	0.273	0.425	1
TMX4	0.000156881	-0.293775	0.245	0.412	1
YBX3	0.000160424	-0.280511	0.664	0.814	1
NDUFAB1	0.00016255	-0.29264	0.482	0.6	1
BRAF	0.000171416	-0.262919	0.255	0.415	1
CSF1	0.000175905	0.253428	0.109	0.032	1
MACF1	0.000177685	-0.288462	0.327	0.46	1
ARL4A	0.000179856	-0.289688	0.382	0.54	1
SRA1	0.000189876	-0.292678	0.382	0.515	1
PLXNC1	0.000196004	-0.301677	0.209	0.36	1
FOXP1	0.000196146	-0.311565	0.445	0.592	1
B2M	0.000198442	0.275751	1	1	1
SLC44A1	0.000208125	-0.294032	0.218	0.373	1
TRAPPC1	0.000208446	-0.253197	0.509	0.607	1
MMP19	0.000209842	-0.322428	0.109	0.275	1
RCSD1	0.000212057	-0.273332	0.227	0.387	1
IL1B	0.000217537	0.279468	0.5	0.85	1
SAT2	0.000218869	-0.311089	0.455	0.562	1
DUSP4	0.000223147	0.396838	0.318	0.175	1
MAF1	0.000226055	-0.319003	0.282	0.408	1
DNAJA1	0.000226651	0.407798	0.909	0.943	1
LRG1	0.000234997	-0.306203	0.064	0.205	1
RPS6KA3	0.000245816	-0.250914	0.245	0.405	1
XIST	0.000254295	-0.297327	0.718	0.822	1
OCIAD1	0.00026163	-0.283431	0.427	0.555	1
PAPSS1	0.000267	-0.268446	0.155	0.295	1
PKN1	0.000279523	-0.26253	0.282	0.422	1
GBP2	0.000289003	0.608867	0.555	0.493	1
NRP2	0.000302193	0.57009	0.4	0.265	1
DUSP5	0.000315386	0.337767	0.573	0.409	1
ARL4C	0.000337506	-0.332412	0.309	0.488	1
FUCA1	0.000354296	-0.338168	0.164	0.306	1
RLF	0.000354326	-0.259507	0.227	0.364	1
PDE4D	0.000383507	-0.255611	0.091	0.233	1
LRRK2	0.00038439	-0.279358	0.2	0.348	1
PEPD	0.000389372	-0.269934	0.327	0.454	1
TOR3A	0.000430168	0.327318	0.391	0.226	1
SQSTM1	0.000450744	0.732774	0.782	0.716	1
CCL3L1	0.00048009	2.25474	0.491	0.441	1
ZNF292	0.000480158	-0.275298	0.236	0.373	1
SELENOK	0.00054707	0.395994	0.845	0.854	1
DOCK11	0.000556102	-0.255865	0.2	0.341	1
C1QB	0.000565616	0.419505	0.5	0.325	1
KLF7	0.000576318	-0.263033	0.155	0.298	1
MS4A4A	0.00059673	-0.41705	0.291	0.447	1
TCEAL4	0.000625324	-0.394966	0.282	0.418	1
SLC38A1	0.000634163	0.331527	0.236	0.119	1
MGST2	0.000650313	-0.26014	0.245	0.377	1
HECA	0.000661175	-0.251149	0.3	0.438	1
RRAGA	0.000673445	-0.254911	0.182	0.311	1
C11orf96	0.000701696	0.411793	0.682	0.47	1
SERPINB8	0.000737212	-0.261252	0.236	0.358	1
CHST11	0.000869993	-0.250868	0.255	0.386	1
IPO7	0.000878433	-0.25612	0.373	0.479	1
C16orf72	0.000905899	-0.296048	0.309	0.419	1
MAP3K13	0.000956718	-0.253897	0.264	0.378	1
PPP1R15B	0.000962511	-0.28462	0.564	0.649	1
PCF11	0.000984794	-0.258222	0.382	0.514	1
RPS27L	0.00102571	-0.374443	0.645	0.684	1
RPL23A	0.0010468	0.288965	0.927	0.975	1
CD69	0.00112353	-0.372238	0.227	0.376	1
VSIG4	0.00113537	-0.291324	0.2	0.36	1
FCGR2B	0.00117686	-0.368506	0.255	0.39	1
FHL2	0.00122222	-0.394959	0.073	0.192	1
PDCL3	0.00123048	-0.291008	0.309	0.434	1
KDELR2	0.00125584	-0.254252	0.464	0.557	1
RPS18	0.00128369	0.291756	0.955	0.988	1
PLAAT3	0.00129941	0.508261	0.509	0.367	1
MYH11	0.00137449	0.363015	0.155	0.068	1
DAB2	0.00138419	-0.602943	0.191	0.329	1
RPS20	0.00145438	0.287067	0.927	0.956	1
EIF5B	0.00145969	0.348317	0.527	0.389	1
TCP1	0.0015576	0.338174	0.618	0.531	1
HSPA4	0.00181052	0.311434	0.491	0.344	1
RNASE1	0.00185252	-0.466867	0.173	0.326	1
ANKRD37	0.00192334	0.541543	0.509	0.393	1
SPARC	0.00192565	-0.393098	0.118	0.239	1
TOP1	0.00196238	0.384916	0.727	0.681	1
CD74	0.00206477	0.321013	0.945	0.939	1
IRF8	0.0021352	0.360462	0.455	0.336	1
C1QC	0.00215639	0.761577	0.455	0.32	1
COL3A1	0.0021567	-0.383173	0.045	0.148	1
RPL13A	0.00221887	0.328548	0.945	0.978	1
ATF5	0.00239667	0.32454	0.391	0.261	1
RPS29	0.00249814	0.30411	0.918	0.984	1
TTC3	0.00255561	-0.250818	0.391	0.496	1
SERPING1	0.00258611	0.352497	0.427	0.304	1
HIVEP1	0.00260473	0.277327	0.418	0.284	1
EGR1	0.0027682	-0.461109	0.655	0.672	1
CCN2	0.00278521	-0.428994	0.064	0.172	1
TNFAIP8	0.00288396	0.774511	0.491	0.416	1
C3	0.00321191	0.363051	0.182	0.093	1
NDRG1	0.00323727	-0.250791	0.3	0.413	1
SLC3A2	0.00332748	0.319238	0.655	0.581	1
PMAIP1	0.00351695	0.421534	0.5	0.364	1
RRBP1	0.0035366	0.347049	0.545	0.437	1
AUP1	0.00371907	-0.25416	0.4	0.475	1
SEC22B	0.00376037	-0.261576	0.291	0.39	1
NFKB1	0.00409729	0.739205	0.7	0.684	1
SLC40A1	0.00419758	-0.422449	0.136	0.246	1
DYNC1H1	0.00425303	-0.255835	0.591	0.654	1
APOBEC3A	0.0043565	0.275684	0.236	0.419	1
AKAP12	0.00438154	0.295426	0.255	0.144	1
MALT1	0.00440167	-0.252026	0.527	0.597	1
FPR2	0.00440834	-0.271821	0.127	0.234	1
HLA-DOA	0.00442659	0.314741	0.264	0.159	1
GBP1	0.00457057	1.26297	0.491	0.457	1
TCHH	0.00458678	0.346146	0.127	0.057	1
EML4	0.00474576	0.282856	0.391	0.266	1
DNAJB6	0.00501833	0.361102	0.8	0.814	1
ODC1	0.00503979	0.309154	0.436	0.317	1
EMP1	0.00516384	-0.335143	0.182	0.293	1
ATF4	0.00563564	0.35792	0.691	0.648	1
SEC11C	0.0059277	0.566032	0.445	0.355	1
MIR3945HG	0.00684184	-0.313715	0.2	0.309	1
REL	0.00738675	0.49503	0.709	0.792	1
RGS1	0.00862822	0.285797	0.545	0.402	1
CCL20	0.00891571	0.611753	0.2	0.346	1
GADD45B	0.00944776	0.351435	0.891	0.86	1
FCER1A	0.00987706	-0.339977	0.055	0.144	1
SRRM2	0.0106698	0.299731	0.745	0.742	1
MRPL18	0.0119932	0.426897	0.591	0.511	1
CCT4	0.0122798	0.30293	0.609	0.525	1
NOP58	0.0122896	0.262367	0.455	0.342	1
MYDGF	0.013638	0.382697	0.527	0.476	1
AL021155.5	0.0137005	0.38735	0.327	0.215	1
STAR	0.0144719	0.413004	0.236	0.144	1
SSR4	0.01473	0.852345	0.745	0.82	1
RHOU	0.0147966	-0.261451	0.191	0.284	1
IGLC2	0.0153557	1.57399	0.127	0.066	1
CKS2	0.0163289	0.494431	0.509	0.434	1
CCL4	0.0165705	1.67253	0.518	0.524	1
ERN1	0.017052	0.310876	0.573	0.454	1
TAP1	0.0173201	0.492035	0.445	0.406	1
TNFAIP6	0.0181168	-0.282568	0.082	0.169	1
CALM1	0.0182076	-0.264312	0.873	0.905	1
EEF1B2	0.0196598	0.260557	0.882	0.923	1
GLA	0.0216333	0.332965	0.482	0.409	1
C12orf45	0.0228265	0.468437	0.327	0.227	1
B3GNT5	0.0236024	0.564837	0.409	0.361	1
C1S	0.0266846	-0.253992	0.073	0.146	1
GPR84	0.0271113	0.33256	0.236	0.169	1
INHBA	0.0288008	0.848064	0.191	0.125	1
PTPN1	0.0312712	0.309752	0.582	0.53	1
FABP5	0.0321004	-0.741756	0.345	0.426	1
HSP90B1	0.0333353	0.635993	0.727	0.742	1
FAM107B	0.0353883	0.387751	0.645	0.557	1
SELENOS	0.03581	0.342732	0.536	0.502	1
GSAP	0.0368857	0.293174	0.236	0.162	1
ATP1B1	0.0389481	0.302426	0.455	0.39	1
PAK1	0.0394718	0.393707	0.436	0.37	1
C1QA	0.0443324	0.313653	0.482	0.392	1
C15orf48	0.0448627	0.766672	0.473	0.505	1
RGCC	0.0453688	-0.330777	0.455	0.514	1
SNHG8	0.0466248	0.253162	0.682	0.578	1
PSMB9	0.0483407	0.394239	0.682	0.672	1
PSME2	0.0485497	0.58579	0.691	0.728	1
TNFAIP2	0.0520076	0.25194	0.464	0.614	1
GPNMB	0.0525552	-0.67972	0.118	0.189	1
CD1C	0.0527206	-0.506922	0.091	0.154	1
APOE	0.0531262	-1.07333	0.218	0.313	1
SOD1	0.0561474	0.301637	0.727	0.63	1
NFKBIE	0.0591609	0.297974	0.418	0.325	1
AC239799.2	0.063195	0.429432	0.127	0.076	1
PIM3	0.0696527	0.370619	0.655	0.627	1
ACP5	0.0701186	-0.344977	0.236	0.287	1
LMNA	0.0788092	0.260883	0.636	0.54	1
LTB	0.0872718	0.590467	0.182	0.131	1
HMOX1	0.0903601	-0.330558	0.382	0.456	1
CLEC2B	0.0921589	0.315117	0.691	0.649	1
FBXO6	0.0922412	0.382224	0.182	0.127	1
VAMP5	0.0934846	0.760489	0.582	0.523	1
RBM12	0.0984528	0.291097	0.327	0.24	1
VMO1	0.0987649	0.46983	0.264	0.214	1
IL1RN	0.100519	0.352555	0.364	0.541	1
MT2A	0.104192	0.33651	0.773	0.734	1
KMT2E	0.11109	0.308723	0.691	0.622	1
G0S2	0.111978	0.611312	0.418	0.594	1
IL32	0.120806	0.262448	0.145	0.099	1
PDE4B	0.130391	0.257485	0.755	0.77	1
CXCL8	0.132847	0.947561	0.5	0.796	1
IER5L	0.13769	0.327334	0.355	0.287	1
PRNP	0.178832	0.26727	0.545	0.642	1
CXCL3	0.184413	0.767651	0.382	0.515	1
SPAG9	0.184515	0.391612	0.664	0.662	1
STX4	0.1877	0.255489	0.545	0.477	1
TPRA1	0.202865	0.255755	0.191	0.147	1
IL1A	0.219056	0.252731	0.236	0.32	1
EIF4A3	0.220636	0.281631	0.664	0.686	1
SHPRH	0.221678	0.299005	0.155	0.112	1
CALHM6	0.222457	0.542152	0.573	0.638	1
JUN	0.244939	0.255286	0.691	0.678	1
HMGA1	0.245893	0.266222	0.427	0.386	1
TNF	0.249388	0.517347	0.445	0.432	1
SOCS1	0.256869	0.269917	0.2	0.16	1
APOC1	0.260679	-0.889825	0.1	0.137	1
CCL3	0.277307	1.47509	0.445	0.56	1
MT1X	0.29833	0.393847	0.236	0.294	1
PPA1	0.320035	0.60847	0.473	0.467	1
AC023157.3	0.329488	0.414964	0.127	0.095	1
FAM177A1	0.383922	0.26889	0.509	0.469	1
IL6	0.42673	0.263987	0.155	0.13	1
PLEKHO1	0.42768	0.2969	0.518	0.559	1
LGALS2	0.431196	0.483406	0.218	0.204	1
ETHE1	0.433642	0.254193	0.282	0.317	1
ZNF267	0.458428	0.279215	0.464	0.463	1
AC007952.4	0.466737	0.465879	0.445	0.451	1
EPSTI1	0.488687	0.259556	0.591	0.556	1
ALOX5AP	0.497011	0.311947	0.364	0.399	1
CD83	0.510124	0.357493	0.682	0.856	1
MAFF	0.520729	0.38198	0.536	0.539	1
BAZ1A	0.553841	0.291009	0.582	0.7	1
CH25H	0.557209	0.346061	0.118	0.105	1
PLEK	0.564234	0.587206	0.682	0.857	1
TUBA1B	0.585992	0.276193	0.845	0.828	1
PRDX4	0.590716	0.315441	0.336	0.339	1
LAP3	0.598702	0.297252	0.627	0.658	1
Z93241.1	0.601455	0.429609	0.155	0.138	1
BCL2A1	0.609589	0.389104	0.645	0.806	1
GPR183	0.630275	0.266629	0.573	0.738	1
SAP30L	0.667495	0.351034	0.109	0.096	1
OTUD1	0.678591	0.304111	0.5	0.53	1
WARS	0.683185	0.712911	0.455	0.509	1
CCRL2	0.695444	0.301569	0.391	0.409	1
GOLGA3	0.716113	0.253131	0.164	0.153	1
ECHS1	0.748634	0.272284	0.391	0.371	1
FDX1	0.757812	0.260918	0.336	0.345	1
FCGR1A	0.764728	0.309512	0.282	0.31	1
PLAU	0.773629	0.492233	0.191	0.221	1
TMEM176B	0.789584	0.25076	0.327	0.306	1
NRIP1	0.794169	0.346438	0.291	0.316	1
STAT1	0.851875	0.358667	0.609	0.664	1
TXN	0.852651	0.529821	0.691	0.771	1
PHLDA1	0.904682	0.46687	0.345	0.374	1
KLF2	0.918777	0.274265	0.645	0.6	1

## Sheet: NK M VS O
	p_val	avg_logFC	pct.1	pct.2	p_val_adj
HSPH1	2.96306e-97	1.78115	0.876	0.43	7.75256e-93
HSPD1	1.86162e-90	1.73262	0.884	0.578	4.87075e-86
HSPE1	1.39514e-88	1.55211	0.927	0.698	3.65024e-84
RPL27A	1.84234e-82	0.584766	1	0.966	4.82029e-78
MT-ND3	4.19621e-78	-0.552727	0.991	0.997	1.0979e-73
HSP90AA1	1.18405e-72	1.36969	0.998	0.992	3.09794e-68
HSPA1A	1.43931e-68	1.7572	0.911	0.618	3.76581e-64
CCL2	6.86811e-61	1.31794	0.436	0.052	1.79697e-56
EZR	1.37994e-59	0.909175	0.889	0.539	3.61048e-55
NFKB1	7.46563e-56	0.884633	0.593	0.174	1.95331e-51
FKBP4	3.05703e-55	0.847716	0.524	0.123	7.99842e-51
MT-CYB	1.94396e-54	-0.457637	1	0.999	5.08617e-50
DUSP1	4.26493e-50	-0.839397	0.682	0.85	1.11588e-45
HSP90AB1	2.54274e-48	0.883635	0.964	0.903	6.65283e-44
HIST1H4C	1.457e-45	0.75276	0.827	0.419	3.81209e-41
RELB	7.55732e-45	0.501296	0.46	0.098	1.9773e-40
RPL36AL	2.44243e-44	0.461461	0.973	0.861	6.39039e-40
FAM177A1	1.74089e-43	0.723786	0.893	0.619	4.55487e-39
ACTB	6.0181e-43	-0.555537	0.98	0.995	1.57458e-38
HSPB1	1.41218e-42	0.971152	0.72	0.357	3.69482e-38
JUNB	2.60845e-42	-0.616035	0.98	0.985	6.82474e-38
S1PR4	1.19079e-38	0.592503	0.462	0.124	3.11558e-34
STIP1	1.48326e-37	0.520206	0.498	0.155	3.8808e-33
HSPA6	3.69116e-37	1.26207	0.356	0.071	9.65755e-33
CHORDC1	6.82497e-37	0.674921	0.673	0.324	1.78569e-32
LMNA	7.12284e-37	0.933859	0.696	0.356	1.86362e-32
HSPA8	3.73121e-35	0.679985	0.956	0.923	9.76234e-31
CRIP1	1.00844e-34	0.721164	0.938	0.795	2.63848e-30
HSPA4	3.87762e-34	0.533795	0.527	0.188	1.01454e-29
CDV3	1.72018e-33	0.509057	0.776	0.431	4.50067e-29
OASL	2.53601e-33	0.744731	0.576	0.226	6.63522e-29
CACYBP	6.2762e-33	0.722055	0.736	0.437	1.6421e-28
ZFP36L2	2.04196e-32	-0.672296	0.96	0.968	5.34257e-28
CCL4	6.26918e-32	-1.0802	0.638	0.832	1.64027e-27
SLC7A5	6.47647e-32	0.551105	0.509	0.177	1.6945e-27
DNAJB6	3.20884e-31	0.566092	0.922	0.743	8.3956e-27
NAMPT	3.62821e-31	0.570484	0.669	0.325	9.49285e-27
AHSA1	4.03777e-30	0.601202	0.631	0.308	1.05644e-25
AL627171.2	4.50871e-29	0.46844	0.547	0.222	1.17966e-24
ELL2	7.86565e-29	0.443444	0.469	0.166	2.05797e-24
DNAJA4	1.47621e-28	0.429813	0.284	0.055	3.86236e-24
BAG3	1.50246e-28	0.556181	0.307	0.072	3.93104e-24
ORAI1	2.60669e-28	0.504576	0.607	0.267	6.82015e-24
IL7R	6.66735e-28	0.630609	0.616	0.286	1.74445e-23
ABCF1	6.70306e-28	0.416976	0.52	0.203	1.75379e-23
RPL13A	1.63782e-27	0.271771	0.998	0.999	4.2852e-23
HIST2H2AC	9.8146e-27	0.392698	0.389	0.119	2.56789e-22
MT-CO3	1.04725e-26	-0.262502	0.998	0.999	2.74003e-22
HBB	1.14363e-26	-2.68303	0.002	0.225	2.9922e-22
RPS3A	1.87487e-26	-0.295733	0.998	0.999	4.90542e-22
DDX21	2.44618e-26	0.478299	0.711	0.4	6.40018e-22
ACTG1	2.74821e-26	-0.473579	0.942	0.961	7.19043e-22
NR3C1	3.5419e-26	0.480583	0.731	0.401	9.26703e-22
STAT1	5.32713e-26	0.50052	0.616	0.299	1.39379e-21
OTULIN	6.56319e-26	0.445877	0.516	0.208	1.71719e-21
GPCPD1	1.75678e-25	0.427335	0.464	0.177	4.59644e-21
RPL31	1.82041e-25	0.343025	0.973	0.857	4.76293e-21
RPS20	2.07705e-25	0.296576	0.998	0.957	5.4344e-21
CCR7	2.16079e-25	0.529084	0.224	0.036	5.65348e-21
HLA-DRB5	3.2252e-25	0.325717	0.293	0.066	8.43843e-21
BICDL1	1.06143e-24	0.348046	0.36	0.105	2.77714e-20
RPL37A	1.31552e-24	0.26514	0.998	0.978	3.44193e-20
HIST1H1C	1.88542e-24	0.484873	0.404	0.148	4.933e-20
CCT6A	4.81858e-24	0.424904	0.58	0.28	1.26073e-19
FTL	5.31379e-24	-0.33109	0.98	0.995	1.3903e-19
SOD1	6.36285e-24	0.518795	0.9	0.716	1.66478e-19
REL	6.92101e-24	0.528348	0.84	0.606	1.81081e-19
EIF3J	8.85952e-24	0.42293	0.593	0.289	2.31801e-19
ELOVL5	1.89917e-23	0.35323	0.476	0.183	4.96898e-19
H3F3B	2.91405e-23	0.37301	1	0.994	7.62432e-19
TCP1	4.34097e-23	0.472269	0.602	0.332	1.13577e-18
ANXA1	6.30259e-23	0.8151	0.92	0.849	1.64901e-18
TRAT1	7.42481e-23	0.438625	0.416	0.154	1.94263e-18
GSPT1	1.36226e-22	0.420223	0.749	0.444	3.56421e-18
LTB	1.40233e-22	0.563478	0.527	0.252	3.66906e-18
GPR183	2.32333e-22	0.780255	0.407	0.164	6.07876e-18
PTGES3	2.72568e-22	0.46007	0.84	0.658	7.13146e-18
S100A11	4.4013e-22	0.566145	0.787	0.565	1.15156e-17
FAM107B	6.27847e-22	0.56572	0.684	0.404	1.6427e-17
CREM	9.01908e-22	0.372447	0.953	0.827	2.35975e-17
ADGRE5	9.49888e-22	0.444971	0.689	0.385	2.48529e-17
DESI1	1.70381e-21	0.303105	0.32	0.098	4.45785e-17
TOP1	1.95353e-21	0.43346	0.738	0.459	5.11121e-17
CHD1	2.20395e-21	0.430171	0.707	0.431	5.76642e-17
HIST1H2AC	2.3977e-21	0.319606	0.238	0.054	6.27334e-17
CDKN1A	2.75423e-21	0.622603	0.558	0.297	7.20617e-17
S100A10	5.41193e-21	0.511301	0.94	0.815	1.41598e-16
FBXO34	6.07152e-21	0.320393	0.424	0.165	1.58855e-16
STAT5A	7.07011e-21	0.297819	0.264	0.068	1.84982e-16
CD44	1.4763e-20	0.414858	0.836	0.605	3.86258e-16
TSC22D3	2.06124e-20	-0.619326	0.796	0.876	5.39302e-16
HIST1H3D	2.44091e-20	0.323974	0.253	0.065	6.38639e-16
UBE2A	2.46063e-20	0.357754	0.589	0.301	6.43798e-16
RAB8B	3.76733e-20	0.398093	0.647	0.356	9.85685e-16
CCT4	4.33407e-20	0.418894	0.638	0.382	1.13397e-15
EVL	6.98121e-20	-0.56973	0.507	0.666	1.82656e-15
APOL6	8.24762e-20	0.301022	0.504	0.219	2.15791e-15
NANS	9.38346e-20	0.314888	0.36	0.132	2.45509e-15
STX11	9.41218e-20	0.337265	0.347	0.117	2.4626e-15
SELENOK	1.17031e-19	0.363813	0.9	0.794	3.06199e-15
PDE4B	1.45003e-19	0.34906	0.711	0.395	3.79387e-15
TARS	1.49745e-19	0.287952	0.327	0.108	3.91794e-15
HAUS3	5.97819e-19	0.25692	0.362	0.129	1.56413e-14
RPL35	7.48275e-19	0.250051	0.996	0.974	1.95779e-14
NOP56	7.61771e-19	0.29504	0.598	0.302	1.9931e-14
MT2A	1.39465e-18	0.482993	0.742	0.521	3.64897e-14
GNG2	1.51044e-18	0.404568	0.682	0.396	3.95193e-14
ZNF267	1.77044e-18	0.265532	0.298	0.095	4.63217e-14
ZFAND2A	1.9566e-18	0.499639	0.384	0.157	5.11924e-14
DOK2	2.00567e-18	0.391161	0.624	0.347	5.24762e-14
CD81	2.32443e-18	-0.39813	0.796	0.821	6.08163e-14
CRYAB	2.54234e-18	0.518354	0.216	0.055	6.65178e-14
DENND4A	2.76668e-18	0.301346	0.396	0.163	7.23875e-14
MCL1	3.30569e-18	0.436228	0.92	0.738	8.64899e-14
ADAMTS4	3.99439e-18	0.313303	0.271	0.085	1.04509e-13
KPNA2	4.97001e-18	0.30878	0.489	0.223	1.30035e-13
YWHAZ	6.67465e-18	0.314612	0.933	0.797	1.74636e-13
GTPBP1	7.13194e-18	0.279132	0.351	0.134	1.866e-13
SOD2	7.23128e-18	0.482572	0.52	0.267	1.89199e-13
ISG15	8.86643e-18	0.588101	0.811	0.627	2.31981e-13
HCST	1.04801e-17	-0.417677	0.9	0.939	2.74202e-13
CD28	1.05424e-17	0.25042	0.251	0.071	2.75832e-13
MRPL18	1.17902e-17	0.390484	0.487	0.241	3.0848e-13
TUBA4A	1.21851e-17	0.526332	0.896	0.725	3.18812e-13
TRMT10C	1.23989e-17	0.328362	0.413	0.183	3.24404e-13
UBB	1.66841e-17	0.366775	0.982	0.954	4.36524e-13
GPBP1	1.81258e-17	0.382902	0.787	0.539	4.74244e-13
GNAI3	1.98378e-17	0.269397	0.576	0.292	5.19037e-13
ESYT2	2.01645e-17	0.269442	0.34	0.132	5.27585e-13
HBA2	2.27655e-17	-2.37962	0.004	0.155	5.95635e-13
NINJ1	2.38833e-17	0.302614	0.287	0.095	6.24881e-13
SQSTM1	2.46858e-17	0.485948	0.656	0.408	6.45879e-13
AZIN1	2.87666e-17	0.275143	0.387	0.159	7.5265e-13
UPP1	2.88126e-17	0.313894	0.433	0.192	7.53853e-13
GZMA	4.81235e-17	-0.468998	0.8	0.881	1.2591e-12
APOBEC3G	4.85183e-17	0.36772	0.709	0.449	1.26943e-12
ADIRF	5.55974e-17	0.702475	0.351	0.145	1.45465e-12
SRSF5	5.61833e-17	0.356408	0.898	0.735	1.46998e-12
CTSW	8.23204e-17	-0.535928	0.569	0.698	2.15383e-12
TUT7	1.02924e-16	0.295535	0.396	0.169	2.69292e-12
CEBPZ	1.18553e-16	0.296434	0.549	0.288	3.10182e-12
HNRNPU	1.23627e-16	0.35474	0.873	0.683	3.23458e-12
SLC5A3	1.47074e-16	0.264526	0.331	0.125	3.84804e-12
GLS	1.69883e-16	0.308882	0.62	0.346	4.44481e-12
ATF3	2.30548e-16	0.771187	0.456	0.231	6.03206e-12
ZFC3H1	3.36101e-16	0.250256	0.329	0.126	8.79376e-12
TNIP2	3.98352e-16	0.26249	0.362	0.147	1.04225e-11
HSPA1B	4.2568e-16	0.793669	0.718	0.519	1.11375e-11
TNFSF14	4.62381e-16	0.369703	0.338	0.137	1.20977e-11
YBX3	5.03547e-16	0.497088	0.584	0.365	1.31748e-11
HIST1H1E	5.15311e-16	0.27273	0.242	0.075	1.34826e-11
CTR9	5.21267e-16	0.288298	0.353	0.146	1.36384e-11
HMGB2	5.40526e-16	0.541655	0.76	0.534	1.41423e-11
UBE2H	8.03796e-16	0.290804	0.429	0.197	2.10305e-11
SRSF3	8.4927e-16	0.280056	0.918	0.797	2.22203e-11
CCT2	1.26017e-15	0.289943	0.556	0.298	3.29711e-11
TM4SF1	1.35793e-15	0.294443	0.198	0.052	3.55288e-11
CCT5	1.54696e-15	0.279251	0.52	0.267	4.04747e-11
SKI	1.94846e-15	0.262182	0.336	0.135	5.09794e-11
TRAC	2.08341e-15	-0.604383	0.68	0.751	5.45103e-11
OAZ1	2.51247e-15	0.28545	0.987	0.947	6.57363e-11
EIF2S2	2.68061e-15	0.312988	0.551	0.312	7.01354e-11
MKNK2	2.91509e-15	0.270566	0.458	0.219	7.62704e-11
MUSTN1	3.1072e-15	0.366951	0.118	0.014	8.12967e-11
BHLHE40	3.89468e-15	0.284416	0.544	0.286	1.019e-10
YIPF5	4.47917e-15	0.304791	0.338	0.142	1.17193e-10
DUSP2	5.05286e-15	-0.360392	0.902	0.956	1.32203e-10
SERPINB9	5.33658e-15	0.336567	0.513	0.266	1.39626e-10
MTPN	9.26612e-15	0.298621	0.562	0.306	2.42439e-10
ETF1	9.80494e-15	0.252409	0.513	0.268	2.56536e-10
ITGB1	9.87651e-15	0.41746	0.709	0.484	2.58409e-10
KLF2	1.08142e-14	0.496136	0.696	0.471	2.82944e-10
TES	1.67545e-14	0.288426	0.411	0.192	4.38365e-10
LSP1	1.68893e-14	-0.49813	0.531	0.64	4.41891e-10
LRRFIP1	1.86406e-14	0.328485	0.767	0.516	4.87712e-10
FXR1	1.88718e-14	0.294974	0.576	0.334	4.93761e-10
FGFR1OP2	2.31056e-14	0.323344	0.66	0.404	6.04535e-10
APOE	2.38182e-14	-0.612494	0.058	0.217	6.23179e-10
TRAPPC10	2.44069e-14	0.254601	0.44	0.214	6.38581e-10
NDUFV2	2.52068e-14	0.319101	0.611	0.369	6.5951e-10
STK17A	3.30947e-14	0.355711	0.767	0.532	8.6589e-10
THBS1	3.52502e-14	0.40105	0.304	0.128	9.22286e-10
G3BP2	3.57286e-14	0.317219	0.747	0.499	9.34803e-10
NOP58	4.36509e-14	0.300875	0.573	0.329	1.14208e-09
BAZ1A	4.45325e-14	0.347192	0.656	0.415	1.16515e-09
MCAM	5.07974e-14	0.283837	0.171	0.044	1.32906e-09
CLEC2B	5.41721e-14	0.449744	0.762	0.582	1.41736e-09
MT1E	5.96727e-14	0.439318	0.271	0.105	1.56128e-09
MAP1LC3B	6.73726e-14	0.281432	0.804	0.578	1.76274e-09
SMARCA5	7.08396e-14	0.305111	0.651	0.403	1.85345e-09
HIF1A	7.25467e-14	0.254937	0.438	0.217	1.89811e-09
AHR	7.2629e-14	0.261107	0.233	0.08	1.90027e-09
GBP2	1.19647e-13	0.368986	0.547	0.332	3.13045e-09
LUZP1	1.33911e-13	0.277894	0.38	0.179	3.50364e-09
NSD3	1.65377e-13	0.322991	0.653	0.43	4.32692e-09
SLBP	1.66686e-13	0.257228	0.498	0.261	4.36116e-09
SERBP1	1.75972e-13	0.28672	0.84	0.659	4.60413e-09
NAA50	1.76226e-13	0.31971	0.551	0.311	4.61077e-09
LPIN2	1.92088e-13	0.277413	0.453	0.232	5.0258e-09
YPEL3	2.36683e-13	-0.471841	0.364	0.508	6.19258e-09
TMBIM4	2.93823e-13	-0.434607	0.382	0.519	7.68758e-09
HES4	3.04612e-13	0.34365	0.216	0.074	7.96986e-09
PGRMC2	3.45088e-13	0.264355	0.327	0.145	9.02888e-09
RPS26	3.52656e-13	-0.268842	0.987	0.981	9.22689e-09
SUGT1	3.53237e-13	0.251988	0.469	0.246	9.2421e-09
NR4A2	3.97304e-13	-0.363573	0.822	0.87	1.03951e-08
UBE2B	4.08445e-13	0.27039	0.827	0.635	1.06866e-08
EML4	5.341e-13	0.294981	0.733	0.497	1.39742e-08
INSIG1	5.57324e-13	0.269239	0.389	0.185	1.45818e-08
ARF4	7.34058e-13	0.282018	0.611	0.381	1.92059e-08
NR4A3	7.37926e-13	0.299521	0.522	0.302	1.93071e-08
CRISPLD2	1.15605e-12	0.286274	0.204	0.071	3.02468e-08
PRF1	1.41962e-12	-0.602748	0.4	0.542	3.7143e-08
BIRC2	1.45642e-12	0.273765	0.489	0.262	3.81056e-08
NEU1	1.64495e-12	0.335215	0.48	0.261	4.30386e-08
EIF5	1.71386e-12	0.356989	0.76	0.573	4.48415e-08
PNRC2	1.88485e-12	0.260718	0.527	0.295	4.93152e-08
RAB11FIP1	2.03016e-12	0.286529	0.407	0.206	5.31171e-08
ITM2B	2.71979e-12	-0.28572	0.913	0.899	7.11607e-08
RANBP2	2.8766e-12	0.309544	0.524	0.316	7.52634e-08
CDC42SE2	2.89085e-12	0.270739	0.789	0.551	7.56363e-08
KRT19	3.05199e-12	-0.322337	0.011	0.124	7.98523e-08
NOL7	3.60174e-12	0.268309	0.596	0.366	9.4236e-08
N4BP1	3.6082e-12	0.264884	0.513	0.289	9.4405e-08
CYBA	3.80666e-12	-0.297081	0.927	0.939	9.95976e-08
CFL1	3.86394e-12	-0.28847	0.94	0.955	1.01096e-07
MYL12A	4.3869e-12	-0.301543	0.927	0.923	1.14779e-07
EIF4G2	4.81883e-12	0.256295	0.78	0.551	1.2608e-07
YTHDC1	5.24421e-12	0.252951	0.62	0.386	1.37209e-07
ARID4B	5.74412e-12	0.290545	0.742	0.526	1.50289e-07
FUS	7.44321e-12	-0.33912	0.793	0.819	1.94744e-07
TYMP	8.67028e-12	0.268225	0.476	0.259	2.26849e-07
HOPX	8.77567e-12	-0.448005	0.444	0.583	2.29607e-07
TXNIP	1.03646e-11	-0.458565	0.498	0.632	2.71179e-07
COL1A2	1.05313e-11	-0.692035	0.1	0.246	2.7554e-07
PLIN2	1.34364e-11	0.311042	0.529	0.301	3.5155e-07
YPEL5	1.47017e-11	0.290058	0.84	0.676	3.84655e-07
NUDC	1.72354e-11	0.300102	0.587	0.373	4.50947e-07
PHF20L1	2.11163e-11	0.251667	0.456	0.252	5.52486e-07
BIRC3	2.22923e-11	0.38787	0.622	0.409	5.83257e-07
DNAJA1	2.74153e-11	0.374898	0.911	0.874	7.17293e-07
OGN	2.80362e-11	-0.423793	0.047	0.175	7.33539e-07
GBP1	3.00264e-11	0.340038	0.342	0.173	7.85611e-07
CCL5	3.11454e-11	-0.268685	0.927	0.951	8.14889e-07
ATP2B1	3.13587e-11	0.269963	0.538	0.326	8.2047e-07
FRMD4B	3.26928e-11	0.324432	0.307	0.142	8.55373e-07
ARL4A	3.31959e-11	0.270959	0.431	0.232	8.68537e-07
LINC02446	3.50998e-11	0.341408	0.269	0.115	9.18352e-07
SERPINB1	3.66182e-11	0.287884	0.502	0.295	9.5808e-07
CORO1A	4.42797e-11	-0.39871	0.782	0.79	1.15853e-06
CST7	4.8828e-11	-0.343623	0.898	0.914	1.27754e-06
MBP	5.50325e-11	0.258859	0.698	0.477	1.43987e-06
FCGR3A	6.98532e-11	-0.764793	0.089	0.23	1.82764e-06
DDIT4	7.38157e-11	-0.349112	0.78	0.809	1.93131e-06
MAF	7.39065e-11	0.391749	0.458	0.279	1.93369e-06
RSRP1	7.50002e-11	-0.345056	0.813	0.854	1.96231e-06
SATB1	7.83768e-11	0.33711	0.436	0.257	2.05065e-06
GBP4	8.16759e-11	0.263975	0.331	0.165	2.13697e-06
CD63	9.95962e-11	-0.321654	0.638	0.705	2.60583e-06
INTS6	1.25066e-10	-0.397043	0.5	0.59	3.27222e-06
GEM	1.58927e-10	0.335586	0.176	0.062	4.15818e-06
ELF1	2.23554e-10	-0.394809	0.709	0.756	5.84907e-06
TAGLN2	2.30998e-10	0.289975	0.789	0.592	6.04383e-06
GLRX	2.33277e-10	0.320431	0.316	0.157	6.10346e-06
YME1L1	2.50009e-10	0.255591	0.593	0.379	6.54125e-06
CIRBP	2.70799e-10	-0.285913	0.749	0.766	7.08518e-06
CHD2	2.93269e-10	0.262384	0.673	0.457	7.67309e-06
EIF5B	3.36872e-10	0.260021	0.553	0.346	8.81391e-06
RPL22L1	3.52427e-10	0.265406	0.633	0.428	9.22091e-06
CCNI	4.00951e-10	-0.294962	0.773	0.778	1.04905e-05
CCL4L2	4.41399e-10	-0.619397	0.362	0.498	1.15488e-05
ODC1	4.5675e-10	0.281945	0.573	0.372	1.19504e-05
EIF4A3	5.13063e-10	0.359944	0.636	0.43	1.34238e-05
DUSP4	5.96916e-10	0.275193	0.413	0.226	1.56177e-05
TLE5	7.1917e-10	-0.358075	0.684	0.728	1.88164e-05
IL32	9.39294e-10	-0.267329	0.956	0.95	2.45757e-05
ATP1B3	9.53437e-10	0.367365	0.76	0.614	2.49457e-05
TIMP3	1.16554e-09	0.260309	0.167	0.059	3.04951e-05
SNHG16	1.32472e-09	0.273316	0.54	0.351	3.466e-05
HIST1H1D	1.38697e-09	0.281608	0.256	0.121	3.62887e-05
IER3	1.9338e-09	0.428031	0.424	0.253	5.05959e-05
RRAD	2.00428e-09	0.287403	0.118	0.031	5.24399e-05
CD247	6.29075e-09	-0.479944	0.387	0.481	0.000164591
LY6E	8.45931e-09	-0.38768	0.642	0.681	0.000221329
TYROBP	8.93148e-09	-0.595561	0.113	0.246	0.000233683
CD83	9.43999e-09	0.283957	0.213	0.094	0.000246988
EFHD2	1.02632e-08	0.250644	0.627	0.426	0.000268526
GYPC	1.29535e-08	-0.343872	0.573	0.614	0.000338915
TCEAL4	1.3594e-08	-0.673143	0.151	0.266	0.000355673
TMEM59	1.50322e-08	-0.27097	0.671	0.686	0.000393301
LDHB	1.69409e-08	-0.309393	0.622	0.648	0.000443243
HERPUD1	2.29555e-08	-0.366663	0.631	0.674	0.000600608
NEAT1	2.43414e-08	0.29344	0.898	0.783	0.000636868
HBA1	2.62397e-08	-1.66636	0.018	0.102	0.000686536
COL1A1	2.78207e-08	-0.648035	0.118	0.234	0.000727901
IFIT2	2.83899e-08	0.879531	0.16	0.062	0.000742794
GSTP1	4.06971e-08	-0.304727	0.662	0.676	0.0010648
CXCR4	4.08314e-08	-0.355361	0.949	0.935	0.00106831
C11orf96	4.23185e-08	0.516966	0.562	0.35	0.00110722
SMCHD1	4.33528e-08	0.255139	0.753	0.552	0.00113428
MYH11	4.93608e-08	0.470985	0.2	0.093	0.00129148
AOAH	4.95464e-08	-0.351894	0.149	0.268	0.00129633
RBP1	5.71129e-08	-0.579641	0.116	0.234	0.0014943
TIPARP	5.73988e-08	0.25777	0.529	0.351	0.00150178
CCL3	6.22247e-08	-0.730523	0.073	0.182	0.00162805
CD3E	6.42498e-08	-0.332186	0.773	0.75	0.00168103
CENPF	8.546e-08	0.281461	0.147	0.055	0.00223597
HERC5	8.76618e-08	0.314197	0.238	0.119	0.00229358
KRTCAP2	1.21777e-07	-0.286835	0.584	0.64	0.00318618
ARRDC3	1.22372e-07	0.296298	0.344	0.206	0.00320175
FHL2	1.3719e-07	-0.47145	0.098	0.204	0.00358943
UQCR11	1.64661e-07	-0.270829	0.696	0.698	0.0043082
SLC2A4RG	2.35834e-07	-0.316538	0.2	0.315	0.00617036
ARHGDIB	2.45261e-07	-0.253005	0.924	0.91	0.006417
DCN	2.51199e-07	-0.585105	0.187	0.306	0.00657238
POLR2J3	3.27294e-07	-0.296661	0.16	0.274	0.00856333
TRBC2	3.32433e-07	-0.397083	0.751	0.761	0.00869779
SPARC	4.11964e-07	-0.462801	0.113	0.214	0.0107786
CD8B	5.44947e-07	-0.493467	0.402	0.481	0.014258
GZMK	6.00431e-07	-0.578976	0.622	0.622	0.0157097
IFIT3	7.59662e-07	0.366513	0.187	0.089	0.0198758
VAMP2	1.0395e-06	-0.293011	0.611	0.646	0.0271975
FKBP5	1.13688e-06	-0.36076	0.18	0.284	0.0297453
KLRK1	1.59385e-06	-0.400753	0.478	0.539	0.0417014
SERPINE2	1.72125e-06	-0.338457	0.067	0.155	0.0450347
TMEM230	1.83525e-06	-0.299952	0.304	0.391	0.0480176
AC114760.2	1.97503e-06	-0.25436	0.047	0.128	0.0516746
BIN2	1.98867e-06	-0.348347	0.353	0.432	0.0520315
HTRA1	2.20949e-06	-0.381364	0.087	0.175	0.0578091
TRAPPC1	2.38324e-06	-0.302882	0.402	0.479	0.062355
MEG3	2.76459e-06	-0.805921	0.12	0.221	0.0723327
FCRL6	3.79089e-06	-0.290956	0.118	0.215	0.0991847
MDK	4.07605e-06	-0.347291	0.111	0.21	0.106646
CD8A	4.26645e-06	-0.359053	0.489	0.578	0.111627
C7orf50	5.57052e-06	-0.312174	0.231	0.323	0.145747
ALOX5AP	6.48467e-06	-0.395537	0.564	0.625	0.169665
DNAJB1	7.00197e-06	0.596033	0.856	0.808	0.183199
C7	7.44038e-06	-0.448018	0.098	0.187	0.19467
SLA	7.49916e-06	-0.380512	0.649	0.662	0.196208
MARCKSL1	9.01903e-06	-0.395437	0.276	0.351	0.235974
IFITM2	9.79049e-06	-0.262441	0.878	0.862	0.256158
FOSB	1.07526e-05	-0.278618	0.707	0.711	0.28133
PLAAT3	1.18464e-05	-0.293958	0.311	0.391	0.309948
GZMM	1.40487e-05	-0.266463	0.8	0.772	0.367569
LCK	1.44921e-05	-0.341652	0.482	0.519	0.37917
ADAMTS1	1.49118e-05	0.374947	0.331	0.214	0.390152
CD37	1.58116e-05	-0.265778	0.711	0.712	0.413695
LINC-PINT	1.69105e-05	-0.318451	0.724	0.706	0.442447
CD160	1.83981e-05	-0.28057	0.08	0.161	0.481367
XIST	1.90657e-05	-0.258974	0.62	0.632	0.498835
COL3A1	2.12108e-05	-0.325871	0.058	0.129	0.554961
SOD3	2.56773e-05	0.279684	0.127	0.061	0.67182
PYHIN1	2.71704e-05	-0.331841	0.269	0.346	0.710886
TMEM109	2.78716e-05	-0.277389	0.167	0.253	0.729232
PMAIP1	3.12491e-05	0.265076	0.273	0.165	0.817602
RHOC	3.13357e-05	-0.30035	0.264	0.343	0.819867
CD7	3.44103e-05	-0.367621	0.624	0.628	0.900311
GNAI2	3.5736e-05	-0.272392	0.656	0.649	0.934997
CITED2	3.65286e-05	-0.408639	0.353	0.418	0.955735
PARP8	4.08485e-05	-0.362521	0.382	0.437	1
FCGRT	4.27e-05	-0.269526	0.127	0.205	1
C1orf56	4.66664e-05	-0.344314	0.189	0.271	1
SPON2	5.24524e-05	-0.416774	0.16	0.252	1
SAT1	5.53266e-05	0.273368	0.849	0.754	1
C1S	6.83488e-05	-0.285477	0.109	0.188	1
FN1	0.000125254	-0.299614	0.089	0.159	1
COL6A3	0.000213408	-0.256656	0.073	0.139	1
PRDM1	0.000218055	-0.323918	0.216	0.289	1
PCSK7	0.00022538	-0.277135	0.258	0.334	1
PNISR	0.000226448	-0.253688	0.558	0.56	1
XCL1	0.00024181	0.309464	0.18	0.105	1
PEG3	0.000257521	-0.253733	0.1	0.172	1
BEX3	0.000361892	-0.276131	0.144	0.21	1
CCND3	0.000380298	-0.291622	0.291	0.351	1
ID4	0.0003905	0.298065	0.178	0.108	1
IGFBP2	0.000396866	-0.366505	0.08	0.142	1
PPP1CA	0.000413811	-0.28656	0.409	0.449	1
CKLF	0.000508495	-0.275587	0.416	0.455	1
CCN2	0.000511479	-0.364162	0.078	0.139	1
IPCEF1	0.000538254	-0.269015	0.109	0.173	1
FYB1	0.000624487	-0.278633	0.673	0.661	1
ACAP1	0.000712658	-0.299047	0.418	0.448	1
KLRF1	0.000905745	-0.290649	0.073	0.132	1
DYNLT1	0.00121596	-0.288538	0.353	0.396	1
FTH1	0.0017178	0.351833	0.991	0.994	1
TAGAP	0.00182451	-0.256753	0.338	0.383	1
CXCR6	0.0018431	-0.358169	0.162	0.223	1
SELENOP	0.00205919	-0.283291	0.156	0.213	1
TPST2	0.0025142	-0.254663	0.196	0.25	1
TECR	0.00301216	-0.253864	0.327	0.368	1
CEP78	0.00355178	-0.260148	0.104	0.157	1
KLRD1	0.00356699	-0.289721	0.498	0.539	1
CELF2	0.00537905	-0.274624	0.407	0.423	1
MATK	0.00592932	-0.256756	0.333	0.366	1
PIP4K2A	0.00628431	-0.268022	0.407	0.417	1
BNIP3L	0.0111727	-0.256211	0.3	0.32	1
HLA-DQB1	0.0121534	-0.27147	0.233	0.275	1
COL6A2	0.0138227	-0.281649	0.182	0.222	1
SLA2	0.0203358	-0.263718	0.227	0.259	1
KLRC2	0.0207305	-0.295694	0.082	0.121	1
HLA-DRB1	0.026029	-0.277615	0.664	0.627	1
TRDC	0.0334257	-0.280333	0.096	0.133	1
FGFBP2	0.0442589	-0.387694	0.22	0.257	1
MYL9	0.050797	0.330714	0.24	0.196	1
RARRES2	0.0700616	-0.267696	0.171	0.194	1
AREG	0.0936623	-0.400816	0.296	0.314	1
MYOM2	0.119521	-0.322007	0.089	0.114	1
TAGLN	0.151322	0.45166	0.307	0.261	1
IGFBP5	0.189898	-0.266282	0.218	0.243	1
CCN1	0.357808	-0.310171	0.158	0.166	1

## Sheet: oocyte M VS O
	p_val	avg_logFC	pct.1	pct.2	p_val_adj
TNFRSF12A	1.01351e-14	1.42059	0.75	0.023	2.65175e-10
LRP1	1.93162e-12	1.07538	0.812	0.068	5.05389e-08
IL1R1	4.84374e-12	0.906128	0.625	0.023	1.26732e-07
DDX21	1.02401e-11	1.14016	0.812	0.091	2.67922e-07
AASS	2.51407e-11	0.911526	0.688	0.057	6.57781e-07
ARID5A	2.51883e-11	0.888766	0.625	0.034	6.59027e-07
NFIL3	5.02715e-11	1.17077	0.875	0.136	1.3153e-06
MEG3	5.4449e-11	1.82535	1	0.216	1.4246e-06
AKAP12	6.32195e-11	1.72618	0.875	0.159	1.65408e-06
MEG8	7.69969e-11	1.13787	0.562	0.023	2.01455e-06
PLSCR1	8.92665e-11	1.03878	0.625	0.034	2.33557e-06
ZBTB20	1.17173e-10	0.871374	0.688	0.057	3.0657e-06
REL	1.82749e-10	0.887283	0.938	0.17	4.78144e-06
ZC3HAV1	2.91423e-10	1.3495	0.688	0.068	7.6248e-06
NR4A3	3.39357e-10	1.29007	0.625	0.045	8.87894e-06
CD63	3.43688e-10	1.42855	1	0.341	8.99224e-06
LMNA	5.22108e-10	1.8811	0.938	0.273	1.36604e-05
IFI16	8.28848e-10	1.25314	0.812	0.125	2.1686e-05
PEG10	1.00869e-09	0.809385	0.875	0.136	2.63915e-05
CDKN1A	1.07526e-09	1.26229	0.938	0.227	2.8133e-05
KCTD20	1.12934e-09	0.879671	0.562	0.034	2.95482e-05
KDM6B	1.49577e-09	0.777702	0.75	0.091	3.91354e-05
ETS2	2.24051e-09	0.765547	0.625	0.057	5.86208e-05
C11orf96	2.91624e-09	2.20656	1	0.443	7.63006e-05
GABARAPL1	2.92101e-09	1.09997	0.875	0.159	7.64252e-05
ZDBF2	3.26519e-09	0.854627	0.688	0.08	8.54304e-05
PPP1R15B	3.43336e-09	0.566807	0.5	0.023	8.98303e-05
GBP1	3.45927e-09	0.91923	0.438	0.011	9.05084e-05
HOMER1	3.45927e-09	0.698128	0.438	0.011	9.05084e-05
TAP1	3.45927e-09	0.535634	0.438	0.011	9.05084e-05
GPRC5A	3.54768e-09	1.16799	0.688	0.08	9.28215e-05
STON1	4.23433e-09	0.571786	0.375	0	0.000110787
PEG3	4.50597e-09	1.14153	0.938	0.205	0.000117894
CEBPB	4.63394e-09	1.35224	1	0.364	0.000121242
IRF9	4.71717e-09	0.834643	0.562	0.045	0.00012342
TUBB6	5.48068e-09	0.702851	0.625	0.057	0.000143397
SBDS	5.66248e-09	1.11289	0.875	0.148	0.000148153
MT-ND1	5.83239e-09	1.22832	1	0.761	0.000152599
IFIT3	7.84858e-09	0.613801	0.438	0.011	0.00020535
STAR	7.99009e-09	2.39788	0.875	0.25	0.000209053
HLA-E	1.03519e-08	1.3792	1	0.273	0.000270847
IRF1	1.30704e-08	1.67668	0.938	0.295	0.000341974
JUND	1.37244e-08	1.38238	1	0.534	0.000359086
B4GALT1	1.6056e-08	1.01906	0.75	0.125	0.00042009
MT-ND5	1.77927e-08	1.18086	1	0.477	0.000465529
ZBTB21	1.81559e-08	0.741252	0.5	0.034	0.000475031
APOL6	1.81559e-08	0.663617	0.5	0.034	0.000475031
TCEAL9	2.15785e-08	1.16248	0.875	0.25	0.000564581
C1R	2.71383e-08	0.692553	0.938	0.205	0.000710047
IFITM1	2.76802e-08	0.885057	0.625	0.091	0.000724224
RPL23	3.38982e-08	0.825831	1	0.898	0.000886913
BAG3	3.53332e-08	0.769755	0.562	0.057	0.000924457
MYADM	4.25218e-08	1.08074	0.75	0.159	0.00111254
MALAT1	4.34042e-08	1.44255	1	0.875	0.00113563
AKIRIN1	4.71685e-08	0.740653	0.688	0.091	0.00123412
PRDX2	4.75083e-08	0.916395	1	0.284	0.00124301
DCN	4.87297e-08	1.19643	1	0.352	0.00127496
RPL27A	5.77935e-08	1.09838	1	0.727	0.00151211
BRI3	5.96095e-08	-2.48064	0.375	0.932	0.00155962
MT-ND2	6.08815e-08	1.24024	1	0.625	0.0015929
MYC	6.39152e-08	1.14272	0.812	0.182	0.00167228
PPP1R15A	6.72298e-08	1.07123	0.938	0.261	0.001759
MT-ATP6	7.62379e-08	1.03526	1	0.898	0.00199469
PDCD5	8.74356e-08	-3.61974	0.25	0.898	0.00228767
ANGPTL2	8.87134e-08	0.527926	0.438	0.023	0.0023211
ETV3	9.56991e-08	0.451317	0.312	0	0.00250387
TRIB1	1.14333e-07	0.880061	0.5	0.045	0.00299142
ZNF460	1.20313e-07	0.551986	0.438	0.023	0.00314786
PHLDA1	1.24821e-07	0.982829	0.562	0.068	0.00326581
SNHG5	1.34973e-07	1.00459	1	0.295	0.00353144
ITGB1	1.35424e-07	0.857926	0.812	0.193	0.00354324
HSPH1	1.46061e-07	1.52025	0.875	0.273	0.00382154
MT-ND4	1.4959e-07	1.09507	1	0.852	0.00391388
MT-CO3	1.58821e-07	0.98756	1	0.875	0.00415539
EGFR	1.62707e-07	0.406954	0.375	0.011	0.00425706
SNHG6	1.82015e-07	1.10878	1	0.318	0.00476224
CLEC2B	1.91377e-07	1	0.75	0.159	0.0050072
FOSB	2.03566e-07	1.23472	1	0.409	0.00532609
EIF3I	2.07685e-07	0.928493	0.875	0.227	0.00543387
HLA-B	2.12911e-07	0.652259	0.938	0.227	0.00557061
ETF1	2.14272e-07	0.727059	0.625	0.091	0.00560621
NUFIP2	2.36198e-07	0.57954	0.562	0.068	0.0061799
SGK1	2.43088e-07	0.929876	0.75	0.148	0.00636015
KLF10	2.52855e-07	0.906074	0.875	0.239	0.00661569
MARCKSL1	2.5627e-07	0.90589	0.875	0.25	0.00670506
FCGRT	2.71185e-07	0.783102	0.875	0.25	0.00709528
SERTAD1	2.77244e-07	0.771663	0.875	0.227	0.00725382
HAS1	2.96594e-07	1.62459	0.438	0.034	0.00776009
CDK4	2.99611e-07	0.468043	0.5	0.045	0.00783901
MT2A	3.01451e-07	1.78674	0.812	0.227	0.00788717
IFITM3	3.02937e-07	1.0189	0.938	0.33	0.00792605
HNRNPA0	3.15976e-07	0.879334	0.812	0.193	0.0082672
B2M	3.3076e-07	1.34884	1	0.557	0.00865399
TMSB10	3.43264e-07	1.14309	1	0.511	0.00898116
SNHG29	3.76489e-07	1.07547	1	0.409	0.00985045
VMP1	3.92752e-07	0.868866	0.938	0.273	0.010276
CYCS	4.00522e-07	1.03192	1	0.341	0.0104793
MIDN	5.01476e-07	0.839693	0.812	0.216	0.0131206
MCL1	5.60175e-07	0.943512	0.875	0.25	0.0146564
CCNL1	5.75813e-07	1.22808	0.812	0.261	0.0150656
LGALS3	5.90295e-07	0.990028	0.875	0.261	0.0154445
HLA-C	6.04542e-07	0.705891	0.812	0.193	0.0158172
PIM1	6.09914e-07	1.12535	0.562	0.091	0.0159578
TMEM165	6.09914e-07	0.840003	0.562	0.091	0.0159578
RPS9	6.36265e-07	0.93283	1	0.886	0.0166472
TFRC	6.40068e-07	1.28926	0.5	0.057	0.0167467
SSR2	6.82571e-07	0.812985	1	0.318	0.0178588
AKAP13	6.84172e-07	0.529202	0.688	0.114	0.0179007
DDX3X	6.86706e-07	0.998695	0.875	0.273	0.017967
CCDC85B	7.22185e-07	0.884688	0.75	0.182	0.0188953
IFI6	7.37877e-07	0.479755	0.688	0.102	0.0193058
GADD45B	8.07308e-07	1.06907	1	0.375	0.0211224
MAFF	8.07927e-07	0.807138	0.812	0.193	0.0211386
TM9SF3	8.07927e-07	0.48831	0.812	0.193	0.0211386
BST2	8.17349e-07	1.18208	0.938	0.33	0.0213851
WSB1	8.76782e-07	1.06348	0.75	0.193	0.0229401
RPL9	8.88386e-07	0.790475	1	0.943	0.0232437
NR4A2	9.26878e-07	1.06214	0.688	0.148	0.0242508
MX1	9.74992e-07	0.503428	0.438	0.034	0.0255097
MT-CO1	9.83545e-07	0.971703	1	0.83	0.0257335
RYBP	9.97263e-07	0.740127	0.625	0.114	0.0260924
GAS5	1.12004e-06	1.11881	1	0.364	0.0293048
ARRDC3	1.14747e-06	0.717227	0.562	0.08	0.0300223
ADAMTS4	1.24628e-06	1.18963	0.562	0.091	0.0326077
TUBA1A	1.29105e-06	1.19259	0.812	0.239	0.0337791
GABPB1-AS1	1.39316e-06	0.628121	0.375	0.023	0.0364506
VPS37B	1.39316e-06	0.436826	0.375	0.023	0.0364506
ZFAS1	1.41141e-06	0.990589	1	0.386	0.0369283
COMT	1.44401e-06	0.554275	0.688	0.136	0.037781
VIM	1.52373e-06	1.14101	1	0.591	0.0398669
AC058791.1	1.53609e-06	0.477918	0.375	0.023	0.0401903
RPS17	1.576e-06	0.834943	1	0.659	0.0412345
RPS11	1.60654e-06	0.685954	1	0.977	0.0420336
DDAH2	1.61292e-06	0.730908	0.688	0.148	0.0422004
ATF4	1.6367e-06	0.709828	0.75	0.182	0.0428226
ZNF331	1.74688e-06	1.37306	0.75	0.193	0.0457055
AC006115.2	1.80137e-06	0.956622	0.688	0.182	0.0471312
ITPRIPL2	1.83168e-06	0.585699	0.312	0.011	0.0479241
AC005261.1	1.83168e-06	0.516483	0.312	0.011	0.0479241
AUTS2	1.83168e-06	0.513681	0.312	0.011	0.0479241
HSPA13	1.83168e-06	0.409561	0.312	0.011	0.0479241
MAPKAPK2	1.83168e-06	0.391315	0.312	0.011	0.0479241
USP42	1.83168e-06	0.364267	0.312	0.011	0.0479241
IGFBP5	1.85977e-06	0.874696	1	0.33	0.048659
LAMB2	1.94377e-06	0.450329	0.5	0.057	0.0508568
TGFBR3	2.00367e-06	0.387976	0.625	0.102	0.052424
NR4A1	2.0528e-06	0.885115	1	0.375	0.0537094
BEX3	2.06958e-06	1.03796	0.75	0.193	0.0541485
CSF1	2.07901e-06	0.357086	0.25	0	0.0543953
HYMAI	2.07901e-06	0.33164	0.25	0	0.0543953
ZNF674-AS1	2.07901e-06	0.31727	0.25	0	0.0543953
FAM222A	2.07901e-06	0.296102	0.25	0	0.0543953
CTSL	2.11388e-06	1.02624	0.688	0.159	0.0553076
TPM4	2.18317e-06	0.850837	0.688	0.148	0.0571205
MEIS2	2.28345e-06	0.385416	0.312	0.011	0.0597441
RPL14	2.39527e-06	0.737681	1	0.932	0.0626697
SNHG32	2.42326e-06	1.01888	0.875	0.273	0.0634022
PNPLA8	2.55173e-06	0.726362	0.688	0.17	0.0667635
MXRA7	2.73284e-06	0.65278	0.75	0.182	0.0715019
KPNA7	2.84308e-06	-2.55513	0	0.716	0.0743864
GEM	2.84474e-06	1.20263	0.5	0.08	0.0744297
OGN	2.86549e-06	0.80827	0.562	0.091	0.0749726
SLC7A2	3.01397e-06	0.684843	0.5	0.068	0.0788575
MT-ND4L	3.15342e-06	0.856966	0.938	0.33	0.0825061
RPS7	3.25498e-06	0.733685	1	0.92	0.0851633
THYN1	3.27572e-06	-2.14821	0.125	0.761	0.085706
HIPK3	3.32247e-06	0.540991	0.438	0.045	0.086929
RPL39	3.35345e-06	0.942249	1	0.864	0.0877395
CDV3	3.42405e-06	0.620326	0.875	0.25	0.0895867
RPL15	3.71788e-06	0.666506	1	0.943	0.0972746
ZFAND2A	3.76998e-06	-3.22287	0.062	0.727	0.0986378
MDK	3.79383e-06	0.935891	1	0.443	0.0992618
FIGLA	3.86029e-06	-2.76234	0	0.705	0.101001
ITM2B	3.92657e-06	0.960099	1	0.5	0.102735
TIPARP	4.0662e-06	1.03203	0.625	0.148	0.106388
RPS14	4.23917e-06	0.703519	1	0.977	0.110914
ATXN7L3B	4.24171e-06	0.443044	0.438	0.045	0.11098
RPL26	4.42659e-06	0.571978	1	1	0.115817
XBP1	4.51927e-06	0.698384	0.688	0.159	0.118242
DST	4.59909e-06	0.488727	0.562	0.091	0.120331
TM4SF1	5.02459e-06	0.699592	0.5	0.08	0.131463
RPL37A	5.03565e-06	0.703651	1	0.966	0.131753
PADI6	5.21445e-06	-2.49304	0	0.693	0.136431
PSMG4	5.21478e-06	-2.68249	0	0.693	0.136439
RNASE1	5.40622e-06	0.405197	0.5	0.068	0.141448
IFRD1	5.5772e-06	0.525831	0.625	0.125	0.145922
SNHG7	5.99986e-06	0.725836	0.938	0.284	0.15698
ATP13A3	6.26982e-06	0.447963	0.375	0.034	0.164044
TGOLN2	6.34079e-06	0.54064	0.438	0.057	0.165901
TIMP2	6.44257e-06	0.780609	0.938	0.375	0.168563
PSAP	6.56922e-06	0.863021	0.688	0.205	0.171877
C4BPB	6.6443e-06	0.68657	0.5	0.08	0.173841
IRF7	6.8449e-06	0.43193	0.438	0.057	0.17909
GYG1	7.23784e-06	-2.59017	0.062	0.705	0.189371
EIF3E	7.27663e-06	0.897375	1	0.545	0.190386
PNRC1	7.36191e-06	0.894212	1	0.398	0.192617
GBP2	7.38722e-06	1.1523	0.438	0.057	0.193279
RPL21	7.51366e-06	0.98216	1	0.841	0.196588
EMP1	8.30163e-06	0.602974	0.5	0.068	0.217204
LGALS1	8.46175e-06	0.979837	1	0.511	0.221393
DIRAS3	8.59761e-06	0.641791	0.438	0.057	0.224948
MPST	9.03652e-06	0.476241	0.625	0.125	0.236432
DPPA3	9.37406e-06	-2.28395	0	0.67	0.245263
LINC01511	9.37462e-06	-2.15234	0	0.67	0.245278
TUBB8	9.37462e-06	-2.59672	0	0.67	0.245278
MTCH1	9.40801e-06	0.67722	0.688	0.193	0.246151
RPL17	9.49542e-06	0.795977	1	0.943	0.248438
MIR222HG	9.65736e-06	0.474788	0.375	0.034	0.252675
SERPING1	9.69435e-06	0.575216	0.75	0.17	0.253643
POLR2J	9.73106e-06	-1.75633	0.188	0.75	0.254603
UCHL1	9.77003e-06	-2.38641	0.312	0.795	0.255623
RBP1	1.01158e-05	0.65314	1	0.341	0.264671
RPL24	1.02656e-05	0.669817	1	0.898	0.26859
AHNAK	1.05968e-05	0.441083	0.75	0.193	0.277254
TSC22D2	1.07745e-05	0.517741	0.438	0.057	0.281905
H2AFZ	1.08984e-05	0.764295	1	0.364	0.285144
YBX3	1.11971e-05	0.79696	1	0.545	0.292961
STAG3	1.24765e-05	-2.28162	0	0.659	0.326436
MT-ND6	1.25082e-05	0.553258	0.438	0.057	0.327265
ZP3	1.35918e-05	-2.44405	0.062	0.682	0.355615
COL6A1	1.36313e-05	0.71787	0.75	0.216	0.35665
RPL5	1.37998e-05	0.640899	1	0.989	0.361057
COPS8	1.40292e-05	-2.38608	0.188	0.739	0.36706
ISG20	1.45062e-05	0.548593	0.438	0.057	0.37954
MT-CYB	1.45424e-05	0.773027	1	0.83	0.380487
ANXA5	1.51799e-05	0.704099	0.75	0.239	0.397166
TFPI2	1.56159e-05	1.07522	0.438	0.057	0.408575
PTMS	1.63103e-05	0.894223	0.812	0.273	0.426742
HSPA1B	1.77399e-05	1.34451	0.812	0.284	0.464148
RPS24	1.83598e-05	0.607547	1	0.989	0.480366
ARC	1.84061e-05	1.04827	0.312	0.023	0.481578
HES1	1.95461e-05	0.875873	0.562	0.125	0.511405
RPL36AL	1.99541e-05	0.723972	1	0.636	0.522079
FJX1	2.02013e-05	0.573153	0.312	0.023	0.528547
SNHG8	2.03437e-05	0.889754	0.938	0.352	0.532272
MT-ND3	2.05386e-05	0.888785	1	0.795	0.537373
RPS29	2.10846e-05	0.802909	1	0.841	0.551657
RPS2	2.15372e-05	0.650254	1	0.932	0.563499
ING2	2.17861e-05	0.90015	0.688	0.193	0.570012
EPCAM	2.17883e-05	-2.2219	0	0.636	0.570068
RPS15A	2.33578e-05	0.907186	1	0.807	0.611134
HSPD1	2.37659e-05	1.04657	1	0.534	0.621811
PGAP1	2.43039e-05	0.398929	0.312	0.023	0.635888
ATP6V1G1	2.5819e-05	-1.96222	0.312	0.75	0.675528
TRIM69	2.66414e-05	0.330902	0.312	0.023	0.697045
GTSF1	2.85892e-05	-2.10715	0	0.625	0.748008
KCNQ1-AS1	2.85908e-05	-2.19021	0	0.625	0.748049
NME2	2.91632e-05	0.738711	1	0.568	0.763027
PAIP1	3.02801e-05	-2.26012	0.125	0.682	0.792248
PLD3	3.06549e-05	0.533137	0.5	0.091	0.802054
RPL28	3.08797e-05	0.52488	1	0.966	0.807936
ADIRF	3.25204e-05	0.631607	0.812	0.216	0.850864
RACK1	3.25248e-05	0.754538	1	0.83	0.850979
IQCG	3.3534e-05	0.869122	0.375	0.045	0.877384
ABHD17A	3.3534e-05	0.505693	0.375	0.045	0.877384
RABGEF1	3.3534e-05	0.416108	0.375	0.045	0.877384
CCNT1	3.35942e-05	0.545316	0.438	0.068	0.878959
CPNE3	3.59708e-05	0.535313	0.438	0.068	0.94114
SCD5	3.59708e-05	0.374808	0.438	0.068	0.94114
IFI44L	3.62098e-05	0.47	0.375	0.045	0.947393
CCNB2	3.73436e-05	-2.00222	0	0.614	0.977059
ANKH	3.73456e-05	-1.86802	0	0.614	0.977112
SCAF8	3.79676e-05	0.423261	0.25	0.011	0.993385
PI4KA	3.79676e-05	0.290343	0.25	0.011	0.993385
PI4K2A	3.79676e-05	0.282474	0.25	0.011	0.993385
B3GAT3	3.79676e-05	0.278492	0.25	0.011	0.993385
RPL11	3.90905e-05	0.62778	1	0.977	1
DDX18	3.9493e-05	0.565228	0.938	0.341	1
EIF4B	3.9868e-05	0.664796	1	0.443	1
SOD1	4.06375e-05	-0.947574	0.938	0.977	1
MACF1	4.12113e-05	0.564488	0.438	0.068	1
RPL23A	4.20219e-05	0.735263	1	0.898	1
ANTXR1	4.21814e-05	0.537957	0.375	0.045	1
RPL35A	4.21908e-05	0.740612	1	0.932	1
CAMK2N1	4.26599e-05	0.800027	0.5	0.102	1
ANXA7	4.37377e-05	-1.97362	0.188	0.705	1
KCNK1	4.38905e-05	0.436655	0.188	0	1
ECEL1	4.38905e-05	0.386531	0.188	0	1
TRIM21	4.38905e-05	0.34308	0.188	0	1
CTSO	4.38905e-05	0.328957	0.188	0	1
STAMBPL1	4.38905e-05	0.314188	0.188	0	1
PLA2G1B	4.38905e-05	0.294403	0.188	0	1
ETV7	4.38905e-05	0.261163	0.188	0	1
ARHGEF2	4.38905e-05	0.256323	0.188	0	1
MAPRE1	4.41621e-05	0.500984	0.562	0.114	1
RPS3A	4.55517e-05	0.699132	1	0.92	1
RPS4X	4.56476e-05	0.665449	1	0.955	1
GABARAPL2	4.66358e-05	-1.65355	0.312	0.739	1
PCCA	4.68359e-05	-1.91633	0.062	0.636	1
RPL3	4.72875e-05	0.782766	1	0.909	1
NBL1	4.73943e-05	0.842573	0.75	0.284	1
SHD	4.85595e-05	-2.0044	0	0.602	1
NLRP5	4.85595e-05	-2.03536	0	0.602	1
REC114	4.85595e-05	-2.17851	0	0.602	1
ATG7	4.85621e-05	-1.94973	0	0.602	1
FOXR1	4.85621e-05	-1.99826	0	0.602	1
PFKP	4.85621e-05	-2.08985	0	0.602	1
SAP18	4.88406e-05	-1.23615	0.875	0.898	1
S100A10	4.89462e-05	1.10938	0.875	0.352	1
RPL18	5.08909e-05	0.819392	1	0.886	1
CALM2	5.1233e-05	-1.10463	0.812	0.977	1
TNRC18	5.1967e-05	0.393258	0.25	0.011	1
GALNT10	5.1967e-05	0.386659	0.25	0.011	1
SLC3A2	5.47192e-05	0.94429	0.625	0.182	1
GSTP1	5.54181e-05	0.542836	1	0.523	1
RPS23	5.75356e-05	0.561594	1	0.977	1
TPMT	5.76336e-05	0.292116	0.25	0.011	1
NENF	5.85941e-05	0.582237	0.875	0.33	1
BEX2	5.87687e-05	0.419371	0.562	0.114	1
ZFP36L2	5.91519e-05	1.01397	0.875	0.398	1
TPM2	6.07467e-05	0.667608	0.812	0.25	1
ATP6V1F	6.07974e-05	-1.48775	0.312	0.727	1
EIF4A3	6.11333e-05	0.996408	0.875	0.364	1
STX5	6.16262e-05	0.371574	0.438	0.068	1
RPS16	6.16404e-05	0.684437	1	0.886	1
OOSP2	6.28681e-05	-1.99063	0	0.591	1
RPS18	6.4512e-05	0.736497	1	0.989	1
TPT1	6.45149e-05	0.53752	1	0.989	1
SERBP1	6.50972e-05	0.402373	0.938	0.352	1
RPL12	6.66538e-05	0.581203	1	0.898	1
TAGLN2	7.03041e-05	0.723608	0.625	0.182	1
RPL13A	7.11258e-05	0.786744	1	0.852	1
RPL10A	7.2223e-05	0.580708	1	0.943	1
RPL18A	7.67103e-05	0.708013	1	0.852	1
ATP1A1	7.72861e-05	0.500849	0.5	0.102	1
SUMO2	7.79143e-05	-1.33917	1	0.955	1
HNRNPU	7.91799e-05	0.615811	0.938	0.466	1
JAZF1	7.93387e-05	-2.05315	0.062	0.614	1
RPL10	8.09359e-05	0.724462	1	0.989	1
RAB5IF	8.1035e-05	-1.54572	0	0.58	1
BAIAP2L1	8.1035e-05	-1.95847	0	0.58	1
SRSF3	8.35189e-05	0.561578	0.938	0.352	1
RPL7	8.39615e-05	0.416761	1	0.943	1
CLIC1	8.57054e-05	0.717468	0.625	0.182	1
RPS28	8.66179e-05	0.658207	1	0.886	1
CYP51A1	8.756e-05	0.468501	0.688	0.193	1
PRMT9	9.50295e-05	0.435393	0.438	0.08	1
ERF	9.62791e-05	0.41415	0.312	0.034	1
RPS15	9.68822e-05	0.604572	1	0.886	1
COPE	9.86388e-05	-1.57727	0.438	0.773	1
RPS21	9.88633e-05	0.700674	1	0.83	1
MGST3	0.00010136	0.778226	0.812	0.341	1
BRIX1	0.000104005	-1.78654	0	0.568	1
WFDC2	0.000104005	-1.94086	0	0.568	1
DLGAP5	0.000104005	-2.0452	0	0.568	1
RPS8	0.000104712	0.850904	1	0.909	1
CCT8	0.000104763	-1.58461	0.312	0.739	1
LMCD1	0.000107313	0.46706	0.375	0.057	1
CDC42EP4	0.000107313	0.453788	0.375	0.057	1
RPL38	0.000107733	0.630544	1	0.864	1
SMDT1	0.000108662	0.644359	0.812	0.295	1
COL6A3	0.000109411	0.410107	0.5	0.102	1
EIF4A1	0.000112321	0.664406	1	0.682	1
RPL13	0.000112881	0.896061	1	0.92	1
SARAF	0.000113833	0.747233	0.875	0.375	1
STAT3	0.0001142	0.649221	0.75	0.295	1
SNHG15	0.000114607	0.380671	0.438	0.08	1
MIR99AHG	0.000114665	0.6687	0.5	0.125	1
CASP4	0.000114996	0.420849	0.375	0.057	1
IAH1	0.000115546	-1.56292	0.25	0.693	1
RPL19	0.000119947	0.787465	1	0.852	1
RPL35	0.000123422	0.617754	1	0.83	1
GAPDH	0.00012361	-0.831742	0.938	0.92	1
RTRAF	0.000127903	-1.39606	0.438	0.784	1
SCN7A	0.000129853	0.380908	0.5	0.102	1
RNF145	0.000129989	0.448111	0.438	0.091	1
IER2	0.000130762	0.733277	0.938	0.477	1
RPS12	0.000131038	0.709811	1	0.977	1
MPC2	0.000131082	0.497346	0.688	0.239	1
ESYT2	0.000131945	0.546028	0.375	0.057	1
AL033523.1	0.00013292	-1.95395	0	0.557	1
SYTL3	0.000132927	-1.74518	0	0.557	1
OSBPL10	0.000132927	-1.81026	0	0.557	1
C6orf52	0.000132927	-1.90276	0	0.557	1
LMOD3	0.000132927	-1.90459	0	0.557	1
SKIL	0.000133538	0.533399	0.5	0.114	1
TMEM70	0.000135294	0.531824	0.625	0.17	1
PFDN5	0.000136586	0.699644	1	0.591	1
GLS	0.000137944	0.501983	0.438	0.08	1
SERINC1	0.000137996	0.614014	0.438	0.091	1
BSCL2	0.000142699	-1.59772	0.062	0.591	1
CLMP	0.000143366	0.377211	0.312	0.034	1
GDI2	0.000143918	-1.69352	0.375	0.727	1
NEAT1	0.000145956	0.51761	0.812	0.295	1
PRKAR2B	0.000146671	0.414714	0.438	0.08	1
ARGLU1	0.000151115	0.388423	0.688	0.205	1
RPL34	0.000154883	0.838381	1	0.852	1
HECA	0.000155081	0.347724	0.312	0.034	1
ZFYVE16	0.00015756	0.536417	0.5	0.114	1
TRA2B	0.000160122	0.477496	0.75	0.227	1
EPB41L4A-AS1	0.000162677	0.509719	1	0.364	1
HLA-A	0.000163224	0.660241	0.875	0.318	1
FDFT1	0.000164367	-1.80242	0.125	0.625	1
RPL22	0.000164923	0.754683	1	0.693	1
RPLP1	0.000168928	0.829828	1	0.966	1
KPNA2	0.000169182	-1.88189	0	0.545	1
UBE2C	0.00016919	-1.69868	0	0.545	1
MZT2B	0.00017267	0.606946	1	0.443	1
INAFM1	0.000173142	0.403266	0.375	0.057	1
DHX36	0.000177815	0.394441	0.812	0.284	1
TUBB	0.000178393	0.54143	0.75	0.239	1
GINS2	0.000186743	-1.6074	0.062	0.591	1
ARID5B	0.000186896	0.851308	0.688	0.284	1
CALM1	0.000188025	-0.973356	1	0.943	1
RPS19	0.000194594	0.712091	1	0.92	1
IL6ST	0.000197152	0.6174	0.562	0.17	1
FMNL2	0.000198017	0.25084	0.375	0.057	1
PDGFRB	0.000198667	0.421062	0.438	0.08	1
SELENOP	0.000199779	0.683262	0.875	0.318	1
RPLP0	0.000199851	0.525538	1	0.864	1
ANKRD10	0.000207671	0.514028	0.562	0.148	1
RPS27A	0.0002094	0.526408	1	0.966	1
EIF1	0.000209433	0.349427	1	0.989	1
DDX17	0.000212847	0.404924	0.875	0.307	1
MIR22HG	0.00021375	0.719932	0.438	0.102	1
ZAR1	0.000214465	-1.90246	0	0.534	1
EI24	0.000214475	-1.4647	0	0.534	1
IMMT	0.000214475	-1.57863	0	0.534	1
GCNT2	0.000214475	-1.9347	0	0.534	1
RPL32	0.000217007	0.481448	1	1	1
ZFAND5	0.000218616	0.833029	0.875	0.409	1
ATP5MPL	0.000220119	-1.24319	0.375	0.739	1
MT-CO2	0.000224361	0.72499	1	0.795	1
TIMP1	0.000225703	0.799627	0.812	0.352	1
SH3BGRL	0.000229366	0.433242	0.562	0.148	1
TOPORS	0.000230348	0.423201	0.5	0.114	1
RPL8	0.000232431	0.686516	1	0.92	1
RPS6	0.000232619	0.486922	1	0.932	1
RPL30	0.000232843	0.693247	1	0.955	1
TSG101	0.000233073	-1.82544	0.062	0.568	1
ASAP1	0.000234757	0.439096	0.375	0.068	1
ATP5MC3	0.000237107	-1.29205	0.562	0.761	1
SELENOM	0.000245307	0.63192	0.75	0.273	1
ATP6V1D	0.000245575	-1.69565	0.188	0.625	1
TRMT112	0.000247235	-1.17378	0.875	0.886	1
ATF3	0.000248146	1.03122	0.625	0.193	1
VPS35L	0.000251387	-1.8664	0.062	0.568	1
RPS27	0.000257272	0.859178	1	0.886	1
SYAP1	0.00025942	0.537921	0.812	0.295	1
TRAF4	0.000267126	0.345263	0.25	0.023	1
BPGM	0.0002708	-1.48022	0	0.523	1
NDUFA8	0.0002708	-1.57055	0	0.523	1
AL132775.1	0.0002708	-1.71387	0	0.523	1
RPN2	0.000273148	-1.72625	0.312	0.693	1
RPS3	0.000274701	0.822342	1	0.864	1
ATP1B3	0.000281177	0.795531	0.812	0.295	1
PDE10A	0.000283839	0.56106	0.375	0.068	1
TSPYL2	0.000283863	0.356915	0.562	0.136	1
TMEM243	0.000292171	-1.40546	0.062	0.568	1
RPL27	0.000292925	0.648355	1	0.625	1
TUBA1C	0.000296273	-1.96044	0.375	0.693	1
NOP53	0.000296983	0.580082	1	0.614	1
HMGB1	0.000301091	-0.881992	0.938	0.898	1
STOM	0.000314095	0.372508	0.375	0.057	1
ENY2	0.000314553	-1.5954	0.562	0.761	1
EPHB4	0.000317404	0.35614	0.25	0.023	1
ALCAM	0.000317404	0.272433	0.25	0.023	1
TXNIP	0.000320586	-1.26431	0.125	0.625	1
TCEAL2	0.000329981	0.5582	0.438	0.091	1
UNC13C	0.000340584	-1.66568	0	0.511	1
FTCD	0.000340584	-1.79569	0	0.511	1
NTAN1	0.000344702	-1.65304	0.188	0.614	1
CKS1B	0.000345376	-1.65497	0.125	0.591	1
SP4	0.000345744	0.386666	0.25	0.023	1
KIAA0040	0.000345744	0.383258	0.25	0.023	1
KIAA1191	0.000350406	0.443417	0.312	0.045	1
FAU	0.000351446	0.70076	1	0.784	1
CCN5	0.000362388	0.694859	0.562	0.159	1
CHD1	0.00037099	0.642481	0.688	0.239	1
SNHG16	0.000372306	0.386394	0.625	0.193	1
RPLP2	0.000372951	0.590944	1	0.841	1
CPE	0.000376437	0.3381	0.25	0.023	1
SP140L	0.000376437	0.280804	0.25	0.023	1
SERTAD2	0.000376437	0.270456	0.25	0.023	1
DBN1	0.000376437	0.255843	0.25	0.023	1
CREM	0.000378631	0.768545	0.75	0.352	1
GPX4	0.000386535	0.561906	0.875	0.432	1
SLC29A1	0.000388615	-1.51769	0.062	0.545	1
CALD1	0.000395555	0.592422	0.875	0.341	1
NDRG1	0.000400798	0.527587	0.562	0.17	1
HIC1	0.000403296	0.615105	0.312	0.045	1
TSPYL1	0.000406853	0.491113	0.625	0.193	1
EEF1G	0.000407932	0.554182	1	0.75	1
RAN	0.000407973	-1.3261	0.812	0.841	1
ARL13B	0.000412148	0.475782	0.375	0.068	1
STX8	0.000412619	-1.63871	0.188	0.614	1
ISG15	0.000413105	0.545514	0.438	0.091	1
CNBP	0.000414181	-1.01608	0.625	0.795	1
RPS13	0.000420027	0.453953	1	0.989	1
ADAMTS1	0.0004249	0.781686	0.75	0.295	1
DDX4	0.000426713	-1.46727	0	0.5	1
NLRP2	0.000426713	-1.50781	0	0.5	1
LY86-AS1	0.000426713	-1.54539	0	0.5	1
UBE2E2	0.000426713	-1.56924	0	0.5	1
HENMT1	0.000426713	-1.5821	0	0.5	1
EFCAB10	0.000426713	-1.62739	0	0.5	1
CCL2	0.000432454	1.4626	0.312	0.045	1
SMS	0.000440403	-1.32827	0.688	0.818	1
REXO2	0.000443154	-1.34717	0.562	0.773	1
ABLIM1	0.000452135	0.362525	0.562	0.148	1
ANXA2	0.000462487	0.457168	0.625	0.205	1
NACA	0.000480894	0.426623	1	0.966	1
GULP1	0.000484488	0.269831	0.25	0.023	1
GADD45G	0.000488577	0.844038	0.438	0.102	1
IST1	0.000494976	0.333158	0.375	0.068	1
CKS2	0.000506497	-1.58029	0.125	0.58	1
RNASE4	0.000506758	0.559482	0.625	0.193	1
EEF1A1	0.000514439	0.399141	1	0.977	1
HAGH	0.000517069	-1.62951	0.062	0.534	1
APOA1	0.000526509	0.338406	0.25	0.023	1
RFX1	0.000526509	0.275708	0.25	0.023	1
ELMSAN1	0.00053217	0.4879	0.312	0.045	1
THAP9-AS1	0.00053217	0.383327	0.312	0.045	1
CA10	0.000532595	-1.50929	0	0.489	1
CENPS	0.000532618	-1.53468	0	0.489	1
SPOP	0.000544887	0.358624	0.375	0.08	1
ATG101	0.000558553	0.27764	0.375	0.068	1
RPL37	0.000564525	0.663994	1	0.875	1
SKP1	0.000567687	-0.920711	1	0.92	1
C4orf3	0.000569947	0.364422	0.812	0.295	1
UBXN1	0.00059553	0.46261	0.875	0.364	1
RBM3	0.000602676	0.400456	0.625	0.193	1
LITAF	0.000604876	0.296747	0.5	0.125	1
TMEM173	0.000610134	0.448643	0.312	0.045	1
PROS1	0.000610134	0.25854	0.312	0.045	1
RPA2	0.000619983	-1.31269	0.062	0.534	1
TMEM14B	0.000625611	-1.29684	0.625	0.739	1
RPS25	0.00062586	0.517964	1	0.898	1
KPNA4	0.000637365	0.566198	0.438	0.102	1
RNF11	0.0006411	0.297274	0.438	0.091	1
RPL6	0.000646918	0.446053	1	0.898	1
PRPF38B	0.000648159	0.711292	0.375	0.08	1
ZFP36L1	0.000648959	1.14214	0.625	0.284	1
CAMK2D	0.000652986	0.372231	0.312	0.045	1
CNRIP1	0.000662361	-1.49985	0	0.477	1
HVCN1	0.000662361	-1.50427	0	0.477	1
ELAVL2	0.000662361	-1.50696	0	0.477	1
DCDC2	0.000662361	-1.6083	0	0.477	1
PFDN2	0.000663759	-1.5022	0.75	0.818	1
IFI27	0.000671779	0.694471	0.438	0.102	1
PSMD6	0.000684388	-1.63251	0.062	0.523	1
FAM210B	0.000692811	0.415147	0.562	0.159	1
DNAJB1	0.000698835	0.880563	0.938	0.477	1
DDX5	0.000703826	0.703243	1	0.83	1
RPL41	0.000715615	0.736872	1	0.92	1
KLHDC8A	0.000720026	0.585968	0.312	0.057	1
ECE1	0.000720026	0.382835	0.312	0.057	1
BTN3A2	0.000724731	0.380978	0.188	0.011	1
AXL	0.000724731	0.350795	0.188	0.011	1
ZNFX1	0.000724731	0.335716	0.188	0.011	1
STK40	0.000724731	0.271196	0.188	0.011	1
PIGN	0.000724731	0.269076	0.188	0.011	1
PTP4A3	0.000724731	0.259372	0.188	0.011	1
HIST1H2BN	0.000724731	0.254597	0.188	0.011	1
DDX58	0.000726823	0.543765	0.375	0.08	1
TADA3	0.000726823	0.440046	0.375	0.08	1
ARF4	0.000728597	0.440749	0.875	0.386	1
FTH1	0.000740766	0.344759	1	0.977	1
PPP1R14B	0.000746333	0.275945	0.625	0.193	1
PLEKHO1	0.000753413	0.317964	0.438	0.091	1
MTHFR	0.000767591	0.462178	0.312	0.057	1
VAT1	0.000785665	0.294638	0.438	0.102	1
CCNI	0.000786542	-0.958569	0.875	0.909	1
DYRK3	0.000799384	0.392974	0.188	0.011	1
RBM8A	0.000799782	0.407396	0.875	0.33	1
LINC01578	0.000803442	0.529835	0.625	0.205	1
COX7A2L	0.000805052	-0.915958	0.875	0.864	1
RASL11A	0.00081806	0.629704	0.312	0.057	1
MED10	0.000818435	-1.31866	0.062	0.523	1
TEX30	0.000820741	-1.34783	0	0.466	1
CGREF1	0.000820741	-1.45402	0	0.466	1
CTRB2	0.000820741	-1.4994	0	0.466	1
SYCP3	0.000820741	-1.52936	0	0.466	1
ARL6IP4	0.00082444	0.263222	0.875	0.364	1
SMIM26	0.000825482	0.5587	0.688	0.25	1
ZNF141	0.000861583	0.383035	0.375	0.08	1
HNRNPA3	0.000867928	0.451459	0.938	0.466	1
NUP98	0.00087128	0.263776	0.438	0.102	1
AP1AR	0.000871594	0.517421	0.312	0.057	1
XIST	0.000873052	0.305697	0.625	0.205	1
ZNF672	0.000881121	0.410113	0.188	0.011	1
SPTSSA	0.000890435	0.440042	0.438	0.114	1
TIMM10	0.000890435	0.374099	0.438	0.114	1
CST3	0.000891236	0.571259	0.812	0.307	1
TXNDC17	0.000901198	-1.4102	0.062	0.511	1
PSMG1	0.000901198	-1.54978	0.062	0.511	1
MLF1	0.00090781	0.635273	0.75	0.318	1
TAF7	0.000908372	0.526937	0.688	0.261	1
MTURN	0.000911422	0.287573	0.375	0.08	1
GALNT3	0.000920537	0.350702	0.125	0	1
INHA	0.000920537	0.292406	0.125	0	1
AC123595.2	0.000920537	0.280754	0.125	0	1
USF3	0.000920537	0.263657	0.125	0	1
ARMCX3	0.00092836	0.460819	0.312	0.057	1
COL4A1	0.00092836	0.434916	0.312	0.057	1
CHSY1	0.00092836	0.418968	0.312	0.057	1
NPM1	0.000928788	0.427726	1	0.932	1
CCDC47	0.000936152	0.419994	0.438	0.114	1
CEBPD	0.000937997	0.813621	0.875	0.466	1
ASF1A	0.000940047	-1.42278	0.125	0.545	1
COPS3	0.000940047	-1.4376	0.125	0.545	1
PRNP	0.000947057	0.697142	0.562	0.193	1
MYL6	0.000951016	0.665051	0.938	0.432	1
PTGES3	0.000956585	-0.94877	0.75	0.83	1
AL627171.2	0.000963921	0.456244	0.375	0.08	1
DUSP23	0.000967318	-1.33431	0.062	0.511	1
FILIP1L	0.000967813	0.571948	0.562	0.182	1
RAB30	0.00097055	0.263594	0.188	0.011	1
FGL2	0.00097055	0.251045	0.188	0.011	1
PDHA1	0.000973846	-1.562	0.375	0.659	1
ZNF274	0.000988536	0.379009	0.312	0.057	1
CDK9	0.000988536	0.322469	0.312	0.057	1
SGF29	0.000990195	-1.34089	0.125	0.557	1
GYPC	0.00100133	0.326709	0.625	0.193	1
UBXN11	0.00101336	-1.51213	0	0.455	1
TTK	0.00101336	-1.56473	0	0.455	1
DRG1	0.0010134	-1.28368	0	0.455	1
IGF2BP3	0.0010134	-1.32851	0	0.455	1
LDHAL6A	0.0010134	-1.34539	0	0.455	1
ESCO2	0.0010134	-1.50577	0	0.455	1
LHX8	0.0010134	-1.54211	0	0.455	1
SOHLH2	0.0010134	-1.54276	0	0.455	1
JMJD1C	0.00103036	0.585313	0.562	0.193	1
RPL31	0.00104216	0.452035	1	0.841	1
KIAA0232	0.00105231	0.343538	0.312	0.057	1
JUNB	0.00105343	0.281262	1	0.42	1
CCNB1	0.0010626	-1.51263	0.062	0.5	1
TMEM98	0.00107153	0.40159	0.562	0.17	1
MRPL20	0.00107392	-1.30824	0.188	0.591	1
SOCS5	0.00108695	0.274647	0.25	0.034	1
LSM6	0.00109165	-1.27728	0.25	0.625	1
GLRX	0.00110073	-1.4606	0.062	0.5	1
TOP1	0.00110213	0.463205	0.75	0.295	1
FBXO17	0.00111986	0.313264	0.312	0.057	1
AC093673.1	0.00111986	0.264201	0.312	0.057	1
RPS5	0.0011252	0.43488	1	0.932	1
SENP6	0.00113949	0.394109	0.625	0.216	1
C15orf61	0.00114007	-1.44155	0.062	0.5	1
BTG3	0.00114342	0.31502	0.688	0.261	1
METRNL	0.00116934	0.45598	0.25	0.034	1
SCCPDH	0.00117392	-1.46816	0.125	0.534	1
ARPC3	0.00119774	-1.33844	0.188	0.58	1
S100A6	0.00123152	0.564045	0.875	0.386	1
PIAS1	0.00124696	-1.23897	0	0.443	1
SPG21	0.00124696	-1.28976	0	0.443	1
LINC02303	0.00124696	-1.43962	0	0.443	1
SPC25	0.00124696	-1.44557	0	0.443	1
PLSCR4	0.00126716	0.352353	0.312	0.057	1
RPS20	0.00127351	0.385345	1	0.898	1
RPL29	0.00127791	0.389717	1	0.966	1
RPS10	0.0013046	0.412655	1	0.852	1
CRTAP	0.00132227	0.397074	0.438	0.114	1
SLC25A5	0.00133	-1.15449	0.438	0.727	1
SLC25A6	0.00133934	0.457218	1	0.557	1
SOD2	0.00134024	0.443819	0.688	0.239	1
BUB3	0.00134546	-1.4405	0.125	0.534	1
GPATCH2	0.00135171	0.45841	0.25	0.034	1
CLCN3	0.00135171	0.309003	0.25	0.034	1
MPZL1	0.00135171	0.267235	0.25	0.034	1
PRRC2B	0.00138812	0.389644	0.438	0.114	1
SOCS3	0.00141606	0.448294	0.688	0.25	1
VDAC3	0.00143645	-1.34815	0.062	0.489	1
POLR2E	0.00143645	-1.40239	0.062	0.489	1
RPL7A	0.00144847	0.324128	1	0.989	1
NBR1	0.00145242	0.331242	0.25	0.034	1
KLHL18	0.00145242	0.26768	0.25	0.034	1
EEF1D	0.00145537	0.488446	1	0.67	1
GSN	0.00147319	0.506134	0.5	0.148	1
CFAP36	0.00147523	0.412436	0.562	0.182	1
CEBPZ	0.00149981	0.535294	0.688	0.273	1
ID1	0.00150544	-1.22341	0.25	0.591	1
PPP1R7	0.00151063	-1.37741	0.125	0.523	1
C12orf57	0.00151424	0.412487	1	0.477	1
PROK1	0.00152191	0.525198	0.312	0.057	1
PLAUR	0.00152191	0.454129	0.312	0.057	1
PGLS	0.0015289	0.290908	0.562	0.159	1
C5orf58	0.00152916	-1.2663	0	0.432	1
BIK	0.00152916	-1.28845	0	0.432	1
CLDN10	0.00152916	-1.34265	0	0.432	1
NLRP9	0.00152916	-1.35834	0	0.432	1
PTPRE	0.00152916	-1.36044	0	0.432	1
NR1H4	0.00152916	-1.38195	0	0.432	1
HSPA1A	0.00153634	1.13645	0.812	0.398	1
PLTP	0.0015434	0.457564	0.375	0.091	1
HNRNPH1	0.00154689	0.396569	0.75	0.307	1
LRRC58	0.00156	0.328704	0.25	0.034	1
FAM20B	0.00156	0.296227	0.25	0.034	1
RAC1	0.00156802	-1.29014	0.625	0.83	1
PRELP	0.0015792	0.266351	0.375	0.08	1
FER	0.00162605	-1.36088	0.062	0.477	1
CMC4	0.00162605	-1.47024	0.062	0.477	1
EZR	0.00162605	-1.54392	0.062	0.477	1
PSMB7	0.00166736	-1.34532	0.188	0.58	1
HSPA6	0.00167488	0.811248	0.25	0.034	1
RBM10	0.00167488	0.331468	0.25	0.034	1
JUN	0.0016815	0.274106	0.875	0.307	1
PDPK1	0.00168309	-1.50592	0.062	0.477	1
FOSL2	0.00171615	0.437145	0.5	0.159	1
GBP4	0.0017171	0.498871	0.312	0.057	1
FAM89A	0.0017171	0.273058	0.312	0.057	1
HSBP1	0.00174218	-1.18697	0.375	0.659	1
NUPR1	0.00179043	0.495102	0.688	0.261	1
RALGDS	0.0017975	0.280023	0.25	0.034	1
CWC15	0.00180532	-1.31118	0.188	0.557	1
ANXA1	0.00181141	1.15205	0.5	0.17	1
LTBP4	0.00181215	0.346854	0.562	0.182	1
NECTIN2	0.0018231	0.260264	0.312	0.057	1
SERPINH1	0.00183319	0.468397	0.438	0.125	1
PPP1R14A	0.00185096	0.335377	0.438	0.114	1
CHD8	0.00185398	0.258163	0.375	0.08	1
AVEN	0.00186901	-1.17545	0	0.42	1
RPL39L	0.00186901	-1.23378	0	0.42	1
KRT36	0.00186901	-1.33094	0	0.42	1
SMYD3	0.00186901	-1.35739	0	0.42	1
AL033519.4	0.00186901	-1.41581	0	0.42	1
RAB21	0.00189861	0.569758	0.375	0.091	1
GNA12	0.00192833	0.264334	0.25	0.034	1
HIPK1	0.00193509	0.310785	0.312	0.057	1
JOSD1	0.00193509	0.295918	0.312	0.057	1
LAMTOR5	0.00197556	-1.19792	0.375	0.659	1
PPDPF	0.0020063	0.358156	0.938	0.398	1
PLEKHJ1	0.00201053	0.371418	0.438	0.125	1
UBE2D3	0.00201937	-1.13921	0.688	0.761	1
TTC9C	0.0020352	-1.25872	0.062	0.466	1
ATG3	0.0020352	-1.34582	0.062	0.466	1
APP	0.00206533	0.384378	0.562	0.193	1
MTIF3	0.00206643	-1.35386	0.188	0.545	1
SP100	0.00210307	0.285657	0.375	0.091	1
VRK1	0.00210574	-1.37863	0.062	0.466	1
SF3A3	0.00210582	-1.36702	0.062	0.466	1
COL6A2	0.00214902	0.278109	0.562	0.193	1
GADD45A	0.00215358	1.37869	0.625	0.307	1
GKAP1	0.00225367	-1.27743	0.062	0.466	1
RTF2	0.00225367	-1.29856	0.062	0.466	1
SLU7	0.00227699	-1.02924	0	0.409	1
CENPP	0.00227699	-1.20542	0	0.409	1
PRPSAP1	0.00227699	-1.22414	0	0.409	1
ARHGAP8	0.00227699	-1.29835	0	0.409	1
BCL2L10	0.00227699	-1.35939	0	0.409	1
DNAJC15	0.00227699	-1.36443	0	0.409	1
FAM167A-AS1	0.00227699	-1.37788	0	0.409	1
RPP30	0.00228571	-1.06387	0.062	0.477	1
KDM5A	0.0023158	0.32356	0.312	0.068	1
SNRPD1	0.00235147	-1.04911	0.188	0.545	1
SERF2	0.00235295	-0.614748	1	0.898	1
ENAH	0.00238738	-1.22374	0.125	0.5	1
FIP1L1	0.00238738	-1.31773	0.125	0.5	1
RSU1	0.0024109	-1.28014	0.062	0.466	1
VKORC1	0.00243884	-1.15971	0.25	0.625	1
SSPN	0.00244782	0.37448	0.375	0.091	1
CSKMT	0.00245195	0.27601	0.438	0.114	1
EIF3D	0.00245356	0.429301	0.75	0.33	1
CTNNAL1	0.00249296	0.3403	0.625	0.239	1
DPY30	0.0025071	-1.27833	0.188	0.545	1
NDUFA12	0.00251784	-1.00014	0.125	0.511	1
SURF2	0.00253782	-1.31295	0.062	0.455	1
PPP4C	0.00254917	-1.26048	0.125	0.5	1
YWHAE	0.00255252	-0.968431	0.812	0.795	1
AKAP9	0.00258675	0.358536	0.625	0.227	1
HNMT	0.00258961	0.329541	0.312	0.068	1
ATP6AP2	0.00267426	0.299607	0.625	0.216	1
EGR3	0.00273733	0.559088	0.312	0.068	1
SUCO	0.00273733	0.440415	0.312	0.068	1
NDUFA2	0.00275827	-1.29241	0.188	0.545	1
RNF114	0.00275926	-1.1902	0.25	0.591	1
SPAG9	0.00276245	0.383476	0.438	0.125	1
APPL1	0.00276525	-1.08737	0	0.398	1
LINC01006	0.00276525	-1.14723	0	0.398	1
C4orf47	0.00276525	-1.17477	0	0.398	1
RAD51C	0.00276525	-1.21283	0	0.398	1
NCK2	0.00276525	-1.27748	0	0.398	1
ZNF57	0.00276525	-1.31339	0	0.398	1
SNRPC	0.00280674	-1.09108	0.062	0.455	1
CDH11	0.00281514	0.31371	0.438	0.114	1
C18orf32	0.00284627	-1.24349	0.25	0.591	1
TOMM7	0.00287059	0.491881	1	0.648	1
SAMD4B	0.00289272	0.391084	0.312	0.068	1
TUBA1B	0.00292333	-0.897096	0.812	0.773	1
STX4	0.00298798	0.289462	0.375	0.091	1
UACA	0.00300012	-1.1072	0.062	0.455	1
RBM39	0.00300513	0.302002	1	0.511	1
USP22	0.00305612	0.317146	0.312	0.068	1
RNF19A	0.00309362	0.313146	0.5	0.17	1
HNRNPAB	0.00310284	0.459518	0.625	0.239	1
REEP3	0.00313597	0.298735	0.25	0.045	1
NAMPT	0.00317085	0.444094	0.688	0.284	1
ACTL6A	0.00319758	-1.17659	0.125	0.5	1
PURA	0.00322042	0.377836	0.5	0.17	1
DYNLL2	0.00322789	0.324888	0.312	0.068	1
TMED7	0.00322789	0.274439	0.312	0.068	1
PER1	0.00329976	0.418005	0.438	0.125	1
AFF4	0.00329976	0.278499	0.438	0.125	1
BTG2	0.00331391	0.593287	0.75	0.318	1
PITHD1	0.00332315	-1.34176	0.312	0.591	1
ATN1	0.00333842	0.464475	0.438	0.136	1
TACC3	0.00334771	-1.23404	0	0.386	1
POR	0.00334783	-0.981771	0	0.386	1
MYOCOS	0.00334783	-1.13596	0	0.386	1
AL033504.1	0.00334783	-1.13751	0	0.386	1
NLRP7	0.00334783	-1.19741	0	0.386	1
HMGB3	0.00334783	-1.24072	0	0.386	1
FGF14	0.00334783	-1.2651	0	0.386	1
TESC	0.00334783	-1.26763	0	0.386	1
MAD1L1	0.00334783	-1.28872	0	0.386	1
TMEM163	0.00334783	-1.38288	0	0.386	1
PABPC1	0.00342329	0.400233	0.938	0.534	1
THUMPD3-AS1	0.00346218	0.277644	0.375	0.091	1
IFITM2	0.00348833	0.504984	0.5	0.17	1
TNFRSF1A	0.00355589	0.37079	0.25	0.045	1
ERRFI1	0.00360296	0.53303	0.5	0.182	1
SNHG1	0.00363764	0.29347	0.438	0.136	1
CTSF	0.00367899	0.33063	0.562	0.205	1
TAF1D	0.00372773	0.46391	0.562	0.227	1
COX5A	0.00372952	-1.29156	0.25	0.568	1
AURKA	0.00374237	-1.17936	0.062	0.477	1
TMEM176B	0.00376343	0.328834	0.438	0.125	1
SURF4	0.00378448	0.294171	0.25	0.045	1
TFPI	0.00379732	0.286845	0.312	0.068	1
IER3	0.00393068	0.385675	0.438	0.125	1
NFKBIA	0.00393669	0.792058	0.75	0.398	1
LAMC1	0.00397659	0.318268	0.188	0.023	1
GPRC5C	0.00397659	0.286983	0.188	0.023	1
AP002381.2	0.00397659	0.273898	0.188	0.023	1
RAB31	0.00397659	0.267288	0.188	0.023	1
TRRAP	0.00397659	0.252558	0.188	0.023	1
C1QBP	0.00398429	-1.3006	0.312	0.591	1
THAP2	0.00402635	0.555329	0.25	0.045	1
WEE1	0.00402635	0.431259	0.25	0.045	1
RPN1	0.00402635	0.281423	0.25	0.045	1
INPP1	0.00402635	0.27837	0.25	0.045	1
KHDC4	0.00402635	0.270502	0.25	0.045	1
STK31	0.00404078	-1.10994	0	0.375	1
SYCP2L	0.00404093	-1.05221	0	0.375	1
SCAMP2	0.00404093	-1.06848	0	0.375	1
PSMD14	0.00404093	-1.07641	0	0.375	1
AC090204.1	0.00404093	-1.14791	0	0.375	1
PRC1	0.00404093	-1.17053	0	0.375	1
MCTP1	0.00404093	-1.17924	0	0.375	1
SYCP2	0.00404093	-1.2226	0	0.375	1
PDE9A	0.00404093	-1.2636	0	0.375	1
NOP10	0.00404274	-1.05166	0.125	0.489	1
SMC3	0.00408516	-1.17796	0.125	0.477	1
KIAA2026	0.00413054	0.284357	0.375	0.102	1
TTC1	0.00416277	-1.0274	0.062	0.455	1
TNFAIP3	0.00422613	0.458056	0.312	0.068	1
RCN1	0.00422613	0.306723	0.312	0.068	1
SPPL2A	0.00428217	0.349399	0.25	0.045	1
NSD1	0.00428217	0.319647	0.25	0.045	1
CEBPG	0.00428217	0.318366	0.25	0.045	1
IFIT2	0.00429409	0.624873	0.188	0.023	1
ISG20L2	0.00429409	0.279895	0.188	0.023	1
ST3GAL1	0.00429409	0.25009	0.188	0.023	1
MDH1	0.00430551	-0.988594	0.062	0.432	1
UQCRH	0.00437166	0.482822	0.875	0.557	1
NOB1	0.00449101	-1.15676	0.125	0.477	1
SNX3	0.00452508	-0.931661	0.5	0.727	1
CRBN	0.00452954	-1.3004	0.25	0.534	1
MMP2	0.00453226	0.373547	0.375	0.102	1
RHOQ	0.00453226	0.356658	0.375	0.102	1
ATP2A2	0.00455265	0.351878	0.25	0.045	1
SLC20A1	0.00455265	0.311345	0.25	0.045	1
CIC	0.00455265	0.283535	0.25	0.045	1
LAG3	0.00455265	0.262758	0.25	0.045	1
PSMA7	0.00458017	-0.990763	0.75	0.761	1
DNAJB6	0.00459692	-0.973817	0.5	0.716	1
PIP4K2B	0.0046344	0.293846	0.188	0.023	1
PLCE1	0.0046344	0.279767	0.188	0.023	1
SRSF9	0.00465995	-1.15011	0.5	0.682	1
CAVIN1	0.0047461	0.324514	0.375	0.102	1
EIF1B	0.00482976	-0.946447	0.875	0.875	1
PVT1	0.00483851	0.327253	0.25	0.045	1
ATP2B4	0.00483851	0.254648	0.25	0.045	1
CENPU	0.00486315	-1.05779	0	0.364	1
RSPO2	0.00486315	-1.06477	0	0.364	1
DAZL	0.00486315	-1.10239	0	0.364	1
TPD52	0.00486315	-1.10858	0	0.364	1
CABYR	0.00486315	-1.17256	0	0.364	1
EGR1	0.00486696	0.265588	0.938	0.386	1
NSG1	0.00489001	-1.31158	0.188	0.5	1
RSRP1	0.00494382	0.316245	0.688	0.273	1
TCEA3	0.00496178	0.251223	0.312	0.08	1
SYNGR1	0.00496904	0.326946	0.375	0.102	1
FHIT	0.00497188	-1.2902	0.062	0.42	1
PCCB	0.00497188	-1.30355	0.062	0.42	1
PARL	0.0049797	-1.17799	0.125	0.466	1
PDE4B	0.00499896	0.445029	0.188	0.023	1
DNAJC25	0.00499896	0.282126	0.188	0.023	1
EGR2	0.00499896	0.255889	0.188	0.023	1
DNAJA2	0.00502732	-1.32712	0.375	0.602	1
HERC5	0.00503379	-1.28512	0.188	0.511	1
ELOF1	0.00508892	-0.926728	0.125	0.477	1
HCFC1R1	0.00509404	0.379472	0.438	0.136	1
FBXO33	0.00514051	0.275592	0.25	0.045	1
ANKRD40	0.00514051	0.257852	0.25	0.045	1
COX7A1	0.00525473	0.342293	0.375	0.114	1
DHRS7	0.00530337	0.287003	0.438	0.125	1
APOE	0.00530896	0.429605	0.625	0.261	1
PSMG2	0.00532587	-1.12958	0.25	0.557	1
DECR1	0.00535892	0.36632	0.5	0.17	1
RRAS2	0.00539705	-1.1283	0.062	0.432	1
BAZ2B	0.00545945	0.372442	0.25	0.045	1
CAMSAP2	0.00545945	0.266637	0.25	0.045	1
PDLIM5	0.00545945	0.258103	0.25	0.045	1
GPC3	0.00545945	0.255047	0.25	0.045	1
H2AFJ	0.00549101	0.27457	0.5	0.182	1
SERPINE2	0.00566299	0.654697	0.5	0.205	1
RALB	0.00568121	-1.12963	0.188	0.511	1
FAAP20	0.00569582	0.286321	0.375	0.102	1
YWHAG	0.00571465	0.470031	0.438	0.148	1
POLR2K	0.0057465	-1.05612	0.312	0.602	1
ELOA	0.00580686	0.276778	0.188	0.023	1
SNHG19	0.00580826	0.286181	0.562	0.17	1
UPF3B	0.00583588	-0.983316	0	0.352	1
RFC1	0.00583588	-0.999586	0	0.352	1
SCFD1	0.00583588	-1.04933	0	0.352	1
ADAP1	0.00583588	-1.073	0	0.352	1
MAP7D2	0.00583588	-1.07736	0	0.352	1
ARMC1	0.00583588	-1.08328	0	0.352	1
ACTL8	0.00583588	-1.10153	0	0.352	1
RAE1	0.00583588	-1.12608	0	0.352	1
CENPH	0.00583588	-1.13356	0	0.352	1
AC092376.1	0.00583588	-1.20637	0	0.352	1
IK	0.00583628	-0.980595	0.25	0.568	1
NAP1L4	0.00583985	-1.06122	0.062	0.42	1
COX6B1	0.00585254	-0.828039	0.75	0.75	1
FBL	0.00591409	0.395749	0.562	0.205	1
EXOSC9	0.00591535	-1.16239	0.062	0.409	1
SAT2	0.00595682	0.521622	0.625	0.273	1
DDX27	0.00600431	0.333784	0.438	0.136	1
CD151	0.00600431	0.317167	0.438	0.136	1
PSMC1	0.00600714	-1.11703	0.188	0.523	1
NDUFB10	0.00602482	0.425847	0.625	0.284	1
KHDRBS3	0.00604974	-1.2346	0.125	0.455	1
HSPA4	0.00610669	-1.26844	0.25	0.534	1
YWHAZ	0.00618597	0.336962	0.75	0.352	1
GNG5	0.00620557	-1.27231	0.438	0.648	1
CDCA7L	0.00623945	-1.3103	0.125	0.455	1
GNAS	0.0062427	-0.700629	0.938	0.932	1
TMSB4X	0.00624546	0.458553	1	0.932	1
RAB13	0.00635014	0.258844	0.562	0.205	1
RBIS	0.0063616	0.565227	0.625	0.273	1
SFT2D2	0.00636607	0.273982	0.312	0.08	1
RPL4	0.00637175	0.377585	1	0.67	1
SIVA1	0.00647833	0.472263	0.688	0.341	1
COL16A1	0.00652625	0.269001	0.25	0.045	1
FTL	0.00678147	0.402167	1	0.955	1
PLAAT4	0.00683267	0.307606	0.375	0.114	1
LRRC75A	0.00683267	0.288923	0.375	0.114	1
IGFBP4	0.00686638	0.632895	0.562	0.239	1
CNOT2	0.00693813	-0.980121	0.062	0.409	1
RTN4	0.00694588	0.276207	0.75	0.307	1
F2	0.00698362	-0.90575	0	0.341	1
HSPA4L	0.00698362	-0.925429	0	0.341	1
NSUN5	0.00698362	-0.930785	0	0.341	1
NOL10	0.00698362	-0.958062	0	0.341	1
PSTPIP1	0.00698362	-0.970554	0	0.341	1
ACTN1	0.00698362	-0.977724	0	0.341	1
LSM4	0.00698362	-0.990529	0	0.341	1
GGH	0.00698362	-1.01827	0	0.341	1
SLC3A1	0.00698362	-1.02176	0	0.341	1
DLL3	0.00698362	-1.02814	0	0.341	1
TNIK	0.00698362	-1.03292	0	0.341	1
UCMA	0.00698362	-1.04718	0	0.341	1
MTFR2	0.00698362	-1.04796	0	0.341	1
MAD2L1	0.00698362	-1.05858	0	0.341	1
HDAC9	0.00698362	-1.08155	0	0.341	1
ARHGAP15	0.00698362	-1.11626	0	0.341	1
PATL2	0.00698362	-1.14097	0	0.341	1
AGMO	0.00698362	-1.1629	0	0.341	1
CCDC146	0.00698362	-1.1707	0	0.341	1
PDE8B	0.00698362	-1.18919	0	0.341	1
PTTG1	0.00698362	-1.28582	0	0.341	1
TBCB	0.00702092	-1.25707	0.25	0.523	1
IFIT1	0.00702145	0.337508	0.312	0.08	1
THBS1	0.00702145	0.265249	0.312	0.08	1
EIF3L	0.00702951	0.428962	0.75	0.375	1
PSMA3	0.0070495	-1.24587	0.312	0.58	1
YPEL5	0.00721302	-1.02236	0.375	0.625	1
NR2C1	0.00724598	-1.03669	0.062	0.398	1
ARHGAP18	0.00724598	-1.22748	0.062	0.398	1
PCID2	0.0072707	-1.2562	0.125	0.455	1
PFN1	0.00740851	-1.01965	0.562	0.693	1
DUSP1	0.00744919	0.259904	0.812	0.352	1
SAE1	0.00747942	-0.977021	0.062	0.398	1
SH2D4A	0.00747942	-1.1384	0.062	0.398	1
GOLGA7	0.00747942	-1.14421	0.062	0.398	1
BTF3	0.00751046	0.315688	1	0.864	1
UBR1	0.00759409	0.317731	0.25	0.057	1
ANGPTL5	0.0077368	0.510156	0.312	0.08	1
FGFR1	0.0077368	0.392681	0.312	0.08	1
SPTBN1	0.00775359	0.408754	0.5	0.193	1
NOLC1	0.00793864	0.327803	0.5	0.182	1
ODC1	0.00798862	-1.18301	0.625	0.716	1
LINC02522	0.00833408	-1.052	0	0.33	1
GPSM2	0.00833436	-0.835118	0	0.33	1
SH3KBP1	0.00833436	-0.865907	0	0.33	1
CIART	0.00833436	-0.893831	0	0.33	1
TOMM34	0.00833436	-0.904772	0	0.33	1
PRKAG1	0.00833436	-0.911589	0	0.33	1
EFHD1	0.00833436	-0.91458	0	0.33	1
MICU2	0.00833436	-0.916438	0	0.33	1
MCUR1	0.00833436	-0.943174	0	0.33	1
SSTR5-AS1	0.00833436	-0.961501	0	0.33	1
ARPC1B	0.00833436	-0.961855	0	0.33	1
IGHEP1	0.00833436	-0.981328	0	0.33	1
ERI1	0.00833436	-1.03604	0	0.33	1
B3GNT4	0.00833436	-1.06256	0	0.33	1
COPS7B	0.00833436	-1.07285	0	0.33	1
RABEP1	0.00833436	-1.08501	0	0.33	1
ADCY9	0.00833436	-1.14744	0	0.33	1
PNLDC1	0.00833436	-1.15508	0	0.33	1
ANP32E	0.00847206	0.295575	0.25	0.057	1
TP53I13	0.00847206	0.273838	0.25	0.057	1
YIPF4	0.00847206	0.273059	0.25	0.057	1
GMNN	0.00848207	-0.992674	0.062	0.398	1
SPCS1	0.00848633	-1.05394	0.5	0.67	1
SET	0.00851318	-0.606158	0.875	0.841	1
SEC61B	0.00854024	0.311285	0.938	0.489	1
BANF1	0.00871943	-1.02109	0.562	0.659	1
EPC2	0.00903078	0.449609	0.312	0.091	1
ECHDC2	0.00903078	0.352815	0.312	0.091	1
CSDE1	0.0092761	-0.8495	0.688	0.784	1
CHORDC1	0.00930706	0.31449	0.5	0.216	1
KMT2A	0.00934491	0.460172	0.438	0.17	1
MAFG	0.00936632	0.265499	0.312	0.08	1
TMEM256	0.00941847	-0.853853	0.438	0.659	1
SLBP	0.0094372	-1.09268	0.188	0.477	1
PSMB9	0.00943972	0.272359	0.25	0.057	1
EEA1	0.00959494	0.263093	0.375	0.114	1
KLF6	0.00962897	0.28202	0.562	0.205	1
FXYD6	0.00969409	0.360053	0.438	0.17	1
NUP85	0.00992009	-0.833392	0	0.318	1
CCDC167	0.00992009	-0.857296	0	0.318	1
COMMD3	0.00992009	-0.877308	0	0.318	1
MAP2K1	0.00992009	-0.898863	0	0.318	1
GSKIP	0.00992009	-0.939956	0	0.318	1
G6PD	0.00992009	-0.967583	0	0.318	1
LOXL2	0.00992009	-0.97375	0	0.318	1
SHISA8	0.00992009	-0.983237	0	0.318	1
SASS6	0.00992009	-1.00824	0	0.318	1
TMEM9B	0.00992009	-1.01401	0	0.318	1
PPP2R3B	0.00992009	-1.0548	0	0.318	1
C16orf74	0.00992009	-1.06036	0	0.318	1
TDRD1	0.00992009	-1.06052	0	0.318	1
UNG	0.00992009	-1.09416	0	0.318	1
KLF9	0.0099936	0.433823	0.438	0.159	1
CAPN2	0.0100024	0.323491	0.375	0.114	1
PLAAT3	0.0103353	0.435501	0.625	0.284	1
CAND1	0.010352	0.35804	0.312	0.091	1
MAP3K13	0.0103712	0.263072	0.438	0.159	1
ITGAV	0.0105048	0.390677	0.25	0.057	1
SENP7	0.0105048	0.285931	0.25	0.057	1
SFPQ	0.0105766	0.255765	0.75	0.318	1
CARHSP1	0.0107047	-1.03116	0.25	0.511	1
CPEB1	0.010765	-1.16584	0.062	0.375	1
ITM2A	0.0108457	0.365038	0.625	0.261	1
CLTA	0.0109692	-0.805197	0.812	0.784	1
HNRNPM	0.0110209	0.458482	0.625	0.295	1
ATP5MF	0.0110553	-0.942361	0.5	0.648	1
ERN1	0.0110764	0.272293	0.25	0.057	1
DEGS1	0.0111011	0.38914	0.375	0.125	1
AGGF1	0.0111033	-1.04481	0.062	0.375	1
SSB	0.0111724	-1.24485	0.5	0.636	1
BLVRB	0.0113258	0.29502	0.312	0.091	1
CDC123	0.0114511	-1.1558	0.062	0.375	1
HNRNPK	0.0116231	0.363028	0.812	0.443	1
HJURP	0.0117773	-0.848226	0	0.307	1
NAALAD2	0.0117773	-0.901671	0	0.307	1
CNTNAP2	0.0117773	-0.901747	0	0.307	1
CSE1L	0.0117773	-0.934379	0	0.307	1
RBM46	0.0117773	-0.935655	0	0.307	1
EIF4ENIF1	0.0117773	-0.950257	0	0.307	1
LMO7	0.0117773	-0.95684	0	0.307	1
DMD	0.0117773	-0.957337	0	0.307	1
EZHIP	0.0117773	-0.957607	0	0.307	1
TMEM60	0.0117773	-0.958809	0	0.307	1
TKTL1	0.0117773	-0.959012	0	0.307	1
TAF9B	0.0117773	-0.964723	0	0.307	1
PDLIM1	0.0117773	-0.96806	0	0.307	1
ANO10	0.0117773	-0.968366	0	0.307	1
MEST	0.0117773	-1.00806	0	0.307	1
RPSA	0.0117857	0.304082	1	0.92	1
ACTR3	0.0118084	-0.786208	0.062	0.375	1
C11orf58	0.0120583	-0.812833	0.812	0.795	1
BAIAP2	0.0121753	-0.953251	0.062	0.375	1
TAF9	0.0122933	-1.07896	0.312	0.557	1
PARP14	0.0123031	0.250141	0.25	0.057	1
ERCC6L2	0.0123736	0.423455	0.125	0.011	1
COL15A1	0.0123736	0.263428	0.125	0.011	1
FXR1	0.0125115	-1.02529	0.375	0.614	1
AREG	0.0125229	0.449018	0.188	0.034	1
PURB	0.0125229	0.279185	0.188	0.034	1
RAD23B	0.012553	-0.94775	0.062	0.375	1
PSMC5	0.0126292	-1.00897	0.312	0.557	1
PCNA	0.0128008	-1.17355	0.312	0.545	1
GUK1	0.0128116	0.334333	0.625	0.295	1
KCNQ1OT1	0.0129392	0.43335	0.312	0.091	1
C6orf62	0.0129392	0.312638	0.312	0.091	1
RNF167	0.0130586	-0.862278	0.062	0.364	1
SLC4A1AP	0.0130586	-1.08113	0.062	0.364	1
FLYWCH2	0.0130715	-0.910842	0.125	0.42	1
NUDT4	0.0131197	0.319262	0.375	0.136	1
ETFA	0.0132782	-1.04511	0.188	0.477	1
SEMA6A	0.0133326	0.552758	0.188	0.034	1
ZSCAN16-AS1	0.0133326	0.294073	0.188	0.034	1
AGO3	0.0133326	0.264077	0.188	0.034	1
TFG	0.0134565	-1.18898	0.125	0.42	1
PRKD2	0.0134639	-1.07888	0.062	0.364	1
IFI27L2	0.0134938	0.435868	0.5	0.205	1
KCNK6	0.0135025	0.323996	0.125	0.011	1
MRPS30-DT	0.0135025	0.273932	0.125	0.011	1
GGA1	0.0135025	0.260345	0.125	0.011	1
AC118549.1	0.0135025	0.260093	0.125	0.011	1
CHD3	0.0135205	0.267608	0.312	0.091	1
SYNE1	0.0135287	0.278549	0.375	0.125	1
HMGN2	0.0135323	-0.614962	0.938	0.818	1
UBB	0.0136818	-0.828773	1	0.875	1
CLU	0.0137987	0.28491	0.438	0.148	1
DDIT4	0.0138713	-0.570447	0.125	0.477	1
SVIL	0.013879	0.289776	0.438	0.17	1
MGST2	0.01388	-0.917465	0.062	0.364	1
RAB11A	0.0139306	-1.03812	0.125	0.409	1
NGLY1	0.0139474	-0.681619	0	0.295	1
CISD2	0.0139474	-0.745	0	0.295	1
EIF2B1	0.0139474	-0.82659	0	0.295	1
FBXO7	0.0139474	-0.83506	0	0.295	1
KRBOX1	0.0139474	-0.851816	0	0.295	1
GCAT	0.0139474	-0.856518	0	0.295	1
SLC7A9	0.0139474	-0.873375	0	0.295	1
RIMKLA	0.0139474	-0.896854	0	0.295	1
MICALL2	0.0139474	-0.926344	0	0.295	1
NUFIP1	0.0139474	-0.941326	0	0.295	1
DEDD	0.0139474	-0.947793	0	0.295	1
TLE2	0.0139474	-0.94886	0	0.295	1
HIPK4	0.0139474	-0.949981	0	0.295	1
CHEK1	0.0139474	-0.973743	0	0.295	1
C4orf48	0.0139474	-0.993582	0	0.295	1
OR51B5	0.0139474	-1.02571	0	0.295	1
HABP2	0.0139474	-1.0608	0	0.295	1
LMAN1	0.0139611	0.290246	0.5	0.193	1
LDHA	0.0141043	0.521196	0.688	0.432	1
HMCES	0.0141678	-0.884343	0.062	0.375	1
ETV5	0.0141881	0.265433	0.188	0.034	1
SON	0.0142438	0.413295	0.875	0.455	1
NDUFAF4	0.0143081	-0.979208	0.062	0.364	1
ERH	0.0143429	-1.03929	0.625	0.727	1
BNC2	0.0143689	0.361726	0.25	0.057	1
FKBP1A	0.0145086	-0.87276	0.312	0.591	1
CUTA	0.0147521	0.324255	0.812	0.42	1
SMARCA5	0.0148124	0.277953	0.5	0.216	1
DYNLT1	0.0148355	-0.927517	0.188	0.477	1
DUSP2	0.0150917	0.329537	0.188	0.034	1
ZC4H2	0.0150917	0.267939	0.188	0.034	1
HEXB	0.0150987	-1.06208	0.125	0.42	1
LAP3	0.0152006	0.266148	0.375	0.125	1
ZC3H14	0.0152874	-0.888585	0.188	0.466	1
UBE2B	0.015295	0.325666	0.75	0.42	1
YAP1	0.015405	0.307814	0.312	0.091	1
TRAP1	0.0157923	-0.99217	0.062	0.352	1
PIM3	0.0158578	0.471551	0.375	0.136	1
CIR1	0.0160378	-1.06751	0.312	0.557	1
ENOSF1	0.0160457	0.289525	0.188	0.034	1
RBMX2	0.0162763	-0.873824	0.062	0.352	1
CNOT11	0.0162763	-0.913594	0.062	0.352	1
ADSL	0.0162763	-0.976171	0.062	0.352	1
COL14A1	0.0163984	0.475268	0.375	0.148	1
RASGRF2	0.0164417	-0.833885	0.062	0.375	1
PDCD2L	0.0164778	-0.745696	0	0.284	1
GNG2	0.0164778	-0.760267	0	0.284	1
CIAPIN1	0.0164778	-0.764957	0	0.284	1
CDK2AP1	0.0164778	-0.795027	0	0.284	1
CDK1	0.0164778	-0.798812	0	0.284	1
H1FOO	0.0164778	-0.800064	0	0.284	1
PRR13	0.0164778	-0.802892	0	0.284	1
CPSF3	0.0164778	-0.804116	0	0.284	1
RARS2	0.0164778	-0.813449	0	0.284	1
EIPR1	0.0164778	-0.830561	0	0.284	1
APOO	0.0164778	-0.838062	0	0.284	1
MIS18BP1	0.0164778	-0.838107	0	0.284	1
TSN	0.0164778	-0.883287	0	0.284	1
ITGA4	0.0164778	-0.889416	0	0.284	1
PHACTR3	0.0164778	-0.937522	0	0.284	1
PAM16	0.0164778	-0.943549	0	0.284	1
SMPD3	0.0164778	-0.958562	0	0.284	1
LAD1	0.0164778	-0.976907	0	0.284	1
TMC5	0.0164778	-1.02222	0	0.284	1
SUGT1	0.0165916	-1.02824	0.375	0.568	1
FAM162A	0.016592	0.351596	0.75	0.33	1
UQCRB	0.0166208	0.374057	1	0.693	1
ILF2	0.0166481	-1.0998	0.5	0.625	1
BCAS2	0.0167394	-0.849856	0.5	0.67	1
GPM6B	0.0167729	-0.979144	0.062	0.352	1
GDI1	0.0167734	-0.803066	0.062	0.352	1
EXOSC8	0.0167734	-0.834612	0.062	0.352	1
PGK1	0.0169152	-0.954855	0.312	0.534	1
CAST	0.0169501	-0.983336	0.438	0.614	1
NOL7	0.0170602	-0.932238	0.188	0.466	1
NDUFA13	0.0173962	0.366039	0.812	0.5	1
UBE2I	0.0175206	-1.0175	0.75	0.705	1
DSTN	0.0175615	-0.653241	0.875	0.784	1
HNRNPDL	0.017898	-0.704819	0.75	0.739	1
LAPTM4B	0.018241	-1.27364	0.312	0.511	1
RBM23	0.0183024	0.254605	0.438	0.17	1
INSR	0.0183982	0.340653	0.375	0.136	1
HYI	0.0183982	0.299374	0.375	0.136	1
LARP7	0.0185058	-1.04335	0.188	0.466	1
SMARCB1	0.0185541	-1.08058	0.188	0.443	1
APOD	0.0187012	0.305565	0.25	0.068	1
PLAGL1	0.0187012	0.258013	0.25	0.068	1
H2AFX	0.0187571	0.269212	0.625	0.273	1
ATP5F1B	0.0188645	-0.952883	0.375	0.568	1
STK24	0.0188972	-0.805585	0.062	0.352	1
PTP4A2	0.01892	-0.896287	0.125	0.42	1
ATP5PB	0.018979	-1.20724	0.375	0.545	1
CENPX	0.0193494	0.352891	0.312	0.102	1
CLEC4C	0.0194215	-0.949778	0	0.273	1
GOSR2	0.0194221	-0.651622	0	0.273	1
C12orf29	0.0194221	-0.722133	0	0.273	1
PPP3CB	0.0194221	-0.755407	0	0.273	1
SMURF2	0.0194221	-0.765466	0	0.273	1
MRPL36	0.0194221	-0.808001	0	0.273	1
NTRK3	0.0194221	-0.812152	0	0.273	1
TDP1	0.0194221	-0.813511	0	0.273	1
MCM3	0.0194221	-0.81442	0	0.273	1
FBXO25	0.0194221	-0.815503	0	0.273	1
SMKR1	0.0194221	-0.844058	0	0.273	1
NLRP4	0.0194221	-0.850745	0	0.273	1
AK5	0.0194221	-0.85362	0	0.273	1
WDR41	0.0194221	-0.867288	0	0.273	1
DLX6	0.0194221	-0.893334	0	0.273	1
BANP	0.0194221	-0.925331	0	0.273	1
TMEM69	0.0194221	-0.944067	0	0.273	1
SPINK2	0.0194221	-1.0744	0	0.273	1
AKIRIN2	0.019454	-0.887052	0.188	0.477	1
TUBB4B	0.0195134	0.279122	0.875	0.432	1
TASOR2	0.0196051	0.360867	0.25	0.068	1
S100A16	0.0196051	0.34908	0.25	0.068	1
GNAQ	0.0196051	0.293252	0.25	0.068	1
XAF1	0.0196051	0.259477	0.25	0.068	1
GTF2H5	0.0196121	-1.07744	0.25	0.477	1
FH	0.0196174	-0.885023	0.062	0.341	1
HNRNPA1	0.0199652	0.39633	1	0.784	1
PCMT1	0.0199739	-1.12875	0.375	0.545	1
MRPS22	0.0202088	-0.836151	0.062	0.341	1
RPF1	0.0202088	-0.973678	0.062	0.341	1
TSSC4	0.0205307	0.259716	0.375	0.136	1
NXF1	0.020547	0.259726	0.25	0.068	1
FNBP4	0.0207869	0.351963	0.375	0.159	1
CNIH4	0.0208158	-0.696402	0.062	0.341	1
PRPF40A	0.0208685	-0.816056	0.125	0.398	1
SEC11A	0.0212032	0.264984	0.688	0.33	1
LSM5	0.0213114	-0.887183	0.125	0.409	1
TCF4	0.0213982	0.344496	0.438	0.182	1
PDLIM2	0.0214386	-0.793315	0.062	0.341	1
IDH3G	0.0217865	-0.98458	0.188	0.455	1
BRD2	0.0218211	0.324946	0.688	0.341	1
CDC42	0.0219713	-1.01595	0.562	0.648	1
MTUS1	0.0221096	0.343024	0.438	0.182	1
MYL6B	0.0221096	0.32768	0.438	0.182	1
SNHG12	0.022158	0.280772	0.375	0.125	1
GOLGB1	0.0222248	0.250947	0.562	0.239	1
RALY	0.0225166	-0.94078	0.125	0.409	1
GRASP	0.0225497	0.309264	0.25	0.068	1
RBMXL1	0.0225497	0.306053	0.25	0.068	1
SCX	0.0228407	-0.841715	0	0.261	1
SIKE1	0.0228414	-0.615599	0	0.261	1
PPIC	0.0228414	-0.642907	0	0.261	1
PNPLA2	0.0228414	-0.644933	0	0.261	1
CDKN1B	0.0228414	-0.654911	0	0.261	1
AC012636.1	0.0228414	-0.655905	0	0.261	1
EPS8L1	0.0228414	-0.660747	0	0.261	1
TMEM167A	0.0228414	-0.690557	0	0.261	1
ARL2BP	0.0228414	-0.692239	0	0.261	1
SLC9A3R1	0.0228414	-0.696415	0	0.261	1
TMEM9	0.0228414	-0.712029	0	0.261	1
FRMD3	0.0228414	-0.743775	0	0.261	1
FAM184B	0.0228414	-0.750726	0	0.261	1
PLCB1	0.0228414	-0.761995	0	0.261	1
ARHGEF33	0.0228414	-0.793011	0	0.261	1
SOHLH1	0.0228414	-0.804119	0	0.261	1
RPA1	0.0228414	-0.81779	0	0.261	1
SPDL1	0.0228414	-0.820924	0	0.261	1
LRWD1	0.0228414	-0.825707	0	0.261	1
CCDC27	0.0228414	-0.826089	0	0.261	1
SDHAF3	0.0228414	-0.839348	0	0.261	1
DLX5	0.0228414	-0.89763	0	0.261	1
VAMP8	0.0228414	-0.904156	0	0.261	1
COMMD8	0.0228414	-0.960326	0	0.261	1
GNPDA2	0.0228915	-1.01408	0.062	0.33	1
CDK7	0.0228915	-1.10016	0.062	0.33	1
ATP5F1D	0.0230107	0.29852	0.812	0.42	1
OFD1	0.0230107	-0.976072	0.312	0.511	1
DAAM1	0.0230241	-1.19095	0.188	0.432	1
NAA20	0.0233921	-1.07297	0.25	0.466	1
NDUFV3	0.0235755	-0.673999	0.062	0.33	1
CCDC6	0.0235755	-0.682828	0.062	0.33	1
LYPLAL1	0.0235755	-0.833465	0.062	0.33	1
MYCBP	0.0235755	-0.845032	0.062	0.33	1
ATP6V1C1	0.0235755	-0.897001	0.062	0.33	1
CCZ1	0.0235755	-0.922386	0.062	0.33	1
WWOX	0.0235755	-0.936382	0.062	0.33	1
SMAP1	0.0236464	-1.06205	0.188	0.432	1
TIFA	0.0236482	0.304104	0.312	0.102	1
EPRS	0.0239163	-0.596164	0.062	0.375	1
TSC22D1	0.0241229	-0.805947	0.688	0.659	1
NSFL1C	0.0242662	-0.849776	0.188	0.443	1
RDX	0.0242842	-1.07884	0.188	0.432	1
DYNC1H1	0.0245315	0.346451	0.312	0.114	1
CHD4	0.0245653	0.31533	0.375	0.136	1
ID2	0.0245975	0.483013	0.562	0.284	1
WWTR1	0.0246011	0.291995	0.312	0.102	1
SZRD1	0.0247199	0.271592	0.25	0.068	1
MAG	0.0247199	0.260202	0.25	0.068	1
MIF	0.024729	0.30041	0.875	0.557	1
PRKRA	0.0249363	-0.873962	0.188	0.432	1
TCEAL3	0.0254499	0.260131	0.375	0.136	1
RNF187	0.0255759	-0.951965	0.188	0.443	1
SLC39A4	0.0255835	-0.880929	0.125	0.375	1
SPR	0.0257351	-0.831397	0.062	0.33	1
BICD1	0.0258713	0.251205	0.25	0.068	1
NDUFB11	0.0262858	-0.787759	0.188	0.432	1
EID1	0.0262863	0.251133	0.688	0.341	1
RHOBTB3	0.0262989	0.326682	0.625	0.284	1
S100A11	0.0264089	0.502757	0.375	0.159	1
SQOR	0.0268044	-0.784769	0	0.25	1
ACD	0.0268052	-0.591636	0	0.25	1
DLD	0.0268052	-0.63282	0	0.25	1
GIPC1	0.0268052	-0.660277	0	0.25	1
CIAO2A	0.0268052	-0.690799	0	0.25	1
RNF34	0.0268052	-0.692466	0	0.25	1
CHAF1A	0.0268052	-0.709637	0	0.25	1
PRPF3	0.0268052	-0.721387	0	0.25	1
AL022068.1	0.0268052	-0.726682	0	0.25	1
CHRNA3	0.0268052	-0.727222	0	0.25	1
THRB	0.0268052	-0.73927	0	0.25	1
MON1A	0.0268052	-0.76436	0	0.25	1
MAEL	0.0268052	-0.76741	0	0.25	1
IGHE	0.0268052	-0.768838	0	0.25	1
EIF2B3	0.0268052	-0.77183	0	0.25	1
CSF1R	0.0268052	-0.778927	0	0.25	1
STRBP	0.0268052	-0.800039	0	0.25	1
LYPLA1	0.0268052	-0.800438	0	0.25	1
ALDH1A2	0.0268052	-0.871018	0	0.25	1
AC026689.1	0.0268052	-0.885997	0	0.25	1
CEP295	0.0268052	-0.894995	0	0.25	1
LINC01091	0.0268052	-0.964497	0	0.25	1
PRKACA	0.0270688	0.297533	0.25	0.068	1
HSP90B1	0.0271024	0.435538	0.75	0.443	1
FAM227B	0.0274428	-0.93964	0.062	0.318	1
MSL3	0.0274428	-0.985105	0.062	0.318	1
IGBP1	0.0275191	-0.708685	0.312	0.568	1
ISCU	0.0275191	-0.966514	0.375	0.557	1
NFIC	0.0275824	0.27625	0.5	0.216	1
UBC	0.0276077	-0.378833	1	0.966	1
ARF1	0.0278029	-0.923558	0.688	0.659	1
PFN2	0.0278078	-1.1026	0.25	0.455	1
PRPF4B	0.0280228	0.329822	0.438	0.193	1
UTP4	0.0282523	-0.825531	0.062	0.318	1
DDX1	0.0282523	-0.941943	0.062	0.318	1
CRYZ	0.0282523	-1.08134	0.062	0.318	1
PAK2	0.0284295	-0.87226	0.188	0.432	1
DEK	0.029025	0.303581	0.688	0.364	1
EMC3	0.0290824	-0.794343	0.062	0.318	1
MED16	0.0290824	-0.85979	0.062	0.318	1
CCT2	0.0292503	-0.972118	0.562	0.625	1
ACTB	0.0293301	-0.459627	0.938	0.841	1
SMARCA2	0.0293492	-1.13833	0.5	0.591	1
UBE2L3	0.0298675	-1.04615	0.375	0.523	1
TCOF1	0.0299333	-0.821554	0.062	0.318	1
SCLY	0.0299333	-1.02649	0.062	0.318	1
YWHAB	0.0299558	-0.852259	0.5	0.648	1
RPS26	0.0300928	0.255524	1	0.852	1
MTDH	0.0301503	0.319734	0.5	0.216	1
GNAI2	0.0305414	-0.694388	0.125	0.398	1
SNAPC1	0.0305716	-0.717495	0.062	0.33	1
CSRNP1	0.0307455	0.431629	0.438	0.193	1
SNRPE	0.0312971	-0.8176	0.75	0.682	1
POLR2C	0.0313924	-0.553632	0	0.239	1
ATG14	0.0313924	-0.58473	0	0.239	1
HSF2	0.0313924	-0.593425	0	0.239	1
SRP68	0.0313924	-0.633085	0	0.239	1
FANCI	0.0313924	-0.656737	0	0.239	1
TBC1D17	0.0313924	-0.669954	0	0.239	1
POLR3H	0.0313924	-0.677559	0	0.239	1
HDC	0.0313924	-0.679616	0	0.239	1
HAUS8	0.0313924	-0.680732	0	0.239	1
LINC01118	0.0313924	-0.697329	0	0.239	1
ESRP1	0.0313924	-0.706341	0	0.239	1
TAFA4	0.0313924	-0.721241	0	0.239	1
MELTF-AS1	0.0313924	-0.722279	0	0.239	1
ATP6V1B2	0.0313924	-0.723137	0	0.239	1
FEZF2	0.0313924	-0.725461	0	0.239	1
RIOK1	0.0313924	-0.735264	0	0.239	1
ADAD2	0.0313924	-0.742543	0	0.239	1
HSF2BP	0.0313924	-0.75997	0	0.239	1
BMP6	0.0313924	-0.7821	0	0.239	1
TRAF2	0.0313924	-0.791116	0	0.239	1
CDCA8	0.0313924	-0.792905	0	0.239	1
LINC02105	0.0313924	-0.804743	0	0.239	1
AL356747.1	0.0313924	-0.807389	0	0.239	1
CDH13	0.0313924	-0.813985	0	0.239	1
PARP16	0.0313924	-0.823896	0	0.239	1
EIF4E1B	0.0313924	-0.824559	0	0.239	1
SGO1	0.0313924	-0.967629	0	0.239	1
ORMDL1	0.0313941	-0.865007	0.312	0.5	1
NDUFA6	0.0313941	-0.993559	0.312	0.5	1
CLASP2	0.0318025	0.252416	0.188	0.045	1
DUSP22	0.0318078	-0.837245	0.125	0.375	1
TOB2	0.0319143	0.365677	0.312	0.114	1
SMC5	0.0319143	0.34527	0.312	0.114	1
CYBRD1	0.0319143	0.305138	0.312	0.114	1
C1QTNF4	0.0319143	0.276941	0.312	0.114	1
N4BP2L2	0.0319639	0.307376	0.688	0.375	1
ASB8	0.0326156	-0.882513	0.062	0.318	1
BPTF	0.0329638	0.316795	0.375	0.148	1
TSPO	0.0329638	0.285718	0.375	0.148	1
LEPROTL1	0.0331706	-0.90666	0.188	0.432	1
C1orf43	0.0333295	-0.808679	0.125	0.386	1
RPP21	0.0333756	-0.805492	0.312	0.511	1
EMC2	0.033553	-0.938239	0.125	0.375	1
AURKAIP1	0.033925	-0.808761	0.188	0.443	1
COMMD6	0.0339846	0.315563	1	0.659	1
GTF2F1	0.0340775	0.254848	0.375	0.148	1
MED19	0.0340796	-1.00937	0.188	0.409	1
TLK2	0.0341622	0.305286	0.25	0.08	1
CMYA5	0.0343455	0.440557	0.312	0.114	1
PSMD4	0.0346359	-0.765244	0.125	0.364	1
HNRNPR	0.0346934	0.341299	0.5	0.25	1
DEAF1	0.0347424	-0.922522	0.062	0.307	1
RB1CC1	0.0349114	0.327847	0.312	0.125	1
SELENOK	0.0351533	0.325465	0.938	0.591	1
PCF11	0.0352232	0.291112	0.375	0.148	1
CBX5	0.0352232	0.276904	0.375	0.148	1
MIR100HG	0.0352232	0.257592	0.375	0.148	1
GRK5	0.0352566	0.274409	0.188	0.045	1
ACTN4	0.0356194	0.370269	0.312	0.114	1
BEX4	0.0356194	0.260761	0.312	0.114	1
VAMP3	0.0357463	-0.618011	0.062	0.307	1
ANAPC13	0.0357463	-0.82553	0.062	0.307	1
TMEM50B	0.0358395	-0.858982	0.312	0.489	1
SYNE2	0.0360484	0.262076	0.562	0.284	1
TRAPPC2L	0.0363241	-0.654187	0.125	0.375	1
TRIP11	0.0365301	-0.811432	0.125	0.364	1
SCARB2	0.0366931	0.357613	0.375	0.159	1
TMEFF2	0.0366931	-0.555616	0	0.227	1
SNRNP40	0.0366931	-0.560464	0	0.227	1
DYRK4	0.0366931	-0.564735	0	0.227	1
PDHB	0.0366931	-0.575913	0	0.227	1
MRVI1-AS1	0.0366931	-0.593328	0	0.227	1
PLEK2	0.0366931	-0.621911	0	0.227	1
CENPQ	0.0366931	-0.629523	0	0.227	1
RERG	0.0366931	-0.63258	0	0.227	1
UPB1	0.0366931	-0.641966	0	0.227	1
JARID2	0.0366931	-0.644377	0	0.227	1
ADIPOR1	0.0366931	-0.654076	0	0.227	1
PRR15	0.0366931	-0.655658	0	0.227	1
LINC01582	0.0366931	-0.656032	0	0.227	1
SIGIRR	0.0366931	-0.658484	0	0.227	1
SCYL1	0.0366931	-0.668683	0	0.227	1
BORCS5	0.0366931	-0.672527	0	0.227	1
PRMT5	0.0366931	-0.678877	0	0.227	1
LACTB2	0.0366931	-0.69004	0	0.227	1
TPX2	0.0366931	-0.690055	0	0.227	1
KCNIP4	0.0366931	-0.69247	0	0.227	1
TUBA4A	0.0366931	-0.702263	0	0.227	1
SEC13	0.0366931	-0.70397	0	0.227	1
CUL1	0.0366931	-0.715451	0	0.227	1
UBE2Q1	0.0366931	-0.72051	0	0.227	1
COX8C	0.0366931	-0.720973	0	0.227	1
COASY	0.0366931	-0.725776	0	0.227	1
CEBPZOS	0.0366931	-0.732286	0	0.227	1
TEX9	0.0366931	-0.737883	0	0.227	1
NUMB	0.0366931	-0.739667	0	0.227	1
NANOS1	0.0366931	-0.745153	0	0.227	1
GCA	0.0366931	-0.747031	0	0.227	1
SHLD1	0.0366931	-0.74838	0	0.227	1
ACTG2	0.0366931	-0.749539	0	0.227	1
OXT	0.0366931	-0.753715	0	0.227	1
NUP88	0.0366931	-0.757131	0	0.227	1
USP3-AS1	0.0366931	-0.757397	0	0.227	1
TNFAIP8	0.0366931	-0.758693	0	0.227	1
SLC8A1-AS1	0.0366931	-0.780661	0	0.227	1
IL3RA	0.0366931	-0.783898	0	0.227	1
LINC01128	0.0366931	-0.792842	0	0.227	1
CHRNA5	0.0366931	-0.793776	0	0.227	1
SCAT1	0.0366931	-0.898618	0	0.227	1
SRPK1	0.0366931	-0.943124	0	0.227	1
BRD7	0.036774	-0.752481	0.062	0.307	1
CETN2	0.0375098	-0.733284	0.125	0.364	1
EEF2	0.037617	0.281878	1	0.682	1
MRPS21	0.0379233	-0.794214	0.5	0.591	1
CCNH	0.0379283	-1.00451	0.438	0.568	1
NASP	0.0380992	-0.768853	0.438	0.58	1
CXorf40B	0.0386853	0.29848	0.25	0.08	1
PSMB8	0.0387967	0.271836	0.312	0.125	1
ZCCHC7	0.0389051	-0.707525	0.062	0.307	1
PPP2R3C	0.0391203	-0.779701	0.062	0.295	1
GDF9	0.0391203	-0.819803	0.062	0.295	1
ADRM1	0.0395365	-0.807927	0.125	0.364	1
IL13RA1	0.0396854	0.262135	0.312	0.114	1
AKR1B1	0.0397197	-0.866584	0.125	0.352	1
AP2A2	0.0397197	-0.922475	0.125	0.352	1
NFYC	0.0400094	-0.754599	0.062	0.307	1
PPP4R2	0.0402444	-0.526293	0.062	0.295	1
COG5	0.0402444	-0.741595	0.062	0.295	1
TUBGCP2	0.0402444	-0.757096	0.062	0.295	1
PSTK	0.0402444	-0.855827	0.062	0.295	1
SECISBP2	0.0405842	-0.717904	0.125	0.364	1
NFU1	0.0405842	-0.879571	0.125	0.364	1
ARG2	0.0411512	-0.773924	0.438	0.614	1
SMIM19	0.0413958	-0.716091	0.062	0.295	1
PDLIM3	0.0416731	0.48577	0.375	0.159	1
CCNB1IP1	0.0418585	-0.774727	0.312	0.5	1
COX16	0.0418808	-1.05019	0.25	0.432	1
CMPK1	0.042575	-0.69146	0.062	0.295	1
ITGB1BP1	0.042575	-0.761467	0.062	0.295	1
UBE2N	0.0428031	-0.914782	0.312	0.477	1
ARL4A	0.0428096	-0.398997	0	0.216	1
ALKBH2	0.0428096	-0.522949	0	0.216	1
RAD18	0.0428096	-0.54261	0	0.216	1
RNF126	0.0428096	-0.545399	0	0.216	1
SH3GL2	0.0428096	-0.566335	0	0.216	1
PPP1R3A	0.0428096	-0.567668	0	0.216	1
ZNF799	0.0428096	-0.570301	0	0.216	1
ZAR1L	0.0428096	-0.573615	0	0.216	1
BAG6	0.0428096	-0.575076	0	0.216	1
ANXA6	0.0428096	-0.582176	0	0.216	1
GSDME	0.0428096	-0.599323	0	0.216	1
CREB5	0.0428096	-0.603963	0	0.216	1
GPR160	0.0428096	-0.60692	0	0.216	1
S100Z	0.0428096	-0.613769	0	0.216	1
C1orf50	0.0428096	-0.620416	0	0.216	1
NUF2	0.0428096	-0.621593	0	0.216	1
SEMA4D	0.0428096	-0.644138	0	0.216	1
BRDT	0.0428096	-0.649355	0	0.216	1
AL358335.2	0.0428096	-0.649899	0	0.216	1
SUPT20H	0.0428096	-0.650413	0	0.216	1
TUSC2	0.0428096	-0.65116	0	0.216	1
RFLNB	0.0428096	-0.658455	0	0.216	1
THAP1	0.0428096	-0.660143	0	0.216	1
MTERF3	0.0428096	-0.66218	0	0.216	1
FAM228A	0.0428096	-0.665804	0	0.216	1
NEK6	0.0428096	-0.667193	0	0.216	1
EMX1	0.0428096	-0.685845	0	0.216	1
TXNDC9	0.0428096	-0.687127	0	0.216	1
CRABP1	0.0428096	-0.688268	0	0.216	1
TDRD5	0.0428096	-0.690719	0	0.216	1
CDH3	0.0428096	-0.690773	0	0.216	1
TM7SF3	0.0428096	-0.693591	0	0.216	1
PRKCQ-AS1	0.0428096	-0.724641	0	0.216	1
USP18	0.0428096	-0.728445	0	0.216	1
RFESD	0.0428096	-0.729603	0	0.216	1
DERL3	0.0428096	-0.730717	0	0.216	1
TBPL2	0.0428096	-0.748244	0	0.216	1
GAD2	0.0428096	-0.767234	0	0.216	1
CD9	0.0428096	-0.825522	0	0.216	1
HBA2	0.0428096	-3.15489	0	0.216	1
HINT1	0.0430385	-0.518992	0.938	0.807	1
SOCS1	0.0430435	0.538752	0.312	0.125	1
CCT3	0.0434398	-0.892309	0.5	0.591	1
BHLHE40	0.0440631	0.330567	0.438	0.205	1
WDR34	0.0441136	-0.828896	0.125	0.352	1
CIB1	0.0441386	0.278656	0.312	0.114	1
RAB5C	0.0442591	-0.891413	0.312	0.466	1
SNW1	0.0443805	-0.872636	0.312	0.489	1
ORC4	0.0450187	-0.619858	0.062	0.295	1
QKI	0.0459377	-0.651696	0.062	0.307	1
DHPS	0.0460878	0.26276	0.312	0.125	1
MARK3	0.0462833	-0.781037	0.062	0.295	1
NEMF	0.0462842	-0.798904	0.062	0.295	1
NDUFS3	0.0464601	-0.702201	0.125	0.352	1
PDAP1	0.0465261	-0.627457	0.062	0.284	1
TRMT44	0.0465261	-0.747809	0.062	0.284	1
CACYBP	0.0468494	-0.948223	0.5	0.58	1
PRDM1	0.0468705	0.259108	0.125	0.023	1
AC080038.1	0.0468705	0.255572	0.125	0.023	1
TMEM176A	0.0472138	0.363132	0.375	0.159	1
LCMT1	0.047607	-1.13971	0.438	0.523	1
TMED5	0.0476767	0.302006	0.312	0.125	1
TMEM97	0.0478907	-0.765273	0.125	0.341	1
ZNF143	0.0478907	-0.861583	0.125	0.341	1
ALKBH5	0.0478907	-0.888528	0.125	0.341	1
KLHL7	0.0478907	-0.954212	0.125	0.341	1
HIGD2A	0.0488279	-0.888597	0.438	0.58	1
TRAPPC1	0.0489053	-0.720965	0.062	0.295	1
SUDS3	0.0491468	-0.789398	0.125	0.341	1
NSL1	0.0491468	-0.807461	0.125	0.341	1
MVP	0.0491468	-0.85171	0.125	0.341	1
PRPF31	0.0491957	-0.715869	0.062	0.284	1
BAG2	0.0491957	-0.770599	0.062	0.284	1
S100A13	0.0494067	0.25301	0.438	0.193	1
TMA7	0.0494912	-0.442716	0.938	0.761	1
MNAT1	0.0498592	-0.366669	0	0.205	1
TSFM	0.0498592	-0.45414	0	0.205	1
FAM122A	0.0498592	-0.459712	0	0.205	1
GNA14	0.0498592	-0.477047	0	0.205	1
UCP2	0.0498592	-0.477304	0	0.205	1
ZSCAN21	0.0498592	-0.496635	0	0.205	1
FAM32A	0.0498592	-0.508745	0	0.205	1
TMEM251	0.0498592	-0.51234	0	0.205	1
MAIP1	0.0498592	-0.514817	0	0.205	1
ARMC8	0.0498592	-0.519915	0	0.205	1
MORN2	0.0498592	-0.524876	0	0.205	1
DDX31	0.0498592	-0.525167	0	0.205	1
TM9SF2	0.0498592	-0.533897	0	0.205	1
TUBA4B	0.0498592	-0.535523	0	0.205	1
HOXA7	0.0498592	-0.54058	0	0.205	1
SNAP29	0.0498592	-0.543728	0	0.205	1
MTMR2	0.0498592	-0.548266	0	0.205	1
UBXN8	0.0498592	-0.569756	0	0.205	1
BRAP	0.0498592	-0.581473	0	0.205	1
LMO1	0.0498592	-0.586516	0	0.205	1
C6orf136	0.0498592	-0.588145	0	0.205	1
TCF3	0.0498592	-0.592209	0	0.205	1
MIXL1	0.0498592	-0.61219	0	0.205	1
AIMP2	0.0498592	-0.620689	0	0.205	1
DMAP1	0.0498592	-0.620887	0	0.205	1
CCDC93	0.0498592	-0.636572	0	0.205	1
CCDC88C	0.0498592	-0.638034	0	0.205	1
BUB1	0.0498592	-0.638181	0	0.205	1
EPB41L3	0.0498592	-0.639199	0	0.205	1
PLA2G4C	0.0498592	-0.641825	0	0.205	1
MYBPC2	0.0498592	-0.643308	0	0.205	1
TSC2	0.0498592	-0.643499	0	0.205	1
SNAPC5	0.0498592	-0.648124	0	0.205	1
CFAP77	0.0498592	-0.648897	0	0.205	1
LINC01508	0.0498592	-0.649675	0	0.205	1
KCNG2	0.0498592	-0.658996	0	0.205	1
AC024588.1	0.0498592	-0.659956	0	0.205	1
CADM1	0.0498592	-0.664935	0	0.205	1
SLC38A8	0.0498592	-0.668588	0	0.205	1
NR2C2AP	0.0498592	-0.669136	0	0.205	1
NUP35	0.0498592	-0.669244	0	0.205	1
NCAPH	0.0498592	-0.677955	0	0.205	1
THNSL1	0.0498592	-0.680081	0	0.205	1
C16orf87	0.0498592	-0.690259	0	0.205	1
CSTF1	0.0498592	-0.700771	0	0.205	1
SCGB3A2	0.0498592	-0.700904	0	0.205	1
HOXB7	0.0498592	-0.701192	0	0.205	1
ARHGAP45	0.0498592	-0.70175	0	0.205	1
RNF17	0.0498592	-0.718934	0	0.205	1
MND1	0.0498592	-0.725145	0	0.205	1
UBE2T	0.0498592	-0.76003	0	0.205	1
HBB	0.0498592	-3.91465	0	0.205	1
FKBP7	0.0503581	0.273738	0.25	0.091	1
PTCD3	0.050578	-0.756861	0.062	0.284	1
FAM207A	0.050578	-0.785295	0.062	0.284	1
UTP11	0.050578	-0.874094	0.062	0.284	1
PPP1CC	0.0518602	-0.723545	0.188	0.42	1
DKC1	0.0519927	-0.737436	0.062	0.284	1
GNG11	0.0520203	0.296338	0.5	0.25	1
PSMA2	0.0522984	-0.781032	0.5	0.58	1
ARMCX1	0.0522984	0.283623	0.25	0.091	1
AHI1	0.0527745	0.322803	0.375	0.182	1
TMEM160	0.0527899	-0.641858	0.125	0.352	1
PFDN6	0.0532081	-0.853001	0.25	0.432	1
MOCS2	0.0534403	-0.583948	0.062	0.284	1
UGDH	0.0535582	0.588676	0.188	0.057	1
NDUFS7	0.0541425	-0.740358	0.188	0.432	1
PAIP2	0.0542451	-0.842063	0.5	0.614	1
LSM3	0.0543132	-0.963697	0.5	0.557	1
PARP1	0.0544512	-0.700513	0.125	0.341	1
RANBP1	0.0546773	-0.789908	0.375	0.523	1
ELAVL1	0.0546945	-0.762234	0.188	0.398	1
RNF38	0.0549215	-0.658519	0.062	0.284	1
OTUB1	0.0549215	-0.66995	0.062	0.284	1
HULC	0.0549215	-0.766405	0.062	0.284	1
BCORL1	0.0551968	-0.762024	0.062	0.273	1
KIAA2013	0.0560183	0.274783	0.188	0.057	1
MNS1	0.0560932	-0.927907	0.125	0.33	1
NBDY	0.0561498	0.395815	0.312	0.136	1
CEP350	0.0563278	0.262869	0.312	0.125	1
MPHOSPH10	0.0564356	-0.736557	0.062	0.284	1
MX2	0.0566052	0.254216	0.125	0.023	1
NAE1	0.0567407	-0.622328	0.062	0.273	1
CDC34	0.0567407	-0.680931	0.062	0.273	1
NPM3	0.0567407	-0.722918	0.062	0.273	1
PFDN1	0.0567407	-0.791927	0.062	0.273	1
C12orf10	0.0569227	-0.533373	0.125	0.352	1
SUPT3H	0.0569227	-0.7729	0.125	0.352	1
ZCRB1	0.0572344	-0.693528	0.188	0.409	1
TERF1	0.0572775	-0.703717	0.125	0.341	1
MBIP	0.0574517	-0.74913	0.188	0.386	1
POLE4	0.0574517	-0.890006	0.188	0.386	1
ZNF93	0.0575418	-0.848123	0.125	0.33	1
DNAJC10	0.057976	-0.40825	0	0.193	1
PROSER2	0.057976	-0.429364	0	0.193	1
DCTPP1	0.057976	-0.438096	0	0.193	1
DAPL1	0.057976	-0.449208	0	0.193	1
ERICH1	0.057976	-0.4576	0	0.193	1
PDRG1	0.057976	-0.462709	0	0.193	1
PDCD6IP	0.057976	-0.471996	0	0.193	1
CHRNB4	0.057976	-0.473986	0	0.193	1
RIF1	0.057976	-0.474743	0	0.193	1
PIAS2	0.057976	-0.486544	0	0.193	1
DND1	0.057976	-0.500805	0	0.193	1
INO80C	0.057976	-0.5048	0	0.193	1
KRT18	0.057976	-0.506059	0	0.193	1
PDCD2	0.057976	-0.514754	0	0.193	1
SH3GL3	0.057976	-0.52194	0	0.193	1
FUNDC1	0.057976	-0.524773	0	0.193	1
TMEM39B	0.057976	-0.526011	0	0.193	1
NR1D1	0.057976	-0.526798	0	0.193	1
MAP7	0.057976	-0.531752	0	0.193	1
PCP4L1	0.057976	-0.548272	0	0.193	1
STRADB	0.057976	-0.550832	0	0.193	1
ITSN1	0.057976	-0.555449	0	0.193	1
C12orf65	0.057976	-0.556597	0	0.193	1
CERS6	0.057976	-0.566538	0	0.193	1
WDSUB1	0.057976	-0.566572	0	0.193	1
ATP6V1C2	0.057976	-0.57001	0	0.193	1
PLEKHB2	0.057976	-0.572844	0	0.193	1
IRF6	0.057976	-0.575009	0	0.193	1
ORC5	0.057976	-0.588989	0	0.193	1
GPATCH1	0.057976	-0.590259	0	0.193	1
RGS14	0.057976	-0.594925	0	0.193	1
TMEM80	0.057976	-0.599004	0	0.193	1
METTL23	0.057976	-0.599633	0	0.193	1
ABRAXAS2	0.057976	-0.601185	0	0.193	1
AC126175.2	0.057976	-0.601976	0	0.193	1
HYLS1	0.057976	-0.605017	0	0.193	1
NSD2	0.057976	-0.606528	0	0.193	1
AC122134.1	0.057976	-0.607692	0	0.193	1
LYPD1	0.057976	-0.608504	0	0.193	1
STK32B	0.057976	-0.61168	0	0.193	1
WDR7	0.057976	-0.613117	0	0.193	1
NUDT16L1	0.057976	-0.618303	0	0.193	1
PLS1	0.057976	-0.625331	0	0.193	1
LEO1	0.057976	-0.629123	0	0.193	1
AC023421.2	0.057976	-0.629907	0	0.193	1
PHAX	0.057976	-0.631998	0	0.193	1
LAS1L	0.057976	-0.632405	0	0.193	1
CENPW	0.057976	-0.635786	0	0.193	1
TCL1A	0.057976	-0.638975	0	0.193	1
ZNF787	0.057976	-0.645615	0	0.193	1
SAP25	0.057976	-0.646112	0	0.193	1
DDA1	0.057976	-0.676722	0	0.193	1
HHEX	0.057976	-0.683802	0	0.193	1
TDRKH	0.057976	-0.68906	0	0.193	1
CENPJ	0.057976	-0.701316	0	0.193	1
CCNI2	0.057976	-0.710406	0	0.193	1
AC007364.1	0.057976	-0.730006	0	0.193	1
FEZ2	0.057976	-0.730863	0	0.193	1
DLEU1	0.057976	-0.764072	0	0.193	1
NMRK2	0.057976	-0.769852	0	0.193	1
RAB11B	0.0579866	-0.611243	0.062	0.284	1
GSTM3	0.0584558	-0.689532	0.5	0.625	1
CLSTN2	0.0585717	0.295305	0.188	0.057	1
RBM17	0.0597268	-0.990979	0.312	0.466	1
SSNA1	0.0599364	-0.711791	0.062	0.273	1
C12orf45	0.0599364	-0.747506	0.062	0.273	1
OAT	0.0600219	-0.776051	0.25	0.443	1
PA2G4	0.0601341	-0.75016	0.375	0.5	1
TUBB2A	0.0601364	0.797592	0.312	0.125	1
LY96	0.061221	0.305986	0.188	0.057	1
NDRG2	0.0615667	0.263705	0.375	0.17	1
LINC00665	0.0615894	-0.625956	0.062	0.273	1
MRPL37	0.0615894	-0.634614	0.062	0.273	1
NSDHL	0.0615894	-0.683204	0.062	0.273	1
DUSP11	0.0615894	-0.788862	0.062	0.273	1
TWIST1	0.0615894	-0.920162	0.062	0.273	1
UBE2D2	0.061698	-0.663026	0.312	0.534	1
GLRX3	0.0620756	-0.626485	0.125	0.33	1
CCT5	0.0629446	-0.731088	0.438	0.557	1
GAR1	0.0629606	0.250327	0.25	0.091	1
DCAF13	0.0632491	-0.817766	0.188	0.375	1
MRPS10	0.063651	-0.686545	0.125	0.33	1
EIF3G	0.0637649	0.277358	0.812	0.466	1
NOP56	0.0644301	-0.702646	0.25	0.455	1
TMEM230	0.0645735	-0.77542	0.312	0.477	1
CCSER2	0.0650074	-0.724749	0.062	0.273	1
ANP32B	0.0655051	-0.621999	0.625	0.67	1
IER5L	0.0662755	0.345358	0.438	0.216	1
ETFRF1	0.0663268	-0.797251	0.188	0.375	1
NECAB3	0.0667761	-0.56231	0.062	0.273	1
PSMD3	0.0667761	-0.590765	0.062	0.273	1
GATA6	0.0668178	0.255869	0.188	0.057	1
FUS	0.0668264	0.269453	0.75	0.443	1
POLR2I	0.066838	-0.738001	0.438	0.545	1
MPHOSPH6	0.0671295	-0.589943	0.062	0.261	1
BCAP29	0.0671295	-0.877439	0.062	0.261	1
SURF1	0.0673145	-0.316044	0	0.182	1
LTBP3	0.0673145	-0.339562	0	0.182	1
EBP	0.0673145	-0.345249	0	0.182	1
CLASRP	0.0673145	-0.369207	0	0.182	1
OSR2	0.0673145	-0.372685	0	0.182	1
BET1	0.0673145	-0.383726	0	0.182	1
RUVBL2	0.0673145	-0.401651	0	0.182	1
MALT1	0.0673145	-0.428889	0	0.182	1
HMGXB4	0.0673145	-0.428967	0	0.182	1
CRYM	0.0673145	-0.444731	0	0.182	1
ZNF215	0.0673145	-0.456339	0	0.182	1
STYX	0.0673145	-0.460152	0	0.182	1
GLE1	0.0673145	-0.469969	0	0.182	1
SERINC2	0.0673145	-0.487183	0	0.182	1
SIRPA	0.0673145	-0.491605	0	0.182	1
MPP1	0.0673145	-0.493131	0	0.182	1
CDK3	0.0673145	-0.493969	0	0.182	1
RBM18	0.0673145	-0.50329	0	0.182	1
CD36	0.0673145	-0.508508	0	0.182	1
ELOVL2	0.0673145	-0.510978	0	0.182	1
MRPS23	0.0673145	-0.519402	0	0.182	1
NUDCD1	0.0673145	-0.520266	0	0.182	1
GALNT13	0.0673145	-0.524882	0	0.182	1
ADCY5	0.0673145	-0.527433	0	0.182	1
ZNF385D	0.0673145	-0.533434	0	0.182	1
LDB2	0.0673145	-0.53786	0	0.182	1
DHX29	0.0673145	-0.545341	0	0.182	1
MPP5	0.0673145	-0.546261	0	0.182	1
RFC4	0.0673145	-0.547907	0	0.182	1
DRAM2	0.0673145	-0.548583	0	0.182	1
KDM1B	0.0673145	-0.548782	0	0.182	1
BARD1	0.0673145	-0.550251	0	0.182	1
NIPSNAP3A	0.0673145	-0.551909	0	0.182	1
AC021134.1	0.0673145	-0.555527	0	0.182	1
C9orf92	0.0673145	-0.558877	0	0.182	1
UHRF1	0.0673145	-0.5611	0	0.182	1
NXT2	0.0673145	-0.565306	0	0.182	1
COX4I2	0.0673145	-0.570223	0	0.182	1
ZC2HC1B	0.0673145	-0.570685	0	0.182	1
GABPB1	0.0673145	-0.572094	0	0.182	1
C1orf174	0.0673145	-0.573323	0	0.182	1
COMMD7	0.0673145	-0.573804	0	0.182	1
LAMTOR3	0.0673145	-0.58279	0	0.182	1
MAGEB2	0.0673145	-0.604619	0	0.182	1
TRMT1L	0.0673145	-0.606493	0	0.182	1
MCPH1-AS1	0.0673145	-0.609498	0	0.182	1
OOEP	0.0673145	-0.610482	0	0.182	1
ZP4	0.0673145	-0.610529	0	0.182	1
ADGB	0.0673145	-0.613512	0	0.182	1
DZIP3	0.0673145	-0.621818	0	0.182	1
DEGS2	0.0673145	-0.623358	0	0.182	1
SVOPL	0.0673145	-0.649737	0	0.182	1
LINC01579	0.0673145	-0.650619	0	0.182	1
C7orf25	0.0673145	-0.665662	0	0.182	1
SSH2	0.0673145	-0.774216	0	0.182	1
COX7C	0.0680037	-0.373273	1	0.898	1
BOLA2	0.0689013	-0.850717	0.125	0.318	1
PITRM1	0.0689724	-0.760594	0.062	0.261	1
PIGP	0.069236	-0.734117	0.188	0.398	1
MZT2A	0.0692755	0.386258	0.5	0.284	1
NDFIP1	0.0692755	-0.634696	0.125	0.352	1
RBBP6	0.0699972	0.269059	0.312	0.136	1
ACAT1	0.0706372	-0.688118	0.125	0.318	1
TOR3A	0.0708566	-0.585839	0.062	0.261	1
RTCA	0.0715462	-0.635222	0.125	0.341	1
UBE2A	0.0715462	-0.714901	0.125	0.341	1
MRPS36	0.0720309	-0.688284	0.125	0.33	1
GHITM	0.0724587	-0.857469	0.375	0.523	1
NUDC	0.0740031	-0.719492	0.375	0.523	1
CSNK2B	0.0740541	-0.751115	0.5	0.568	1
SNX4	0.074246	-0.62268	0.062	0.273	1
TMED2	0.0742754	-0.726511	0.312	0.489	1
VPS72	0.074624	-0.78325	0.188	0.364	1
CIAO2B	0.0747245	-0.62859	0.375	0.545	1
LCOR	0.0747518	-0.761808	0.062	0.261	1
SMIM4	0.0751097	0.282935	0.25	0.102	1
ATP6V0E1	0.0755743	-0.676916	0.375	0.523	1
ARL2	0.0756267	-0.691819	0.125	0.33	1
MCMBP	0.076764	-0.548809	0.062	0.261	1
RNF216	0.076764	-0.588032	0.062	0.261	1
CAPRIN1	0.076764	-0.609747	0.062	0.261	1
PGRMC2	0.0771403	-0.551843	0.062	0.25	1
CLPTM1L	0.0771403	-0.627062	0.062	0.25	1
RP9	0.0771403	-0.667825	0.062	0.25	1
DYNLRB1	0.0773764	-0.809112	0.438	0.545	1
SRP54	0.0779429	-0.805272	0.125	0.318	1
LRRC47	0.0780529	-0.298513	0	0.17	1
UBE2F	0.0780529	-0.323876	0	0.17	1
ARX	0.0780529	-0.334926	0	0.17	1
NSF	0.0780529	-0.342991	0	0.17	1
EPN2	0.0780529	-0.344235	0	0.17	1
CTSC	0.0780529	-0.346726	0	0.17	1
TTC32	0.0780529	-0.353047	0	0.17	1
SPPL3	0.0780529	-0.360882	0	0.17	1
RAB20	0.0780529	-0.380699	0	0.17	1
VPS13B	0.0780529	-0.407427	0	0.17	1
SNRPA	0.0780529	-0.412942	0	0.17	1
ZMYND8	0.0780529	-0.414681	0	0.17	1
SESN3	0.0780529	-0.415896	0	0.17	1
CHCHD3	0.0780529	-0.416373	0	0.17	1
PDCD10	0.0780529	-0.416968	0	0.17	1
TCEAL1	0.0780529	-0.420753	0	0.17	1
ELF1	0.0780529	-0.422358	0	0.17	1
NUP37	0.0780529	-0.427064	0	0.17	1
KIF13B	0.0780529	-0.42955	0	0.17	1
RAB6B	0.0780529	-0.430993	0	0.17	1
MAL2	0.0780529	-0.434146	0	0.17	1
TFAP2B	0.0780529	-0.435113	0	0.17	1
DCAF15	0.0780529	-0.450906	0	0.17	1
CNTRL	0.0780529	-0.451337	0	0.17	1
PSMC3IP	0.0780529	-0.45581	0	0.17	1
HIST1H4H	0.0780529	-0.462989	0	0.17	1
C2orf76	0.0780529	-0.469275	0	0.17	1
CDC16	0.0780529	-0.470952	0	0.17	1
ZNF571	0.0780529	-0.473826	0	0.17	1
PON2	0.0780529	-0.478682	0	0.17	1
CALN1	0.0780529	-0.48654	0	0.17	1
ZFP91	0.0780529	-0.487784	0	0.17	1
SAYSD1	0.0780529	-0.489681	0	0.17	1
SYT17	0.0780529	-0.494155	0	0.17	1
SNX11	0.0780529	-0.497594	0	0.17	1
KIF2C	0.0780529	-0.498923	0	0.17	1
NPM2	0.0780529	-0.501738	0	0.17	1
COP1	0.0780529	-0.50231	0	0.17	1
MYO1E	0.0780529	-0.506736	0	0.17	1
FBLN5	0.0780529	-0.519551	0	0.17	1
CSNK1G3	0.0780529	-0.52001	0	0.17	1
LMO3	0.0780529	-0.52078	0	0.17	1
NDC80	0.0780529	-0.529655	0	0.17	1
MGAT5B	0.0780529	-0.531749	0	0.17	1
ADA	0.0780529	-0.532348	0	0.17	1
GCNT3	0.0780529	-0.534287	0	0.17	1
HEXA	0.0780529	-0.551967	0	0.17	1
YPEL1	0.0780529	-0.553803	0	0.17	1
FDX1	0.0780529	-0.554168	0	0.17	1
AUNIP	0.0780529	-0.558501	0	0.17	1
ZWINT	0.0780529	-0.561051	0	0.17	1
HEXIM2	0.0780529	-0.572223	0	0.17	1
MTRES1	0.0780529	-0.58253	0	0.17	1
ERCC2	0.0780529	-0.584325	0	0.17	1
BTBD11	0.0780529	-0.59014	0	0.17	1
TLN2	0.0780529	-0.590245	0	0.17	1
GTPBP10	0.0780529	-0.594262	0	0.17	1
AC008568.1	0.0780529	-0.59529	0	0.17	1
PABPN1L	0.0780529	-0.599452	0	0.17	1
MCM4	0.0780529	-0.602903	0	0.17	1
ZNF414	0.0780529	-0.626944	0	0.17	1
NUTF2	0.0780529	-0.628328	0	0.17	1
TOB1	0.0780843	-0.772773	0.188	0.375	1
RPL26L1	0.0781785	-0.860753	0.188	0.364	1
RAP1B	0.0783896	-0.643491	0.625	0.705	1
AMZ2	0.0788201	-0.585662	0.062	0.261	1
PPP1R35	0.0792385	-0.721854	0.062	0.25	1
VAMP2	0.0794101	-0.610337	0.438	0.568	1
MMP23B	0.0798947	-0.848656	0.188	0.375	1
PPCS	0.0802368	-0.678448	0.125	0.307	1
TAF11	0.0803893	0.284179	0.25	0.102	1
PPHLN1	0.0812131	-0.789323	0.25	0.409	1
ZFYVE21	0.0812131	-0.852243	0.25	0.409	1
GTF3C3	0.0813829	-0.565359	0.062	0.25	1
DDX52	0.0813829	-0.573495	0.062	0.25	1
NEK1	0.0813829	-0.579285	0.062	0.25	1
CDC23	0.0813829	-0.614086	0.062	0.25	1
TBCD	0.0813829	-0.680415	0.062	0.25	1
RBX1	0.0814859	-0.913438	0.375	0.489	1
ISCA2	0.0818202	-0.63219	0.125	0.318	1
EXOSC7	0.0822254	-0.642869	0.125	0.307	1
GCSH	0.0823852	-0.528222	0.062	0.273	1
DCP2	0.0825874	-0.583232	0.125	0.341	1
COMMD9	0.0835741	-0.663204	0.062	0.25	1
H1F0	0.0835741	-0.673186	0.062	0.25	1
TIPIN	0.0842537	-0.8249	0.125	0.307	1
ACAA2	0.0852585	-0.584264	0.062	0.261	1
MRPL21	0.0852598	-0.533446	0.125	0.33	1
MRPS6	0.0854123	-0.579066	0.25	0.432	1
TIMM17B	0.085766	-0.839135	0.188	0.352	1
MRPL55	0.0858129	-0.568513	0.062	0.25	1
ZDHHC4	0.0858129	-0.698748	0.062	0.25	1
BOD1	0.0865498	-0.70399	0.312	0.443	1
PTN	0.0874969	-0.721257	0.062	0.261	1
SNU13	0.0876872	-0.524708	0.625	0.693	1
PHF14	0.0880999	0.333198	0.375	0.193	1
TSR2	0.0880999	-0.650263	0.062	0.25	1
MT1X	0.08887	0.959904	0.25	0.102	1
MFF	0.0890664	-0.904015	0.375	0.466	1
SBNO1	0.0897807	-0.823956	0.188	0.352	1
SNX6	0.0902957	-0.932295	0.312	0.443	1
ISY1	0.0903958	-0.487791	0	0.159	1
MOSPD1	0.0903982	-0.286519	0	0.159	1
UBAC1	0.0903982	-0.312774	0	0.159	1
NT5DC2	0.0903982	-0.31733	0	0.159	1
HILPDA	0.0903982	-0.326674	0	0.159	1
MTIF2	0.0903982	-0.34563	0	0.159	1
GNAI1	0.0903982	-0.347464	0	0.159	1
PMS1	0.0903982	-0.348453	0	0.159	1
LAMB1	0.0903982	-0.348524	0	0.159	1
MMUT	0.0903982	-0.356394	0	0.159	1
ICA1	0.0903982	-0.370811	0	0.159	1
PLEKHM2	0.0903982	-0.371675	0	0.159	1
TRAM2	0.0903982	-0.371892	0	0.159	1
TENT5B	0.0903982	-0.37684	0	0.159	1
TLE6	0.0903982	-0.382628	0	0.159	1
AC022784.1	0.0903982	-0.384582	0	0.159	1
ERAL1	0.0903982	-0.385227	0	0.159	1
PUM1	0.0903982	-0.390521	0	0.159	1
AC007255.1	0.0903982	-0.394659	0	0.159	1
ETV6	0.0903982	-0.397725	0	0.159	1
FAM104A	0.0903982	-0.404062	0	0.159	1
ECT2	0.0903982	-0.404168	0	0.159	1
FAM210A	0.0903982	-0.407286	0	0.159	1
DMAC2	0.0903982	-0.412558	0	0.159	1
MPV17	0.0903982	-0.415927	0	0.159	1
STK32C	0.0903982	-0.416022	0	0.159	1
RANBP3	0.0903982	-0.417768	0	0.159	1
FAHD2B	0.0903982	-0.418775	0	0.159	1
DNAH3	0.0903982	-0.421253	0	0.159	1
LRRC37A3	0.0903982	-0.422898	0	0.159	1
EGFL6	0.0903982	-0.430249	0	0.159	1
[truncated: 1,823 more rows]

## Sheet: smooth muscle M VS O
	p_val	avg_logFC	pct.1	pct.2	p_val_adj
CCL2	0	1.72548	0.814	0.34	0
HSPH1	0	1.39602	0.822	0.445	0
NAMPT	0	1.19415	0.893	0.535	0
MUSTN1	0	0.885913	0.898	0.513	0
C11orf96	0	0.872131	0.997	0.992	0
B2M	0	0.845603	0.999	0.994	0
HLA-E	0	0.814327	0.963	0.875	0
YBX3	0	0.76629	0.982	0.915	0
CDKN1A	0	0.738239	0.974	0.88	0
RPL41	0	-0.350791	0.999	0.999	0
TXNIP	0	-0.878202	0.638	0.919	0
RPS28	1.39832e-307	-0.385019	0.995	0.996	3.65856e-303
HSP90AA1	9.22458e-304	1.07602	0.992	0.986	2.41352e-299
RPL6	1.45899e-297	-0.393779	0.993	0.997	3.8173e-293
CRISPLD2	1.46256e-292	0.958421	0.812	0.438	3.82665e-288
RPL37	2.48399e-292	-0.381451	0.995	0.996	6.49912e-288
MT-ND1	4.29328e-292	0.35724	0.994	0.993	1.12329e-287
HSPD1	3.56296e-284	0.842421	0.939	0.805	9.32212e-280
RPL12	1.55871e-280	-0.412496	0.992	0.995	4.0782e-276
HSPA1B	1.17048e-278	1.20071	0.919	0.855	3.06245e-274
RPL35A	1.66357e-278	-0.349054	0.995	0.998	4.35255e-274
CREM	8.03768e-278	1.18608	0.751	0.357	2.10298e-273
ARID5A	2.046e-276	0.801084	0.711	0.284	5.35315e-272
RPS3A	2.98806e-274	-0.356914	0.998	0.998	7.81797e-270
EEF1A1	2.46968e-273	-0.288072	1	1	6.46168e-269
THBS1	3.38796e-273	1.01077	0.859	0.553	8.86426e-269
CHORDC1	2.55365e-271	0.816395	0.765	0.402	6.68138e-267
RPL8	1.8162e-270	-0.347438	0.997	0.999	4.7519e-266
RPS5	7.51828e-268	-0.406924	0.988	0.992	1.96708e-263
RPL34	1.12739e-263	-0.339171	0.996	0.998	2.9497e-259
RPL5	6.31338e-263	-0.349455	0.995	0.996	1.65183e-258
RPL32	1.22539e-254	-0.331212	0.999	0.999	3.2061e-250
NFIL3	6.34415e-254	0.706733	0.823	0.457	1.65988e-249
RACK1	2.88609e-248	-0.370342	0.991	0.993	7.55117e-244
RPS3	8.24722e-248	-0.346511	0.995	0.998	2.1578e-243
RPL39	5.97909e-245	-0.370038	0.988	0.994	1.56437e-240
RPS15	1.61051e-244	-0.341893	0.995	0.997	4.21374e-240
RPL18A	6.56924e-237	-0.333778	0.994	0.995	1.71877e-232
RPS15A	4.11046e-236	-0.358174	0.993	0.993	1.07546e-231
ADAMTS4	2.22853e-234	1.03021	0.731	0.369	5.83072e-230
MIDN	6.10664e-234	0.662126	0.881	0.614	1.59774e-229
MAFF	2.38836e-233	0.646836	0.874	0.592	6.2489e-229
NR4A3	9.4946e-233	0.840156	0.734	0.356	2.48417e-228
RPS7	5.74696e-232	-0.309705	0.996	0.997	1.50364e-227
BAG3	6.37679e-231	0.751277	0.707	0.332	1.66842e-226
RPL29	5.5282e-226	-0.332721	0.993	0.994	1.4464e-221
RPL19	3.46828e-225	-0.285762	0.997	0.996	9.07441e-221
LITAF	4.09475e-221	0.725851	0.829	0.546	1.07135e-216
RPL7A	4.94497e-221	-0.284773	0.997	0.999	1.2938e-216
CHD1	6.10929e-219	0.743604	0.719	0.37	1.59843e-214
MT-ND3	1.76487e-217	-0.352848	0.993	0.992	4.6176e-213
FOSL2	3.21279e-216	0.643711	0.752	0.394	8.40596e-212
RPL13	4.05425e-216	-0.311455	0.999	1	1.06075e-211
PLSCR1	9.66246e-214	0.717045	0.641	0.268	2.52809e-209
RPL10	8.40798e-213	-0.271101	0.998	0.999	2.19986e-208
HSPA6	6.4523e-212	1.96851	0.493	0.122	1.68818e-207
CD74	2.73759e-210	1.30063	0.426	0.074	7.16264e-206
RPS21	2.01594e-209	-0.33135	0.992	0.993	5.27452e-205
RPS25	8.23684e-205	-0.274181	0.996	0.998	2.15509e-200
GBP2	8.89448e-205	0.820135	0.633	0.293	2.32715e-200
RPL36A	3.52994e-202	-0.370996	0.982	0.99	9.23574e-198
RPS14	2.92371e-200	-0.269642	0.996	0.998	7.64961e-196
HSPA1A	3.77509e-200	0.966923	0.972	0.963	9.87715e-196
RPS24	3.99796e-199	-0.277538	0.995	0.998	1.04603e-194
RPS8	5.10892e-199	-0.305489	0.998	0.998	1.3367e-194
IRF1	2.58171e-196	0.708918	0.922	0.747	6.75478e-192
RPLP1	1.99778e-195	-0.275454	0.998	0.998	5.227e-191
HSPE1	2.0297e-195	0.682576	0.927	0.826	5.31051e-191
RPL11	3.39897e-195	-0.290232	0.995	0.998	8.89307e-191
RPS10	4.52739e-195	-0.377842	0.981	0.987	1.18455e-190
ZNF331	1.6337e-193	0.835139	0.801	0.482	4.27441e-189
AKAP12	3.43231e-193	1.20209	0.796	0.561	8.98031e-189
ISG15	1.4215e-190	1.31032	0.724	0.402	3.71922e-186
RPS12	4.12054e-188	-0.309734	0.994	0.998	1.0781e-183
KDM6B	6.60183e-187	0.587613	0.577	0.219	1.7273e-182
HLA-B	1.72917e-185	0.618388	0.961	0.939	4.52421e-181
TNFRSF12A	5.9699e-185	0.641209	0.522	0.159	1.56197e-180
IL6	5.78722e-184	1.04472	0.41	0.074	1.51417e-179
RPL18	3.11032e-182	-0.276764	0.995	0.995	8.13784e-178
RPL28	5.20957e-180	-0.330669	0.993	0.997	1.36303e-175
NEAT1	5.82501e-180	0.634145	0.944	0.85	1.52406e-175
RPL36	4.42291e-177	-0.323586	0.993	0.997	1.15721e-172
FOS	8.99799e-177	-0.36712	0.964	0.998	2.35423e-172
IFI16	3.48379e-175	0.66233	0.723	0.423	9.11499e-171
RPL30	2.03534e-174	-0.257153	0.995	0.998	5.32525e-170
NNMT	9.56381e-174	0.821439	0.474	0.142	2.50227e-169
RPS18	2.15591e-172	-0.276536	0.998	0.999	5.64071e-168
VMP1	9.47008e-172	0.59366	0.781	0.477	2.47775e-167
HLA-C	6.58725e-171	0.546032	0.974	0.949	1.72349e-166
LDLR	7.62279e-171	0.564376	0.579	0.23	1.99443e-166
KIAA0040	9.92789e-171	0.67876	0.692	0.37	2.59753e-166
IFITM3	3.96163e-170	0.471487	0.983	0.962	1.03652e-165
DNAJA1	6.35789e-168	0.544141	0.957	0.895	1.66348e-163
ATP1B3	2.17473e-164	0.964513	0.753	0.485	5.68996e-160
CHSY1	1.10244e-159	0.534195	0.515	0.183	2.88443e-155
KCTD20	2.05674e-159	0.547637	0.491	0.164	5.38125e-155
LMNA	6.64566e-158	0.554662	0.949	0.87	1.73877e-153
BCL3	2.3808e-156	0.497014	0.547	0.208	6.22911e-152
CCNL1	1.08556e-155	0.444966	0.943	0.831	2.84027e-151
HES4	8.01678e-155	0.807913	0.795	0.594	2.09751e-150
LDHA	5.04755e-152	0.486555	0.92	0.782	1.32064e-147
MT-ND2	4.20405e-151	0.268839	0.993	0.986	1.09995e-146
ETS2	1.24562e-150	0.551789	0.698	0.392	3.25904e-146
FOXC1	5.88823e-150	0.625265	0.773	0.528	1.5406e-145
ETV7	4.29064e-149	0.449146	0.288	0.025	1.1226e-144
ADAMTS1	1.16273e-143	0.533681	0.94	0.81	3.04216e-139
HSPB1	1.67978e-143	0.59275	0.985	0.975	4.39498e-139
TSC22D3	4.13954e-143	-0.670693	0.61	0.771	1.08307e-138
AC005261.1	5.56844e-143	0.467327	0.439	0.133	1.45693e-138
RPLP2	8.72911e-143	-0.252153	0.992	0.996	2.28388e-138
RPL22	8.64257e-142	-0.253197	0.991	0.994	2.26124e-137
RPSA	1.18567e-141	-0.301753	0.977	0.986	3.10219e-137
ACTG1	6.20751e-141	-0.394709	0.969	0.987	1.62413e-136
RAB21	8.65592e-138	0.460105	0.617	0.307	2.26473e-133
IFIT3	5.66506e-137	1.00966	0.425	0.138	1.48221e-132
HLA-A	5.08311e-134	0.483417	0.971	0.949	1.32995e-129
BTF3	1.26164e-131	-0.253166	0.981	0.982	3.30095e-127
TSC22D1	2.41261e-131	-0.450156	0.818	0.928	6.31234e-127
DDX21	7.35776e-128	0.564286	0.727	0.479	1.92508e-123
DDX5	2.26623e-127	0.324413	0.983	0.971	5.92935e-123
ADAMTS9	2.50555e-127	0.524407	0.362	0.093	6.55551e-123
GCLM	3.35232e-127	0.393275	0.293	0.047	8.771e-123
IFITM1	1.10504e-125	0.532419	0.584	0.294	2.89123e-121
PPP1R15A	1.32317e-123	0.453432	0.952	0.911	3.46194e-119
COQ10B	1.44785e-123	0.427384	0.629	0.336	3.78814e-119
ARIH1	2.8353e-123	0.384808	0.51	0.213	7.41829e-119
SYNM	1.72207e-120	0.504861	0.579	0.294	4.50561e-116
ARL5B	2.25201e-120	0.481343	0.624	0.344	5.89217e-116
DDX58	4.62229e-119	0.440896	0.346	0.088	1.20938e-114
PLEKHA4	1.40383e-118	0.399799	0.488	0.198	3.67297e-114
DYRK3	5.2442e-117	0.393868	0.398	0.126	1.37209e-112
MAT2A	1.32917e-116	0.597957	0.783	0.575	3.47764e-112
GADD45B	1.64123e-116	0.412913	0.987	0.956	4.29411e-112
HLA-F	2.48108e-116	0.450634	0.636	0.361	6.4915e-112
GPRC5A	1.2566e-115	0.478179	0.385	0.121	3.28776e-111
NR4A1	9.6269e-115	0.348049	0.984	0.949	2.51878e-110
PLAUR	4.35229e-114	0.451116	0.339	0.091	1.13873e-109
THBD	1.09252e-113	0.560912	0.399	0.134	2.85846e-109
HLA-DRA	3.85636e-113	0.789927	0.256	0.038	1.00898e-108
BHLHE40	2.5199e-109	0.433846	0.681	0.409	6.59306e-105
HAPLN3	2.42466e-108	0.381294	0.358	0.108	6.34389e-104
STIP1	2.42493e-108	0.380359	0.504	0.232	6.34459e-104
GADD45A	2.08387e-105	0.574903	0.818	0.658	5.45223e-101
SMDT1	5.18517e-105	-0.373867	0.706	0.807	1.35665e-100
REL	3.11203e-102	0.426497	0.491	0.227	8.14232e-98
IFI27	8.84936e-102	0.592366	0.796	0.653	2.31535e-97
MX1	8.15958e-101	0.491252	0.397	0.148	2.13487e-96
TRIB1	1.54898e-100	0.318845	0.282	0.062	4.05275e-96
NFE2L2	5.69643e-100	0.400667	0.737	0.499	1.49041e-95
PPIL4	1.36053e-99	0.419465	0.638	0.389	3.5597e-95
ACKR3	2.46238e-99	0.590662	0.348	0.115	6.44258e-95
SNHG29	3.15869e-99	-0.325693	0.902	0.944	8.26439e-95
TOP1	6.14516e-99	0.421172	0.712	0.479	1.60782e-94
DNTTIP2	2.92753e-98	0.43568	0.663	0.429	7.65958e-94
GBP1	7.9613e-98	0.672811	0.421	0.177	2.083e-93
VDAC1	1.09547e-97	0.474559	0.648	0.405	2.86618e-93
COMMD6	1.2655e-97	-0.302621	0.884	0.933	3.31105e-93
IQCG	1.19489e-96	0.480173	0.285	0.073	3.12631e-92
CCL8	1.31368e-96	1.5266	0.248	0.048	3.43711e-92
ELL2	8.16538e-96	0.428151	0.552	0.281	2.13639e-91
PDGFA	9.51641e-96	0.483579	0.66	0.419	2.48987e-91
H1FX	1.25255e-95	-0.429903	0.715	0.818	3.27717e-91
RPLP0	4.63118e-95	-0.261691	0.98	0.986	1.2117e-90
UAP1	5.98932e-95	0.428374	0.417	0.172	1.56704e-90
UPP1	1.48335e-94	0.406924	0.243	0.045	3.88103e-90
ARL13B	2.72164e-94	0.314017	0.344	0.112	7.1209e-90
IFI6	4.16104e-94	0.541244	0.608	0.338	1.0887e-89
ZNF141	4.37994e-94	0.530152	0.52	0.267	1.14597e-89
ZC3HAV1	1.1854e-93	0.403739	0.591	0.334	3.10148e-89
EIF5	1.98038e-93	0.356702	0.856	0.701	5.18148e-89
TAP1	2.5563e-93	0.331822	0.382	0.139	6.68831e-89
TPM4	6.62607e-93	0.365179	0.897	0.745	1.73364e-88
CAV1	1.96441e-92	-0.317457	0.948	0.965	5.13968e-88
KLF10	3.4888e-92	0.411261	0.751	0.538	9.1281e-88
EGR1	3.91121e-92	-0.356447	0.932	0.976	1.02333e-87
MAPKAPK2	7.41655e-92	0.327988	0.386	0.146	1.94047e-87
PLEKHO1	3.99424e-90	0.533061	0.598	0.368	1.04505e-85
HLA-DMA	7.23929e-90	0.318074	0.197	0.022	1.89409e-85
GPR4	5.27936e-89	0.327865	0.309	0.091	1.38129e-84
ATP5MC2	3.86243e-88	-0.264531	0.925	0.944	1.01057e-83
PDLIM3	1.31157e-87	0.473659	0.739	0.538	3.4316e-83
HLA-DPB1	1.41614e-87	0.53127	0.375	0.153	3.70518e-83
SERPINB1	2.80369e-87	0.513434	0.468	0.236	7.33557e-83
STAT1	5.03465e-87	0.407574	0.386	0.156	1.31726e-82
IER3	2.11608e-86	0.549659	0.83	0.644	5.53651e-82
METRNL	4.76442e-86	0.31982	0.419	0.176	1.24656e-81
DNAJB1	5.32545e-86	0.592444	0.918	0.9	1.39335e-81
BCAS2	6.13013e-86	0.387218	0.634	0.389	1.60389e-81
FHL2	3.91445e-85	-0.478939	0.21	0.412	1.02418e-80
SNHG7	4.89206e-85	-0.362636	0.504	0.673	1.27996e-80
RRBP1	1.05498e-84	0.34955	0.492	0.248	2.76025e-80
DUSP8	1.89787e-84	0.320458	0.479	0.227	4.96557e-80
HEYL	6.91396e-84	0.310863	0.356	0.13	1.80897e-79
NR2F2	7.3316e-84	-0.357076	0.796	0.9	1.91824e-79
HSP90AB1	7.66709e-84	0.289509	0.994	0.993	2.00602e-79
NUP98	1.21201e-82	0.264232	0.33	0.112	3.17111e-78
PPP1R18	1.3572e-82	0.307869	0.366	0.144	3.55097e-78
MIR29B2CHG	3.11397e-82	0.300407	0.323	0.108	8.14738e-78
SLC2A3	3.30698e-82	0.361114	0.513	0.26	8.65237e-78
CYCS	1.4685e-81	0.536911	0.885	0.767	3.84218e-77
MAP3K8	1.98272e-81	0.293824	0.363	0.139	5.18758e-77
RHOQ	3.81292e-81	0.397643	0.648	0.428	9.97613e-77
EGR3	4.92678e-81	0.449769	0.649	0.417	1.28904e-76
KLF6	7.05386e-80	0.437953	0.732	0.549	1.84557e-75
MYH11	1.28466e-79	0.365844	0.938	0.88	3.36119e-75
TCEAL9	4.29229e-79	0.370837	0.716	0.516	1.12304e-74
HSPA9	7.4163e-79	0.314885	0.687	0.46	1.9404e-74
PHB2	1.85022e-78	-0.326809	0.599	0.728	4.84091e-74
CDV3	2.30481e-78	0.3428	0.655	0.432	6.0303e-74
TMSB10	2.40184e-78	-0.393984	0.946	0.956	6.28417e-74
RASSF1	2.46032e-78	0.364112	0.474	0.242	6.43718e-74
ESYT2	3.11859e-78	0.349292	0.494	0.262	8.15949e-74
ADAMTS8	6.35413e-78	0.335032	0.228	0.051	1.66249e-73
HNRNPU	9.12375e-78	0.351995	0.906	0.799	2.38714e-73
ARRDC3	1.38546e-77	0.426555	0.505	0.279	3.62493e-73
RYBP	2.17342e-77	0.322365	0.482	0.247	5.68655e-73
ZFYVE16	3.58903e-77	0.400816	0.545	0.324	9.39034e-73
GAS5	1.16463e-75	-0.294797	0.884	0.931	3.04714e-71
PTP4A3	1.3515e-75	0.419522	0.623	0.414	3.53607e-71
GBP4	4.34815e-75	0.454959	0.263	0.079	1.13765e-70
SNHG15	5.83203e-75	0.38042	0.657	0.437	1.52589e-70
EIF4A3	2.29213e-74	0.505058	0.808	0.64	5.99713e-70
OSMR	2.71416e-74	0.269627	0.244	0.065	7.10133e-70
CDKN1C	3.5218e-74	-0.440075	0.568	0.707	9.21445e-70
ODC1	4.46997e-73	0.338631	0.63	0.401	1.16952e-68
GABARAPL1	6.93983e-73	0.342439	0.609	0.372	1.81574e-68
S1PR3	7.04976e-73	0.302758	0.38	0.164	1.8445e-68
PRNP	7.88031e-73	0.416999	0.553	0.329	2.06181e-68
BATF3	1.26111e-72	0.304998	0.25	0.069	3.29958e-68
CCNH	1.3576e-72	0.404977	0.623	0.408	3.55201e-68
MT1E	3.08739e-72	-0.583867	0.641	0.776	8.07786e-68
RND3	1.02512e-71	0.450849	0.563	0.35	2.68211e-67
HNRNPA2B1	2.69471e-71	0.252318	0.97	0.931	7.05044e-67
TMEM70	3.00584e-71	0.397817	0.367	0.167	7.86448e-67
TRIM69	8.9237e-70	0.256736	0.31	0.115	2.3348e-65
MTRF1L	9.36452e-70	0.313042	0.358	0.154	2.45013e-65
SLC4A7	2.7634e-69	0.304356	0.399	0.186	7.23017e-65
PARP14	3.85596e-69	0.326831	0.363	0.162	1.00887e-64
BACH1	6.02922e-69	0.259155	0.332	0.131	1.57748e-64
EIF3F	1.82836e-68	-0.272	0.788	0.835	4.78371e-64
ELOVL5	3.35838e-68	0.251848	0.294	0.108	8.78687e-64
FGFR1	5.00322e-68	0.274841	0.495	0.272	1.30904e-63
LRRC32	5.43508e-68	0.300844	0.345	0.144	1.42203e-63
FKBP5	2.82798e-67	-0.39781	0.307	0.483	7.39912e-63
ELOC	8.64232e-67	0.433529	0.731	0.568	2.26118e-62
STOM	1.85963e-66	0.3185	0.655	0.438	4.86554e-62
DDX3X	2.70641e-66	0.279511	0.903	0.797	7.08106e-62
YWHAG	4.6126e-66	0.275232	0.495	0.276	1.20684e-61
APOL6	8.37007e-66	0.303247	0.304	0.118	2.18994e-61
NXT1	3.70776e-65	0.30665	0.587	0.372	9.70097e-61
PIM1	1.35112e-64	0.277216	0.332	0.138	3.53506e-60
TMEM173	2.515e-64	0.320616	0.556	0.343	6.58025e-60
CITED2	3.68359e-64	-0.394144	0.352	0.518	9.63774e-60
TIMP3	9.60916e-64	-0.311064	0.958	0.962	2.51414e-59
HSPA8	1.12807e-63	0.427019	0.92	0.878	2.9515e-59
IFIT2	2.10097e-63	0.756463	0.252	0.088	5.49697e-59
ECE1	3.41336e-63	0.273607	0.35	0.156	8.93073e-59
RAB5A	4.1974e-63	0.258056	0.467	0.253	1.09821e-58
SELENOK	4.41521e-63	0.350195	0.863	0.743	1.1552e-58
RCAN1	6.4248e-63	0.476878	0.241	0.078	1.68098e-58
SRSF3	7.08349e-63	0.291467	0.954	0.911	1.85332e-58
ARID5B	7.60841e-63	0.348936	0.859	0.743	1.99066e-58
PPP1R15B	1.21328e-62	0.294351	0.504	0.282	3.17442e-58
CPEB4	3.08108e-62	0.258166	0.385	0.183	8.06133e-58
CRYAB	3.18766e-62	0.745381	0.849	0.77	8.34019e-58
EFNA1	4.06647e-62	0.286736	0.306	0.122	1.06395e-57
HIPK3	8.2686e-62	0.26758	0.479	0.265	2.1634e-57
ZFHX3	8.52506e-62	0.304007	0.718	0.519	2.2305e-57
TCP1	2.59966e-61	0.28757	0.701	0.517	6.80174e-57
GTF2B	3.10894e-61	0.36364	0.636	0.437	8.13423e-57
CLU	5.20159e-61	0.365445	0.702	0.516	1.36094e-56
SFPQ	7.60777e-61	0.281875	0.802	0.641	1.9905e-56
SLC25A25	8.90559e-61	0.280674	0.456	0.245	2.33006e-56
HAS1	5.61463e-60	0.360433	0.132	0.014	1.46901e-55
WARS	1.41003e-59	0.269419	0.176	0.038	3.6892e-55
SSR2	1.92857e-59	-0.276513	0.647	0.73	5.0459e-55
UGCG	3.32845e-59	0.322701	0.415	0.218	8.70856e-55
DNAJB6	6.85633e-59	0.269376	0.739	0.565	1.79389e-54
A2M	5.25911e-58	0.277047	0.846	0.721	1.37599e-53
FAM177A1	9.35852e-58	0.283368	0.589	0.375	2.44856e-53
PSME1	1.01343e-56	0.345548	0.83	0.734	2.65154e-52
PRXL2C	5.9428e-56	0.272146	0.509	0.305	1.55487e-51
MIR22HG	7.60522e-56	0.276313	0.704	0.502	1.98983e-51
INHBA	1.12653e-55	0.455043	0.249	0.093	2.94746e-51
IL6ST	1.43243e-54	0.266676	0.565	0.358	3.74781e-50
EMP1	1.4487e-54	0.315415	0.32	0.142	3.79037e-50
AASS	1.73589e-54	0.280114	0.457	0.261	4.54179e-50
RBP1	2.38319e-54	-0.497938	0.258	0.416	6.23538e-50
CD99	2.61635e-54	-0.251734	0.748	0.807	6.84541e-50
GLA	6.36003e-54	0.34559	0.27	0.111	1.66404e-49
DNAJB4	6.43966e-54	0.378367	0.583	0.41	1.68487e-49
YPEL3	7.8702e-53	-0.272067	0.374	0.519	2.05916e-48
AREG	9.44908e-53	0.57599	0.173	0.043	2.47226e-48
UBR1	1.03691e-52	0.262966	0.386	0.195	2.71297e-48
MRPL21	1.81757e-52	-0.263466	0.297	0.451	4.75548e-48
CDC42EP4	1.84092e-52	0.263211	0.509	0.309	4.81659e-48
DUSP1	3.56977e-52	-0.27795	0.792	0.874	9.33994e-48
BIRC3	6.25025e-52	0.337829	0.164	0.039	1.63532e-47
NOLC1	2.12048e-51	0.256475	0.474	0.28	5.54802e-47
TUBB	1.20964e-50	-0.281134	0.643	0.722	3.16491e-46
MAP1LC3B	1.52767e-50	0.288228	0.686	0.508	3.99699e-46
HSPB8	2.59593e-50	0.28327	0.403	0.22	6.79199e-46
TM4SF1	1.06297e-49	0.553614	0.508	0.327	2.78114e-45
AHI1	1.62262e-49	0.296711	0.463	0.283	4.24543e-45
RASL11A	2.57912e-49	0.387185	0.581	0.403	6.748e-45
PFKFB3	3.04063e-49	0.251676	0.196	0.063	7.95549e-45
BTBD7	7.00374e-49	0.31855	0.376	0.204	1.83246e-44
NDRG2	9.72431e-49	-0.273761	0.66	0.745	2.54427e-44
SOD2	2.55982e-48	0.507497	0.596	0.414	6.69752e-44
LDHB	6.29322e-48	-0.252283	0.761	0.807	1.64656e-43
PHLDA2	9.66214e-48	0.372154	0.709	0.552	2.528e-43
TUBB6	1.16507e-47	0.254201	0.563	0.372	3.04828e-43
PSME2	5.18353e-47	0.361909	0.525	0.361	1.35622e-42
C20orf27	1.6779e-46	-0.257216	0.182	0.325	4.39005e-42
SKIL	2.76841e-46	0.25252	0.472	0.286	7.24328e-42
EIF3L	5.56118e-46	-0.254685	0.621	0.71	1.45503e-41
ALKAL2	7.51979e-46	0.58725	0.301	0.152	1.96748e-41
HLA-DRB1	8.5789e-46	0.374586	0.162	0.046	2.24458e-41
TMEM258	1.31117e-45	-0.253743	0.494	0.606	3.43055e-41
LBH	1.43366e-45	0.378433	0.773	0.661	3.75104e-41
MRPL32	1.95451e-45	0.277256	0.674	0.508	5.11378e-41
HIF1A	2.25685e-45	0.256296	0.449	0.272	5.90483e-41
TMEM165	1.00636e-44	0.251325	0.541	0.356	2.63304e-40
TCEAL4	1.9959e-44	-0.382454	0.625	0.69	5.22208e-40
MARCKSL1	6.7623e-44	-0.343394	0.204	0.339	1.76929e-39
TGFB1I1	9.88157e-44	-0.277671	0.604	0.681	2.58541e-39
GEM	1.86549e-43	0.372214	0.683	0.518	4.88087e-39
TOB1	6.05831e-43	-0.310524	0.555	0.659	1.5851e-38
XBP1	7.35149e-43	0.279669	0.589	0.426	1.92344e-38
TIPRL	5.31205e-42	0.25517	0.411	0.248	1.38984e-37
LRRFIP1	5.44676e-42	0.263709	0.559	0.387	1.42509e-37
SERPINH1	1.09567e-41	0.40124	0.656	0.515	2.86671e-37
PGAP1	5.68816e-41	0.276861	0.17	0.057	1.48825e-36
CD55	1.19813e-40	0.258381	0.44	0.275	3.13479e-36
MDK	2.63889e-40	-0.358233	0.193	0.328	6.90438e-36
ANKRD37	3.69197e-40	0.327875	0.491	0.323	9.65966e-36
DNAJC27	1.00139e-39	0.337716	0.363	0.206	2.62004e-35
DNAJB9	8.2237e-39	0.282825	0.506	0.34	2.15165e-34
MT1M	1.06708e-38	-0.511707	0.655	0.746	2.79192e-34
RGS5	1.46559e-38	-0.609336	0.315	0.454	3.83458e-34
TNFAIP3	5.96998e-38	0.343361	0.212	0.091	1.56199e-33
ID4	6.63453e-38	0.448675	0.874	0.845	1.73586e-33
HSPB2	1.20548e-37	-0.256837	0.367	0.482	3.15401e-33
PSMB9	6.64037e-37	0.256467	0.406	0.257	1.73739e-32
GAS6	1.78272e-36	-0.291499	0.462	0.556	4.6643e-32
NUDT4	2.99911e-36	0.258465	0.712	0.566	7.84688e-32
STMN1	3.89373e-36	-0.270652	0.341	0.468	1.01876e-31
H2AFX	9.07612e-36	-0.26116	0.594	0.672	2.37468e-31
SRGN	1.52852e-34	0.276848	0.353	0.205	3.99923e-30
NCOA7	2.63735e-34	0.303372	0.291	0.161	6.90037e-30
SLFN11	3.83471e-34	0.269803	0.256	0.132	1.00331e-29
FXYD6	1.73862e-33	-0.272867	0.329	0.441	4.54893e-29
APOLD1	3.38899e-33	0.464617	0.509	0.381	8.86695e-29
TIMP1	1.80636e-32	0.718066	0.817	0.74	4.72616e-28
AVPR1A	5.66025e-32	0.278636	0.323	0.187	1.48095e-27
CXCL2	8.01022e-31	0.418877	0.2	0.091	2.0958e-26
GUCY1A2	4.14247e-30	-0.290787	0.134	0.243	1.08384e-25
CH25H	4.32466e-28	0.288715	0.201	0.095	1.1315e-23
CLEC2B	8.46273e-28	0.291843	0.322	0.2	2.21419e-23
SPARC	9.70312e-28	-0.39318	0.644	0.684	2.53872e-23
ZFAND5	1.11309e-27	-0.331801	0.739	0.745	2.91228e-23
ARHGDIB	1.85359e-27	-0.27885	0.115	0.21	4.84972e-23
RERGL	8.75831e-27	-0.432139	0.665	0.682	2.29152e-22
IER5	1.58502e-26	0.366311	0.695	0.602	4.14704e-22
FABP5	6.31535e-26	-0.283763	0.147	0.249	1.65235e-21
HIGD1B	3.89071e-25	-0.338639	0.117	0.212	1.01796e-20
CCDC71L	1.26581e-24	0.314948	0.353	0.233	3.31185e-20
LY6E	1.22397e-23	-0.287964	0.239	0.331	3.2024e-19
DDIT4	2.78751e-23	-0.349068	0.625	0.666	7.29323e-19
GLUL	1.58597e-22	-0.25151	0.504	0.579	4.14953e-18
ATF3	3.70277e-22	0.308954	0.962	0.953	9.68792e-18
GJA4	1.2792e-21	0.409131	0.646	0.559	3.3469e-17
CTSL	1.09933e-20	0.318673	0.613	0.515	2.87629e-16
GADD45G	3.42559e-18	-0.339002	0.408	0.479	8.96272e-14
RGCC	5.37041e-18	-0.280941	0.191	0.269	1.40511e-13
NRARP	3.20352e-17	0.254863	0.453	0.357	8.3817e-13
MT1X	4.1278e-17	-0.291809	0.632	0.666	1.08e-12
VCAM1	1.7359e-14	0.250319	0.112	0.057	4.54182e-10
NDUFA4L2	2.68478e-13	-0.324675	0.408	0.477	7.02445e-09
RGS16	4.92471e-13	0.42515	0.726	0.659	1.2885e-08
COL1A1	3.74849e-12	-0.304259	0.376	0.426	9.80756e-08
ANGPTL4	1.26787e-11	0.363743	0.365	0.301	3.31724e-07
COL3A1	3.18788e-09	-0.275345	0.267	0.313	8.34077e-05
COL1A2	5.07461e-08	-0.32899	0.386	0.404	0.00132772
CCN2	0.00390357	-0.316445	0.326	0.286	1

## Sheet: T M VS O
	p_val	avg_logFC	pct.1	pct.2	p_val_adj
HSPH1	6.21603e-116	2.33995	0.947	0.299	1.62636e-111
HSPD1	7.88357e-108	2.19493	0.957	0.465	2.06266e-103
HSPE1	2.24109e-103	1.98607	0.972	0.591	5.86359e-99
HSPA1A	8.27825e-99	2.56184	0.957	0.462	2.16592e-94
HSP90AA1	1.76227e-98	1.84452	0.996	0.983	4.61081e-94
MT-ND3	3.07139e-92	-0.80056	0.989	0.999	8.03598e-88
HSP90AB1	2.53218e-81	1.3206	0.975	0.916	6.62519e-77
AHSA1	1.21899e-79	1.05722	0.765	0.145	3.18936e-75
JUNB	1.21198e-73	-1.09409	0.964	0.983	3.17104e-69
CCL2	1.97953e-73	0.773581	0.498	0.025	5.17924e-69
HSPB1	1.70299e-67	1.1728	0.808	0.232	4.4557e-63
FKBP4	4.32761e-67	1.08215	0.587	0.078	1.13228e-62
CHORDC1	8.06258e-65	1.09978	0.73	0.165	2.10949e-60
HSPA8	2.82412e-60	0.998877	0.979	0.881	7.38903e-56
EZR	2.92265e-59	1.16254	0.929	0.543	7.64681e-55
NFKB1	6.76924e-54	0.962481	0.658	0.17	1.7711e-49
MT2A	1.18662e-51	1.44699	0.783	0.288	3.10468e-47
LMNA	1.41794e-50	1.31124	0.826	0.376	3.70989e-46
STIP1	1.8772e-50	0.74034	0.523	0.085	4.9115e-46
MT-CYB	8.64263e-50	-0.558324	0.996	0.997	2.26126e-45
CACYBP	1.50202e-49	0.999495	0.836	0.359	3.92988e-45
SOD1	7.44955e-49	0.929783	0.943	0.638	1.9491e-44
CCR7	5.9158e-47	0.920448	0.598	0.142	1.54781e-42
DNAJA4	6.54656e-45	0.744913	0.367	0.034	1.71284e-40
DUSP1	2.00063e-44	-1.05839	0.658	0.858	5.23445e-40
DNAJB6	2.21254e-44	0.808213	0.932	0.561	5.78888e-40
TRAC	6.86165e-43	-0.892504	0.722	0.88	1.79528e-38
HSPA4	4.81865e-42	0.679612	0.587	0.141	1.26075e-37
ACTB	3.80089e-40	-0.664748	0.954	0.976	9.94465e-36
TNFRSF4	8.75522e-40	1.02636	0.402	0.064	2.29072e-35
FAM107B	1.09245e-39	1.02355	0.804	0.405	2.85829e-35
KLF2	2.09903e-39	0.843392	0.779	0.299	5.49191e-35
HSPA6	2.20967e-39	1.40099	0.32	0.028	5.78139e-35
ZFP36L2	1.65181e-38	-0.770902	0.957	0.98	4.3218e-34
SOD2	4.71028e-38	0.889331	0.751	0.295	1.2324e-33
DOK2	6.92899e-38	0.765666	0.673	0.225	1.8129e-33
RPL27A	1.89631e-37	0.41097	0.986	0.983	4.96151e-33
TCP1	3.91464e-36	0.738647	0.683	0.24	1.02423e-31
OASL	8.4418e-36	0.953721	0.47	0.103	2.20871e-31
RELB	1.10061e-35	0.479788	0.498	0.108	2.87964e-31
RPS15A	4.14107e-35	-0.319716	0.986	1	1.08347e-30
NUDC	9.8365e-35	0.677707	0.683	0.243	2.57362e-30
MRPL18	1.74484e-34	0.670518	0.577	0.165	4.56519e-30
ELOVL5	5.85377e-34	0.521783	0.562	0.154	1.53158e-29
STAT1	8.53857e-34	0.663965	0.698	0.264	2.23403e-29
PGAP1	9.40534e-34	0.585723	0.313	0.038	2.46081e-29
ATP1B3	1.58213e-33	0.845416	0.819	0.413	4.13949e-29
BICDL1	1.97982e-33	0.505561	0.516	0.127	5.18001e-29
PTGES3	2.86229e-33	0.673978	0.904	0.601	7.4889e-29
RPS3A	4.6596e-33	-0.416994	0.986	0.996	1.21914e-28
S1PR4	1.968e-32	0.533593	0.456	0.098	5.14908e-28
SMCHD1	6.12662e-32	0.731664	0.836	0.436	1.60297e-27
MORF4L2	6.25815e-32	0.558199	0.584	0.173	1.63738e-27
LTB	8.24121e-32	0.71536	0.897	0.549	2.15623e-27
FAM177A1	1.95472e-31	0.746619	0.89	0.553	5.11434e-27
CD3E	3.62631e-31	-0.628923	0.705	0.83	9.48788e-27
CDV3	3.87993e-31	0.6258	0.769	0.351	1.01514e-26
S1PR1	4.52431e-31	0.444351	0.267	0.027	1.18374e-26
RILPL2	6.46499e-31	0.641764	0.559	0.168	1.6915e-26
ISG15	7.8566e-31	1.05862	0.84	0.487	2.0556e-26
CCT6A	7.93432e-31	0.52145	0.562	0.168	2.07593e-26
SELENOK	1.27642e-30	0.594909	0.961	0.716	3.33963e-26
UBB	1.33605e-30	0.682845	0.972	0.898	3.49563e-26
ITGB1	2.2307e-30	0.671001	0.687	0.272	5.8364e-26
MT1E	7.03262e-30	0.898296	0.256	0.025	1.84002e-25
FTL	1.95872e-29	-0.483595	0.957	0.982	5.12479e-25
DDX21	3.02552e-29	0.62852	0.794	0.401	7.91598e-25
ADAMTS4	3.85665e-29	0.34127	0.221	0.014	1.00905e-24
S100A4	9.48601e-29	-0.687636	0.797	0.919	2.48192e-24
ADGRE5	1.37567e-28	0.661083	0.598	0.222	3.5993e-24
ITM2B	4.05649e-28	-0.496394	0.918	0.934	1.06134e-23
BAG3	8.22217e-28	0.510355	0.327	0.059	2.15125e-23
UBE2A	1.06662e-27	0.521045	0.616	0.209	2.79069e-23
MT1X	1.15609e-27	1.22578	0.416	0.106	3.02479e-23
NSD3	1.91279e-27	0.584057	0.74	0.325	5.00463e-23
CXCR4	2.06033e-27	-0.584215	0.936	0.975	5.39065e-23
MALAT1	2.73487e-27	-0.305255	1	1	7.15552e-23
FAM118A	8.03981e-27	0.448327	0.466	0.127	2.10354e-22
GBP1	9.09739e-27	0.543056	0.409	0.103	2.38024e-22
EEF1A1	1.11076e-26	-0.304367	0.993	1	2.90619e-22
ATF3	1.12656e-26	0.639785	0.406	0.099	2.94753e-22
GPCPD1	1.84616e-26	0.565578	0.534	0.179	4.8303e-22
CYSTM1	1.95462e-26	0.404889	0.374	0.08	5.11406e-22
DESI1	2.92752e-26	0.349424	0.285	0.043	7.65958e-22
STX11	3.49313e-26	0.417331	0.338	0.066	9.13941e-22
RANGAP1	6.97792e-26	0.419578	0.302	0.052	1.8257e-21
NAMPT	8.39037e-26	0.570549	0.644	0.265	2.19526e-21
TUT7	1.13926e-25	0.395512	0.413	0.103	2.98076e-21
GPBP1	1.42283e-25	0.527498	0.865	0.508	3.72269e-21
P2RY8	7.99115e-25	0.363838	0.32	0.063	2.09081e-20
ELL2	8.29075e-25	0.441476	0.427	0.113	2.16919e-20
ZC3H12D	8.29246e-25	0.406194	0.306	0.057	2.16964e-20
CCT2	1.10894e-24	0.425998	0.559	0.186	2.90142e-20
PDXK	1.23482e-24	0.360629	0.359	0.08	3.23078e-20
CCT3	1.55487e-24	0.470976	0.616	0.236	4.06815e-20
TRAT1	1.58916e-24	0.57316	0.591	0.236	4.15787e-20
HLA-A	1.90609e-24	0.321295	0.996	0.989	4.9871e-20
NINJ1	1.93844e-24	0.421583	0.338	0.073	5.07173e-20
SLC5A3	3.80513e-24	0.3824	0.306	0.059	9.95575e-20
SQSTM1	4.15337e-24	0.681299	0.68	0.317	1.08669e-19
MYL12A	6.00685e-24	-0.544948	0.833	0.87	1.57163e-19
TES	7.85453e-24	0.387038	0.413	0.108	2.05506e-19
USP12	9.57818e-24	0.386527	0.32	0.067	2.50604e-19
NDUFV2	1.2694e-23	0.553577	0.719	0.335	3.32127e-19
PNRC2	1.3797e-23	0.419329	0.534	0.177	3.60985e-19
CCT4	2.16088e-23	0.543996	0.655	0.282	5.65371e-19
BTG2	3.32742e-23	-0.688993	0.598	0.739	8.70586e-19
EIF3J	4.03343e-23	0.452519	0.573	0.212	1.05531e-18
ISCA1	4.74623e-23	0.517868	0.655	0.279	1.2418e-18
EPSTI1	8.24744e-23	0.502594	0.548	0.201	2.15786e-18
FXR1	1.04489e-22	0.458349	0.584	0.218	2.73386e-18
HSPA1B	2.42613e-22	0.913361	0.772	0.416	6.34774e-18
SESN3	3.01705e-22	0.590346	0.331	0.081	7.89381e-18
CTNNAL1	4.21625e-22	0.390428	0.246	0.041	1.10314e-17
OAZ1	4.47712e-22	0.440557	0.968	0.842	1.17139e-17
SELL	4.51338e-22	0.448881	0.317	0.073	1.18088e-17
ABCF1	5.20532e-22	0.429509	0.505	0.176	1.36192e-17
ISG20	5.37333e-22	0.539056	0.858	0.574	1.40588e-17
CYLD	7.19918e-22	0.472545	0.623	0.247	1.88359e-17
HAUS3	8.05738e-22	0.384251	0.342	0.082	2.10813e-17
MCL1	1.3707e-21	0.513012	0.893	0.642	3.58631e-17
ORAI1	1.60113e-21	0.52413	0.527	0.203	4.1892e-17
RCOR1	1.67734e-21	0.344701	0.299	0.064	4.38859e-17
ANXA1	1.89798e-21	0.948828	0.904	0.828	4.96588e-17
STK17A	1.94994e-21	0.493731	0.833	0.478	5.10181e-17
TMBIM1	2.36088e-21	0.292362	0.228	0.034	6.17701e-17
PMEPA1	5.82402e-21	0.404706	0.352	0.095	1.5238e-16
RPL5	8.62886e-21	-0.321436	0.975	0.983	2.25765e-16
ZNRD2	9.39677e-21	0.314804	0.295	0.064	2.45857e-16
RPS17	1.23692e-20	0.392951	0.943	0.768	3.23627e-16
AZIN1	1.49441e-20	0.370957	0.384	0.109	3.90998e-16
LRRFIP1	1.50071e-20	0.562576	0.79	0.443	3.92645e-16
JMY	1.59516e-20	0.452247	0.452	0.149	4.17357e-16
RANBP2	2.22865e-20	0.489521	0.555	0.218	5.83104e-16
TOP1	2.41851e-20	0.462338	0.776	0.406	6.32779e-16
PAF1	2.63656e-20	0.325007	0.374	0.101	6.8983e-16
UBE2B	3.08089e-20	0.444989	0.84	0.515	8.06085e-16
GNA13	3.49444e-20	0.290448	0.413	0.12	9.14285e-16
APOBEC3G	4.05193e-20	0.493325	0.42	0.133	1.06015e-15
HES4	4.48393e-20	0.266974	0.185	0.021	1.17317e-15
STAT5A	4.93069e-20	0.314934	0.267	0.054	1.29007e-15
RPL36AL	5.80475e-20	0.348805	0.961	0.883	1.51876e-15
GNL3	6.72161e-20	0.441854	0.395	0.122	1.75864e-15
SIK3	1.399e-19	0.356517	0.402	0.123	3.66034e-15
REL	1.83568e-19	0.490983	0.833	0.479	4.80288e-15
DENND4A	2.69567e-19	0.363488	0.445	0.144	7.05295e-15
GLA	2.74889e-19	0.364839	0.214	0.035	7.19219e-15
GSPT1	2.85396e-19	0.444959	0.779	0.411	7.46711e-15
NANS	2.85848e-19	0.378074	0.423	0.137	7.47893e-15
TSC22D3	4.22744e-19	-0.633495	0.797	0.881	1.10607e-14
KLF3	4.68601e-19	0.404935	0.53	0.204	1.22605e-14
MT-CO3	6.43092e-19	-0.278836	1	0.999	1.68258e-14
GTPBP1	6.76864e-19	0.282674	0.295	0.07	1.77095e-14
RPS20	7.32696e-19	0.274868	0.982	0.98	1.91703e-14
DDIT4	8.46028e-19	-0.633402	0.669	0.758	2.21355e-14
CALM1	1.18871e-18	0.329242	0.979	0.965	3.11013e-14
MOB4	1.31279e-18	0.447528	0.459	0.165	3.43478e-14
KCTD20	1.38893e-18	0.370461	0.313	0.082	3.63399e-14
TUBA4A	1.50987e-18	0.728347	0.808	0.536	3.95044e-14
ETF1	2.26776e-18	0.320799	0.505	0.186	5.93337e-14
NOP58	2.67006e-18	0.413433	0.612	0.27	6.98593e-14
GPN1	4.62095e-18	0.250407	0.238	0.047	1.20903e-13
RALA	5.29741e-18	0.354614	0.367	0.113	1.38601e-13
CD74	7.14039e-18	0.390178	0.676	0.32	1.86821e-13
RPL37A	7.23254e-18	0.255883	0.982	0.983	1.89232e-13
HLA-DPB1	9.66662e-18	0.314553	0.495	0.18	2.52918e-13
EIF2S2	1.13901e-17	0.395619	0.584	0.253	2.9801e-13
GABARAPL1	1.15272e-17	0.377873	0.573	0.243	3.01599e-13
FBXO34	1.20427e-17	0.357409	0.395	0.128	3.15085e-13
CDC14A	1.22603e-17	0.289374	0.345	0.098	3.2078e-13
CD55	1.28814e-17	0.447932	0.687	0.332	3.37029e-13
CHD1	1.38101e-17	0.435522	0.715	0.373	3.61328e-13
CCDC47	1.54623e-17	0.312724	0.388	0.126	4.04556e-13
HLA-DRB5	1.58013e-17	0.262244	0.11	0.003	4.13425e-13
GBP4	1.67223e-17	0.350863	0.327	0.096	4.37522e-13
CTH	1.74079e-17	0.305394	0.167	0.021	4.5546e-13
OXSR1	1.88802e-17	0.335603	0.26	0.06	4.93981e-13
DPM1	2.4593e-17	0.260536	0.324	0.088	6.43451e-13
NEU1	2.71533e-17	0.610039	0.52	0.229	7.10438e-13
NME2	3.05895e-17	0.432607	0.733	0.399	8.00342e-13
TRAF1	4.03858e-17	0.255182	0.231	0.047	1.05665e-12
RIPOR2	4.28641e-17	0.389216	0.413	0.141	1.1215e-12
GZMA	4.87143e-17	-0.838865	0.281	0.531	1.27456e-12
YWHAZ	5.43982e-17	0.382738	0.932	0.709	1.42327e-12
ZFAND2A	6.12013e-17	0.487438	0.359	0.119	1.60127e-12
IFITM1	6.94368e-17	0.424697	0.623	0.307	1.81675e-12
EIF1AD	7.71285e-17	0.254838	0.221	0.043	2.01799e-12
HNRNPU	7.92771e-17	0.475368	0.875	0.612	2.07421e-12
UBE2Q2	8.03631e-17	0.298594	0.27	0.067	2.10262e-12
PSMC4	8.40456e-17	0.269125	0.345	0.103	2.19897e-12
RARA	9.04673e-17	0.280445	0.327	0.094	2.36699e-12
OTULIN	1.10925e-16	0.304591	0.381	0.127	2.90223e-12
YIPF5	1.14669e-16	0.337096	0.441	0.162	3.00021e-12
GPR18	1.45759e-16	0.268724	0.164	0.022	3.81363e-12
DNAJA1	1.83033e-16	0.577383	0.968	0.832	4.78887e-12
PNPLA8	1.83388e-16	0.336974	0.541	0.214	4.79816e-12
TP53BP2	1.91208e-16	0.274537	0.267	0.067	5.00275e-12
PPP1R15B	2.03226e-16	0.308579	0.384	0.127	5.31721e-12
CD28	2.35783e-16	0.299713	0.484	0.177	6.16904e-12
PHF20L1	2.57584e-16	0.38207	0.438	0.163	6.73944e-12
HCST	2.69745e-16	-0.554601	0.726	0.788	7.05761e-12
ARID5B	2.97206e-16	0.43384	0.698	0.372	7.77611e-12
CCT5	3.25606e-16	0.336013	0.512	0.203	8.51917e-12
MRPS6	3.40558e-16	0.382832	0.523	0.218	8.91035e-12
GNA15	3.88469e-16	0.343354	0.26	0.066	1.01639e-11
S100A10	4.97931e-16	0.574076	0.9	0.764	1.30279e-11
BIRC2	5.45082e-16	0.370672	0.445	0.168	1.42615e-11
YBX3	6.60308e-16	0.483977	0.317	0.101	1.72763e-11
SUGT1	6.7536e-16	0.344793	0.473	0.186	1.76701e-11
MT-ND6	6.87357e-16	0.304045	0.566	0.237	1.7984e-11
TRBC2	7.17275e-16	-0.642861	0.69	0.785	1.87668e-11
GNG2	7.50145e-16	0.437681	0.552	0.261	1.96268e-11
PRDX1	7.77987e-16	0.488495	0.762	0.482	2.03553e-11
SAT1	8.08322e-16	0.63077	0.886	0.641	2.11489e-11
SPAG9	8.46718e-16	0.328826	0.434	0.162	2.21535e-11
JUND	9.02195e-16	0.257712	0.993	0.978	2.3605e-11
NT5C3A	9.90373e-16	0.29101	0.377	0.128	2.59121e-11
N4BP1	9.96325e-16	0.343012	0.512	0.212	2.60678e-11
NEAT1	1.23331e-15	0.560986	0.915	0.67	3.22682e-11
PHYH	1.37216e-15	0.311955	0.281	0.075	3.59012e-11
ADIRF	1.80184e-15	0.324164	0.238	0.057	4.71433e-11
INTS6	1.84148e-15	-0.682482	0.374	0.538	4.81806e-11
BIRC3	1.85702e-15	0.586207	0.737	0.444	4.8587e-11
RRP36	2.62806e-15	0.25278	0.228	0.052	6.87606e-11
NFKBIA	3.56654e-15	-0.673409	0.737	0.772	9.3315e-11
CDK17	3.8073e-15	0.274376	0.335	0.106	9.96141e-11
CRIP1	4.27174e-15	0.595636	0.907	0.765	1.11766e-10
NAA16	4.84909e-15	0.299064	0.26	0.07	1.26872e-10
GGA2	5.56656e-15	0.266347	0.285	0.081	1.45643e-10
ARF4	6.39688e-15	0.316499	0.623	0.295	1.67368e-10
HIST2H2AC	6.68549e-15	0.294323	0.327	0.106	1.74919e-10
C11orf96	8.31942e-15	0.513184	0.569	0.256	2.17669e-10
HIST1H2AC	1.00808e-14	0.265743	0.196	0.041	2.63754e-10
SKIL	1.14732e-14	0.302213	0.573	0.257	3.00184e-10
CREM	1.22197e-14	0.337437	0.957	0.814	3.19717e-10
CD44	1.25007e-14	0.397751	0.872	0.609	3.27067e-10
NDUFA6	1.28778e-14	0.273688	0.527	0.214	3.36935e-10
TAP1	1.41481e-14	0.279606	0.459	0.18	3.70171e-10
MAP3K1	1.45129e-14	0.267339	0.228	0.056	3.79717e-10
FLNA	1.75593e-14	0.326544	0.491	0.207	4.59421e-10
HIST1H4C	1.87849e-14	0.517079	0.783	0.429	4.91488e-10
PARP14	2.4545e-14	0.278163	0.438	0.17	6.42195e-10
TRAF3	3.07319e-14	0.25804	0.249	0.066	8.0407e-10
CLEC2B	3.35921e-14	0.563897	0.673	0.413	8.78905e-10
PDE4B	3.60426e-14	0.347512	0.73	0.39	9.4302e-10
RPL31	4.31942e-14	0.271928	0.961	0.899	1.13013e-09
HIPK1	6.15405e-14	0.293381	0.399	0.152	1.61015e-09
FOS	7.51676e-14	-0.763675	0.854	0.842	1.96668e-09
TYMP	7.6592e-14	0.362781	0.569	0.27	2.00395e-09
ZNF267	8.03807e-14	0.321068	0.342	0.12	2.10308e-09
PEBP1	8.18592e-14	-0.547898	0.466	0.58	2.14176e-09
TAGLN2	9.08246e-14	0.345378	0.843	0.541	2.37633e-09
IL32	1.13916e-13	-0.368501	0.918	0.966	2.98049e-09
KLRB1	1.2543e-13	-0.744699	0.391	0.588	3.28176e-09
MAP3K2	1.32427e-13	0.301444	0.491	0.205	3.46483e-09
FAS	1.42884e-13	0.290945	0.388	0.144	3.73841e-09
MTPN	1.48423e-13	0.250208	0.509	0.216	3.88334e-09
LITAF	1.50759e-13	0.350423	0.644	0.321	3.94447e-09
UBA1	1.52101e-13	0.270262	0.214	0.052	3.97958e-09
S100A11	1.85088e-13	0.516954	0.811	0.571	4.84264e-09
LUZP1	2.07165e-13	0.339454	0.409	0.166	5.42026e-09
CYBA	2.24808e-13	-0.356807	0.89	0.867	5.88187e-09
VPS37B	2.32839e-13	0.294734	0.566	0.26	6.09199e-09
UBE2D3	2.34957e-13	0.345267	0.836	0.554	6.14742e-09
XAF1	2.46214e-13	0.305597	0.488	0.211	6.44193e-09
HBB	2.63044e-13	-2.99662	0.004	0.175	6.88229e-09
SRSF3	2.92729e-13	0.327398	0.893	0.686	7.65897e-09
GBP2	3.35807e-13	0.309767	0.58	0.277	8.78604e-09
MBP	3.39294e-13	0.432141	0.655	0.373	8.87729e-09
EFHD2	3.71684e-13	0.28414	0.47	0.198	9.72473e-09
ARID4B	3.82154e-13	0.381541	0.769	0.461	9.99868e-09
APOL6	3.85939e-13	0.324821	0.391	0.158	1.00977e-08
HBA2	3.90201e-13	-2.35901	0	0.166	1.02092e-08
UPP1	4.13873e-13	0.2792	0.335	0.119	1.08286e-08
TMEM140	5.133e-13	0.258045	0.178	0.039	1.343e-08
NOL7	5.18397e-13	0.277036	0.616	0.291	1.35633e-08
PABPC1	5.852e-13	0.304323	0.954	0.859	1.53112e-08
NFAT5	5.91712e-13	0.265012	0.256	0.078	1.54816e-08
EVL	6.30109e-13	-0.507958	0.395	0.538	1.64862e-08
PHF20	6.38436e-13	0.327489	0.491	0.219	1.6704e-08
ID2	7.03387e-13	-0.546287	0.566	0.689	1.84034e-08
TSPYL2	7.59429e-13	0.463255	0.641	0.342	1.98697e-08
USP15	9.31734e-13	0.302467	0.63	0.317	2.43779e-08
SLC3A2	9.40364e-13	0.348777	0.669	0.37	2.46037e-08
ZBTB10	1.30171e-12	0.250231	0.235	0.068	3.40578e-08
SMARCA5	1.56118e-12	0.296911	0.658	0.351	4.08468e-08
TRA2B	1.64255e-12	0.328346	0.623	0.321	4.29758e-08
P4HA1	1.8032e-12	0.252295	0.217	0.06	4.71789e-08
SLC2A3	1.82118e-12	0.467042	0.826	0.538	4.76492e-08
JMJD1C	1.96721e-12	0.340919	0.619	0.321	5.14701e-08
RAP2B	2.00669e-12	0.292447	0.377	0.149	5.2503e-08
SPTBN1	2.2072e-12	0.261531	0.342	0.128	5.77491e-08
PRKX	2.62073e-12	0.266945	0.427	0.18	6.85687e-08
CDC42SE2	2.641e-12	0.354932	0.829	0.538	6.90992e-08
VAMP2	2.9678e-12	-0.527134	0.395	0.541	7.76495e-08
CEBPZ	3.28422e-12	0.275691	0.548	0.263	8.59282e-08
PRNP	3.86601e-12	0.33778	0.498	0.233	1.0115e-07
FOSB	4.36211e-12	-0.665958	0.701	0.696	1.1413e-07
SLC7A5	4.75623e-12	0.27964	0.317	0.116	1.24442e-07
NOP56	5.09267e-12	0.284713	0.523	0.236	1.33245e-07
IER2	6.3039e-12	-0.379709	0.904	0.908	1.64935e-07
NR4A2	6.42989e-12	-0.561763	0.673	0.716	1.68232e-07
USP3	6.63978e-12	0.257768	0.409	0.172	1.73723e-07
EIF3A	6.82475e-12	0.32761	0.548	0.27	1.78563e-07
PLIN2	8.97447e-12	0.433786	0.52	0.27	2.34808e-07
CCDC93	9.46066e-12	0.290777	0.281	0.095	2.47529e-07
SYAP1	1.03034e-11	0.324966	0.708	0.427	2.69578e-07
ME2	1.0725e-11	0.274605	0.242	0.077	2.8061e-07
PIM3	1.17664e-11	0.277752	0.523	0.246	3.07857e-07
PSME2	1.80963e-11	0.30779	0.751	0.443	4.73472e-07
TANK	1.82945e-11	0.315279	0.523	0.251	4.78656e-07
FBXW7	2.34752e-11	0.300475	0.299	0.112	6.14204e-07
JOSD1	2.69734e-11	0.276265	0.626	0.321	7.05733e-07
VDAC1	2.95679e-11	0.250633	0.516	0.246	7.73614e-07
LPIN2	2.99417e-11	0.25694	0.473	0.215	7.83394e-07
FGFR1OP2	3.10424e-11	0.2565	0.605	0.3	8.12192e-07
EIF4G2	3.48632e-11	0.320014	0.808	0.479	9.12161e-07
DAD1	3.65215e-11	-0.526234	0.388	0.489	9.55548e-07
IFIT2	3.86281e-11	0.965611	0.132	0.025	1.01066e-06
RHOH	5.63978e-11	0.32792	0.63	0.355	1.47559e-06
SERBP1	6.16951e-11	0.313703	0.794	0.538	1.61419e-06
TNFSF14	6.30358e-11	0.267228	0.246	0.082	1.64927e-06
SMAP2	9.07118e-11	0.346078	0.722	0.472	2.37338e-06
RBM8A	9.4149e-11	0.257843	0.836	0.504	2.46331e-06
FTH1	1.00568e-10	0.537768	0.979	0.987	2.63125e-06
HSPA9	1.0102e-10	0.29741	0.665	0.372	2.64308e-06
JPT1	1.16493e-10	0.324377	0.594	0.318	3.04792e-06
ST13	1.41433e-10	0.266544	0.733	0.411	3.70044e-06
WTAP	1.81702e-10	0.26271	0.537	0.263	4.75406e-06
SNHG8	2.29631e-10	0.27201	0.762	0.478	6.00805e-06
NAA50	2.36627e-10	0.275229	0.402	0.186	6.1911e-06
CHD2	2.6485e-10	0.312862	0.737	0.45	6.92955e-06
TAF1D	2.90368e-10	0.277317	0.655	0.372	7.59719e-06
RAB8B	2.923e-10	0.254136	0.52	0.26	7.64773e-06
IFIT3	3.63957e-10	0.431299	0.171	0.046	9.52258e-06
HNRNPC	3.94079e-10	0.276402	0.836	0.534	1.03107e-05
PRRC2C	4.06494e-10	0.290583	0.847	0.571	1.06355e-05
STAG2	4.1908e-10	0.280015	0.495	0.249	1.09648e-05
GLS	4.23498e-10	0.264439	0.623	0.33	1.10804e-05
EIF5	4.61673e-10	0.374389	0.747	0.497	1.20792e-05
RAB9A	4.73808e-10	0.312611	0.331	0.142	1.23967e-05
ZFP36	5.27879e-10	-0.361783	0.9	0.852	1.38114e-05
EIF5B	6.96313e-10	0.258769	0.555	0.285	1.82183e-05
CCNI	7.18601e-10	-0.353557	0.797	0.788	1.88015e-05
YPEL5	8.00801e-10	0.299111	0.886	0.661	2.09522e-05
TENT5C	9.61818e-10	-0.590762	0.391	0.483	2.5165e-05
TMBIM4	1.19256e-09	-0.522512	0.324	0.444	3.12023e-05
RNF213	1.40001e-09	0.341056	0.701	0.444	3.66298e-05
SERPINB9	1.43313e-09	0.29286	0.409	0.198	3.74964e-05
AC008875.3	1.44862e-09	-0.562731	0.238	0.388	3.79018e-05
ATF4	1.81592e-09	0.275144	0.641	0.355	4.75118e-05
HOPX	1.9041e-09	-0.560988	0.171	0.332	4.98189e-05
NABP1	2.05703e-09	0.271228	0.441	0.215	5.38203e-05
COL1A2	2.06892e-09	-0.399918	0.018	0.149	5.41313e-05
PNP	2.10991e-09	0.251428	0.352	0.158	5.52037e-05
BAZ1A	2.85176e-09	0.375694	0.658	0.405	7.46134e-05
H2AFV	3.1015e-09	0.278632	0.722	0.448	8.11477e-05
PRDM1	3.15666e-09	-0.63425	0.114	0.264	8.25909e-05
ANAPC16	3.24187e-09	-0.470843	0.527	0.573	8.48204e-05
CXCR6	3.72505e-09	-0.566964	0.053	0.197	9.74622e-05
CTSW	3.92808e-09	-0.525607	0.121	0.278	0.000102774
AREG	3.93766e-09	-0.867817	0.324	0.448	0.000103025
ARL6IP1	5.02861e-09	0.289504	0.577	0.317	0.000131569
PSMB8	5.18166e-09	0.265192	0.559	0.303	0.000135573
RRBP1	5.22865e-09	0.257893	0.203	0.068	0.000136802
NR3C1	6.15893e-09	0.269696	0.69	0.432	0.000161142
CITED2	6.32006e-09	-0.500568	0.281	0.415	0.000165358
RNF19A	6.95386e-09	0.349878	0.616	0.39	0.000181941
DEDD2	9.57738e-09	0.257055	0.388	0.184	0.000250583
CYCS	1.02017e-08	0.43137	0.836	0.601	0.000266917
CLEC2D	1.05351e-08	0.324739	0.765	0.499	0.000275641
CFL1	1.20143e-08	-0.292773	0.922	0.88	0.000314343
ANKRD12	1.20601e-08	0.361839	0.854	0.753	0.000315541
IFI6	1.38129e-08	0.280978	0.562	0.316	0.000361402
UQCR11	1.57295e-08	-0.356226	0.562	0.634	0.000411547
ANKRD37	1.63839e-08	0.267375	0.388	0.19	0.000428669
RAB11FIP1	1.96477e-08	0.265692	0.377	0.183	0.000514064
SERP1	2.01791e-08	0.260224	0.897	0.67	0.000527967
MAP1LC3B	2.07909e-08	0.27254	0.751	0.464	0.000543972
CORO1A	2.51932e-08	-0.358656	0.673	0.683	0.000659156
ARHGDIB	2.56821e-08	-0.26534	0.911	0.892	0.000671946
CD81	2.57829e-08	-0.36405	0.601	0.627	0.000674585
COMMD6	4.85631e-08	-0.32389	0.783	0.744	0.0012706
SOCS1	5.23594e-08	-0.47753	0.434	0.531	0.00136993
CD69	5.56578e-08	-0.548069	0.569	0.622	0.00145623
LSP1	6.04262e-08	-0.431591	0.327	0.443	0.00158099
IFNGR1	6.13888e-08	-0.552476	0.238	0.36	0.00160618
S100A6	6.70132e-08	-0.28111	0.861	0.895	0.00175333
CDKN1A	9.65003e-08	0.262238	0.53	0.302	0.00252483
CCL4	1.00789e-07	-1.89173	0.068	0.2	0.00263705
SPINK2	1.05508e-07	-0.345514	0.018	0.127	0.00276051
CD247	1.14555e-07	-0.418326	0.253	0.378	0.00299721
GMFG	1.28744e-07	-0.346742	0.701	0.696	0.00336846
ALOX5AP	1.40317e-07	-0.459345	0.491	0.559	0.00367125
PMAIP1	2.69364e-07	0.285487	0.32	0.158	0.00704764
FXYD5	3.31989e-07	-0.347407	0.708	0.684	0.00868617
CST7	3.62069e-07	-0.457068	0.505	0.592	0.00947317
LINC01871	5.86583e-07	-0.516173	0.153	0.279	0.0153474
C12orf57	5.93492e-07	-0.377611	0.53	0.57	0.0155281
HERPUD1	1.18122e-06	-0.425582	0.587	0.592	0.0309055
PPDPF	1.38621e-06	-0.399448	0.495	0.527	0.0362688
SPRY1	1.54361e-06	-0.375401	0.021	0.117	0.0403871
TXNIP	1.5594e-06	-0.501214	0.427	0.522	0.0408002
FUS	1.56708e-06	-0.307921	0.769	0.746	0.041001
GPR183	1.56927e-06	0.459592	0.705	0.588	0.0410585
PARP8	1.95618e-06	-0.381087	0.342	0.406	0.0511815
DYNLL1	2.59208e-06	0.263644	0.854	0.644	0.0678192
MT1F	2.65784e-06	0.317758	0.142	0.052	0.0695397
P2RY10	4.42898e-06	0.261549	0.477	0.288	0.11588
METRNL	5.13984e-06	0.274019	0.569	0.39	0.134479
BPTF	6.71122e-06	-0.412822	0.327	0.413	0.175592
ELF1	9.83599e-06	-0.351111	0.737	0.698	0.257349
NCF1	1.03833e-05	-0.378763	0.1	0.204	0.27167
SEPTIN7	1.20453e-05	-0.279811	0.719	0.704	0.315154
RAP1A	1.21294e-05	-0.432919	0.342	0.409	0.317353
RHOC	1.82481e-05	-0.326978	0.107	0.208	0.477445
CD3G	2.02854e-05	-0.280167	0.555	0.574	0.530746
ITM2C	2.09299e-05	-0.345299	0.082	0.18	0.547609
LINC-PINT	2.30907e-05	-0.295567	0.74	0.721	0.604146
PRF1	2.53476e-05	-0.326643	0.06	0.154	0.663195
KRT10	4.10135e-05	-0.292416	0.409	0.475	1
YPEL3	4.16004e-05	-0.369115	0.302	0.376	1
CMC1	4.23833e-05	-0.428969	0.085	0.179	1
GNAI2	5.01589e-05	-0.316039	0.548	0.547	1
GPR65	5.98985e-05	-0.461348	0.295	0.359	1
CCND3	6.50648e-05	-0.391075	0.253	0.318	1
REX1BD	6.78035e-05	-0.355378	0.413	0.447	1
TCEAL4	7.08405e-05	-0.355124	0.057	0.142	1
CCR6	8.26698e-05	-0.498706	0.185	0.277	1
PLAAT4	9.77614e-05	0.319651	0.815	0.624	1
RGS14	0.000102864	-0.25153	0.057	0.14	1
PIP4K2A	0.000102955	-0.347303	0.306	0.37	1
LAPTM5	0.000107549	-0.32772	0.626	0.594	1
FYB1	0.000118222	-0.274757	0.676	0.658	1
VIM	0.000119651	0.344138	0.975	0.964	1
RSRP1	0.00013907	-0.285997	0.79	0.73	1
TMEM35B	0.000153314	-0.37743	0.178	0.26	1
TLE5	0.000164043	-0.270567	0.633	0.599	1
VPS28	0.000171376	-0.332853	0.416	0.441	1
JUN	0.000241969	-0.361862	0.833	0.789	1
AC114760.2	0.000244956	-0.31743	0.057	0.131	1
CD63	0.000276716	-0.338519	0.399	0.436	1
ATRAID	0.000307257	-0.34719	0.185	0.254	1
DNAJB1	0.000316387	0.709887	0.893	0.774	1
NUCKS1	0.000342047	-0.338132	0.452	0.475	1
ANKRD28	0.000373514	-0.348183	0.089	0.169	1
PYHIN1	0.000404922	-0.374847	0.121	0.201	1
TMX4	0.000436073	-0.315371	0.224	0.299	1
TMEM14B	0.000486693	-0.333038	0.327	0.366	1
JAML	0.00051804	-0.36279	0.171	0.242	1
CIRBP	0.000644413	-0.253174	0.772	0.704	1
GYPC	0.000675446	-0.316434	0.488	0.473	1
F2R	0.000683093	-0.27652	0.039	0.102	1
SNHG5	0.000694199	-0.251893	0.658	0.613	1
CCL20	0.000842975	-0.47242	0.071	0.149	1
ICAM3	0.000846112	-0.30997	0.402	0.429	1
CCL4L2	0.000960307	-1.11003	0.06	0.128	1
RAC2	0.00101289	-0.278949	0.63	0.575	1
SLC2A4RG	0.00123943	-0.351666	0.192	0.251	1
CAPG	0.00143246	-0.380255	0.135	0.2	1
COL1A1	0.00153095	-0.271897	0.057	0.119	1
LCK	0.00154461	-0.306334	0.438	0.441	1
SYTL3	0.00158368	-0.268503	0.47	0.486	1
SERTAD1	0.001724	-0.282953	0.505	0.486	1
NFKBID	0.00196645	-0.268067	0.068	0.13	1
DUSP2	0.00265987	-0.265353	0.829	0.793	1
DNAJB9	0.00278492	-0.341373	0.37	0.388	1
FCMR	0.00302667	-0.346728	0.192	0.249	1
CD27	0.00308418	-0.295534	0.139	0.203	1
PLK3	0.00332715	-0.339227	0.246	0.292	1
CKLF	0.00335821	-0.315897	0.335	0.369	1
C7orf50	0.0036073	-0.314518	0.189	0.24	1
TSPO	0.00363509	-0.279766	0.402	0.416	1
BCL7C	0.00368773	-0.316873	0.192	0.242	1
LAMTOR4	0.00394235	-0.274821	0.402	0.416	1
STMP1	0.00417871	-0.275566	0.117	0.176	1
MED30	0.00420247	-0.321367	0.171	0.222	1
N4BP2L2	0.00451167	-0.261548	0.605	0.553	1
MCUB	0.00460694	-0.308356	0.324	0.351	1
LY6E	0.00524655	-0.270308	0.594	0.542	1
RORA	0.00574813	-0.286965	0.612	0.578	1
GSTP1	0.00652239	-0.31034	0.416	0.416	1
GTF2H5	0.00667619	-0.265637	0.1	0.154	1
PLAAT3	0.00735487	-0.295135	0.117	0.172	1
DPP4	0.00740936	-0.302543	0.153	0.203	1
MTDH	0.00742502	-0.27205	0.541	0.51	1
PPP3CA	0.00743759	-0.278981	0.132	0.186	1
TRAF3IP3	0.00753808	-0.255089	0.142	0.197	1
FKBP5	0.00792849	-0.386518	0.267	0.295	1
URI1	0.00794649	-0.315344	0.217	0.261	1
ESD	0.00831683	-0.311188	0.16	0.204	1
IL18R1	0.00834344	-0.298563	0.107	0.158	1
AP002387.2	0.0087943	-0.268375	0.128	0.18	1
CUTA	0.00887803	-0.285255	0.516	0.464	1
RGS1	0.00954015	-0.489024	0.484	0.499	1
SELENOM	0.00993921	-0.267039	0.238	0.275	1
IER5L	0.0102766	-0.308132	0.26	0.309	1
TLE4	0.010733	-0.301555	0.391	0.392	1
HSPA2	0.013613	-0.27383	0.082	0.13	1
MGST3	0.0141734	-0.267545	0.42	0.395	1
CD8B	0.0151317	-0.344608	0.089	0.138	1
ZFP36L1	0.0154475	-0.30154	0.63	0.587	1
H1FX	0.0162773	-0.471758	0.438	0.408	1
PCMTD1	0.0170728	-0.268105	0.114	0.159	1
SKAP1	0.0175565	-0.27568	0.377	0.391	1
TECR	0.0187667	-0.26724	0.327	0.337	1
PCNX4	0.021024	-0.321369	0.139	0.182	1
MAZ	0.0226038	-0.292148	0.21	0.239	1
TRAPPC1	0.023867	-0.259153	0.306	0.318	1
SEPTIN1	0.0240137	-0.278678	0.274	0.293	1
DNAJC19	0.0241019	-0.264169	0.238	0.265	1
SH3BGRL	0.0246457	-0.25846	0.399	0.387	1
RBMS1	0.0253346	-0.294617	0.267	0.286	1
DHRS7	0.0295648	-0.29645	0.342	0.341	1
ATP5PF	0.0298511	-0.250588	0.413	0.398	1
ID1	0.029986	-0.400684	0.214	0.246	1
NXT1	0.0305117	-0.296967	0.324	0.324	1
SMAD7	0.0306928	-0.260091	0.477	0.441	1
PTPN4	0.0311943	-0.267478	0.142	0.179	1
GZMM	0.0325086	-0.252434	0.505	0.475	1
AC245297.3	0.0357418	-0.264735	0.278	0.292	1
ATP5MC1	0.036531	-0.257394	0.171	0.203	1
SOCS3	0.0370767	-0.263153	0.456	0.433	1
MDH2	0.0382518	-0.292688	0.242	0.258	1
CCL5	0.049631	-0.31994	0.63	0.633	1
KCNQ1OT1	0.0501062	-0.264433	0.149	0.186	1
APBB1IP	0.0521382	-0.265029	0.356	0.348	1
UBAC2	0.0582463	-0.277107	0.206	0.226	1
PCF11	0.0589698	-0.261256	0.192	0.218	1
UBC	0.0656283	0.390091	0.982	0.972	1
MBD2	0.0721391	-0.251243	0.295	0.293	1
FAM174C	0.0780672	-0.251523	0.221	0.235	1
TMEM230	0.0786988	-0.272542	0.285	0.279	1
PFKFB3	0.0902106	-0.289553	0.288	0.288	1
LGALS3	0.0950997	-0.267958	0.299	0.304	1
PIK3IP1	0.104242	-0.30212	0.413	0.373	1
DYNLT1	0.104772	-0.26862	0.224	0.239	1
H2AFX	0.129975	-0.273303	0.377	0.359	1
GTF2B	0.139734	-0.255325	0.473	0.409	1
THUMPD3-AS1	0.163499	-0.261096	0.274	0.264	1
OTUD6B-AS1	0.18728	-0.275494	0.238	0.243	1
CTSD	0.197372	-0.261634	0.228	0.228	1
AC044849.1	0.236296	-0.254759	0.338	0.313	1
GZMK	0.249493	-0.534288	0.384	0.363	1
HCG18	0.445525	-0.256704	0.295	0.272	1
IER3	0.936422	-0.331607	0.349	0.291	1

## Sheet: theca & stroma M VS O
	p_val	avg_logFC	pct.1	pct.2	p_val_adj
HSPH1	0	1.43192	0.804	0.498	0
CCL2	0	1.40306	0.43	0.174	0
STAR	0	1.19548	0.89	0.732	0
IRF1	0	1.17309	0.835	0.458	0
HAS1	0	1.16662	0.446	0.118	0
GEM	0	1.03052	0.579	0.232	0
HSP90AA1	0	1.01122	0.994	0.987	0
NAMPT	0	0.974206	0.75	0.421	0
CDKN1A	0	0.947928	0.926	0.655	0
HSPA1B	0	0.943576	0.853	0.761	0
ADAMTS4	0	0.941025	0.722	0.329	0
DNAJA1	0	0.933517	0.954	0.873	0
HSPD1	0	0.892731	0.923	0.828	0
HSPE1	0	0.887457	0.908	0.802	0
EIF4A3	0	0.882735	0.823	0.594	0
CREM	0	0.868717	0.664	0.403	0
GADD45A	0	0.838694	0.722	0.464	0
HLA-E	0	0.814959	0.929	0.79	0
ZNF331	0	0.783181	0.802	0.52	0
MT2A	0	0.738825	0.787	0.611	0
NFIL3	0	0.709214	0.787	0.447	0
NFKBIA	0	0.705556	0.8	0.712	0
BAG3	0	0.705436	0.545	0.26	0
ZC3HAV1	0	0.689857	0.617	0.32	0
SOD2	0	0.686635	0.658	0.449	0
TIPARP	0	0.673795	0.673	0.39	0
GPRC5A	0	0.666461	0.7	0.359	0
NR4A3	0	0.623458	0.653	0.378	0
CHD1	0	0.595436	0.687	0.428	0
ICAM1	0	0.585379	0.304	0.061	0
CEBPB	0	0.56777	0.95	0.877	0
LDHA	0	0.567419	0.798	0.666	0
REL	0	0.55637	0.688	0.426	0
HSPA8	0	0.553035	0.919	0.891	0
IQCG	0	0.551333	0.515	0.284	0
B2M	0	0.550647	0.996	0.993	0
VMP1	0	0.548614	0.75	0.553	0
MIDN	0	0.538769	0.823	0.592	0
CYCS	0	0.531791	0.83	0.694	0
BHLHE40	0	0.531144	0.565	0.253	0
MYC	0	0.522571	0.847	0.63	0
DDX21	0	0.518909	0.704	0.51	0
UAP1	0	0.518742	0.561	0.326	0
GTF2B	0	0.503977	0.583	0.378	0
CSRP2	0	0.500705	0.346	0.161	0
EIF5	0	0.494169	0.839	0.667	0
YBX3	0	0.488563	0.924	0.845	0
CHORDC1	0	0.484014	0.522	0.31	0
PLAUR	0	0.476887	0.435	0.217	0
MLF1	0	0.474705	0.622	0.424	0
CALM1	0	0.456815	0.948	0.885	0
ARID5A	0	0.456705	0.418	0.136	0
SELENOK	0	0.451127	0.859	0.766	0
ELOC	0	0.450177	0.708	0.58	0
MT-ND2	0	0.439411	0.997	0.99	0
DDX5	0	0.438769	0.973	0.949	0
KDM6B	0	0.437523	0.662	0.424	0
MAT2A	0	0.435275	0.597	0.397	0
C11orf96	0	0.429576	0.966	0.916	0
GCLM	0	0.420216	0.349	0.125	0
CCNL1	0	0.419281	0.925	0.824	0
RPL27A	0	0.411736	0.994	0.988	0
MAFF	0	0.404238	0.792	0.574	0
ARL13B	0	0.403747	0.415	0.171	0
PLSCR1	0	0.401701	0.631	0.46	0
SERTAD1	0	0.399091	0.857	0.714	0
TOP1	0	0.39492	0.692	0.543	0
ARG2	0	0.392827	0.35	0.149	0
MT-ND1	0	0.391889	0.998	0.993	0
TIFA	0	0.386143	0.363	0.151	0
PNPLA8	0	0.381489	0.615	0.413	0
PNRC1	0	0.372776	0.97	0.945	0
RPL36AL	0	0.371668	0.978	0.954	0
PPIL4	0	0.368378	0.634	0.469	0
YWHAG	0	0.365934	0.492	0.271	0
TRIB1	0	0.358187	0.458	0.22	0
DDX3X	0	0.357227	0.897	0.814	0
SLFN11	0	0.356591	0.341	0.122	0
HNRNPAB	0	0.345387	0.68	0.506	0
HSP90AB1	0	0.342276	0.995	0.993	0
AP1AR	0	0.337	0.35	0.157	0
FOSB	0	0.336474	0.98	0.961	0
CSRNP1	0	0.318138	0.691	0.504	0
HNRNPA2B1	0	0.305736	0.968	0.948	0
BCL3	0	0.303146	0.26	0.066	0
MT-ND4L	0	0.272679	0.943	0.876	0
FAM241A	0	0.263811	0.219	0.056	0
EIF1	0	0.263051	0.997	0.994	0
TMEM258	0	-0.2925	0.689	0.815	0
LAPTM4A	0	-0.298874	0.925	0.956	0
CD81	0	-0.301133	0.934	0.967	0
CTSH	0	-0.304681	0.253	0.499	0
CAPZB	0	-0.314658	0.437	0.64	0
LDHB	0	-0.328388	0.829	0.903	0
GAPDH	0	-0.329539	0.944	0.963	0
PPIB	0	-0.332212	0.823	0.888	0
SH3BGRL3	0	-0.341023	0.319	0.536	0
BAG2	0	-0.366502	0.178	0.416	0
KLF2	0	-0.377122	0.562	0.779	0
C20orf27	0	-0.390282	0.325	0.587	0
PMP22	0	-0.401562	0.392	0.618	0
QSOX1	0	-0.421849	0.266	0.51	0
MARCKSL1	0	-0.42462	0.724	0.849	0
JUN	0	-0.441995	0.95	0.977	0
CLDN11	0	-0.444581	0.25	0.476	0
MYL12A	0	-0.446072	0.645	0.784	0
FHL2	0	-0.45183	0.827	0.913	0
MYL9	0	-0.452	0.6	0.809	0
HS3ST1	0	-0.47479	0.144	0.438	0
TCF21	0	-0.480848	0.45	0.696	0
TMSB10	0	-0.482808	0.988	0.994	0
HTRA1	0	-0.507821	0.681	0.8	0
ACTG1	0	-0.518518	0.993	0.996	0
COLEC11	0	-0.535509	0.271	0.487	0
CITED2	0	-0.563817	0.394	0.641	0
OGN	0	-0.604671	0.631	0.782	0
TPM1	0	-0.617309	0.537	0.749	0
LY6E	0	-0.617867	0.577	0.776	0
IGFBP2	0	-0.632963	0.379	0.618	0
DUSP1	0	-0.686478	0.784	0.908	0
TXNIP	0	-0.692957	0.41	0.703	0
FOS	0	-0.716294	0.96	0.986	0
TCEAL4	0	-0.733124	0.86	0.959	0
ACTB	0	-0.737795	0.947	0.987	0
KRT19	0	-0.793317	0.301	0.595	0
SPARC	0	-0.800639	0.598	0.777	0
APOE	0	-0.847424	0.476	0.785	0
TAGLN	0	-0.875729	0.51	0.749	0
CCN1	0	-1.05777	0.341	0.62	0
COL3A1	0	-1.12424	0.303	0.544	0
COL1A2	0	-1.1383	0.652	0.789	0
CCN2	0	-1.29441	0.147	0.377	0
COL1A1	0	-1.39256	0.547	0.751	0
HBA2	0	-1.74558	0.001	0.133	0
HBB	0	-2.1195	0.002	0.157	0
ARL5B	2.7454e-307	0.362143	0.432	0.237	7.18307e-303
CDV3	6.83811e-307	0.327098	0.698	0.541	1.78912e-302
SLC40A1	3.55902e-304	-0.356049	0.338	0.56	9.31182e-300
ACTA2	9.07343e-304	-0.734418	0.315	0.531	2.37397e-299
GADD45B	3.31802e-303	0.520559	0.932	0.862	8.68126e-299
TUBB	3.8631e-303	-0.311685	0.784	0.882	1.01074e-298
NAF1	7.09857e-303	0.368052	0.38	0.188	1.85727e-298
FOXP1	9.99295e-303	-0.357438	0.511	0.706	2.61456e-298
TPM2	4.27034e-302	-0.342357	0.858	0.915	1.11729e-297
EIF3J	8.58229e-302	0.348628	0.527	0.337	2.24547e-297
TMEM70	4.21321e-301	0.416289	0.45	0.266	1.10234e-296
NOLC1	1.78317e-297	0.31405	0.495	0.302	4.6655e-293
MYL12B	1.99142e-295	-0.29061	0.802	0.888	5.21035e-291
LITAF	4.93033e-295	0.483637	0.572	0.404	1.28997e-290
YPEL3	1.94589e-291	-0.290203	0.282	0.502	5.09123e-287
MAP1LC3B	6.83401e-291	0.369767	0.678	0.53	1.78805e-286
DPT	6.34326e-290	0.362401	0.291	0.117	1.65965e-285
ARX	1.08669e-289	-0.292491	0.219	0.439	2.84322e-285
IRS1	2.32884e-289	-0.26654	0.126	0.324	6.09319e-285
EIF1B	4.42014e-288	0.355172	0.878	0.822	1.15649e-283
PLAT	2.5091e-287	-0.395609	0.1	0.284	6.56481e-283
HNRNPH3	3.25959e-286	0.285106	0.824	0.721	8.52838e-282
THY1	4.695e-285	-0.34315	0.052	0.216	1.2284e-280
CALD1	8.69301e-284	-0.310738	0.974	0.984	2.27444e-279
SERPINE2	2.1071e-282	-0.547458	0.512	0.679	5.51301e-278
KIAA0040	2.49208e-282	0.272434	0.187	0.05	6.52029e-278
COX6C	2.92975e-282	-0.254345	0.882	0.924	7.66539e-278
LRRC17	5.73346e-280	-0.353221	0.345	0.559	1.5001e-275
UQCR11	2.05369e-278	-0.2859	0.518	0.695	5.37327e-274
PGAM1	1.62426e-275	-0.266701	0.301	0.514	4.24972e-271
NSG1	1.08061e-274	-0.313262	0.16	0.354	2.82731e-270
TFPI2	9.01789e-272	0.533732	0.384	0.2	2.35944e-267
TCEAL1	1.71351e-270	-0.333223	0.309	0.519	4.48322e-266
GABARAPL1	2.49604e-270	0.362415	0.68	0.52	6.53065e-266
APEX1	5.11788e-270	-0.301977	0.499	0.679	1.33904e-265
ELOB	3.06806e-269	-0.259328	0.752	0.848	8.02728e-265
CPXM1	2.00786e-268	-0.266086	0.097	0.276	5.25336e-264
CEBPD	4.01938e-268	0.334787	0.973	0.947	1.05163e-263
TCEAL3	9.43483e-268	-0.349219	0.431	0.628	2.46853e-263
RHOB	9.69583e-267	-0.30881	0.678	0.832	2.53682e-262
HSPA1A	2.62952e-266	1.05804	0.837	0.805	6.87988e-262
AMD1	4.35659e-266	0.307349	0.716	0.569	1.13986e-261
TGFB1I1	5.10518e-266	-0.27869	0.26	0.466	1.33572e-261
AC005261.1	8.89497e-266	0.323308	0.342	0.167	2.32728e-261
MEG8	6.24772e-261	0.44959	0.577	0.389	1.63465e-256
ECEL1	1.12914e-260	0.25727	0.193	0.057	2.95428e-256
HSPA6	1.20759e-258	1.16094	0.294	0.129	3.15954e-254
FN1	4.21323e-258	-0.564039	0.475	0.635	1.10235e-253
ADH5	5.24676e-258	-0.278238	0.422	0.618	1.37276e-253
NR4A1	4.04949e-257	0.269048	0.972	0.921	1.05951e-252
PALLD	1.33317e-256	-0.387342	0.436	0.614	3.4881e-252
ALDH7A1	4.17452e-255	-0.368764	0.315	0.512	1.09222e-250
KLF10	5.68672e-251	0.311354	0.782	0.612	1.48787e-246
DDX58	9.76264e-250	0.312409	0.277	0.121	2.5543e-245
DNAJB1	2.04735e-248	0.582458	0.908	0.839	5.35668e-244
CAV1	2.20952e-247	-0.510123	0.534	0.692	5.781e-243
ELL2	8.16019e-247	0.346399	0.435	0.253	2.13503e-242
MMP23B	2.62374e-244	-0.310694	0.313	0.509	6.86476e-240
MAGED2	9.58334e-244	-0.312537	0.615	0.747	2.50739e-239
GBP2	2.46225e-242	0.433201	0.5	0.34	6.44222e-238
CNN2	5.26156e-241	-0.32448	0.261	0.451	1.37663e-236
TMEM98	2.09573e-240	-0.275989	0.505	0.676	5.48326e-236
MARCKS	1.06483e-239	-0.292373	0.543	0.715	2.78602e-235
ZNF141	1.81697e-238	0.377957	0.422	0.246	4.75393e-234
RASL11A	3.25038e-238	0.266879	0.266	0.112	8.5043e-234
NCL	3.7105e-238	0.257797	0.918	0.873	9.70816e-234
RBP1	6.08151e-237	-0.320405	0.931	0.955	1.59117e-232
LGALS3BP	1.93704e-234	-0.329919	0.622	0.746	5.06808e-230
APOC1	1.62106e-232	-0.273673	0.1	0.266	4.24134e-228
MIR22HG	3.58332e-231	0.294921	0.507	0.331	9.3754e-227
NEXN	5.1654e-231	-0.282502	0.109	0.276	1.35148e-226
RRAD	2.52912e-229	0.482443	0.245	0.099	6.61718e-225
H2AFZ	5.72008e-229	0.40506	0.874	0.84	1.4966e-224
PPIC	3.87442e-227	-0.265494	0.174	0.35	1.0137e-222
OSTC	1.83494e-226	-0.276538	0.494	0.65	4.80093e-222
B4GALT1	4.1808e-226	0.375739	0.558	0.404	1.09386e-221
ARIH1	6.01349e-225	0.280782	0.525	0.359	1.57337e-220
ADIRF	2.94502e-223	0.339775	0.857	0.67	7.70535e-219
SNHG15	1.82232e-222	0.275328	0.48	0.315	4.76792e-218
IL1R1	3.28693e-221	0.393039	0.402	0.238	8.59993e-217
PLTP	8.75926e-220	-0.305978	0.434	0.611	2.29177e-215
DNTTIP2	4.79501e-219	0.300117	0.484	0.324	1.25457e-214
UBXN8	6.38292e-219	-0.271779	0.139	0.306	1.67003e-214
SPARCL1	6.18543e-218	-0.462828	0.591	0.742	1.61836e-213
ANXA6	1.56076e-217	-0.265635	0.269	0.448	4.08356e-213
EFEMP2	3.38583e-217	-0.275194	0.355	0.53	8.8587e-213
CKS2	3.31845e-215	0.349222	0.34	0.182	8.6824e-211
SEPTIN7	3.79463e-215	-0.252193	0.815	0.887	9.92827e-211
PDK4	7.72069e-215	-0.346738	0.292	0.487	2.02004e-210
MYLK	3.67868e-214	-0.540574	0.35	0.517	9.6249e-210
IFITM1	3.34328e-213	0.30045	0.575	0.415	8.74737e-209
HES1	3.45049e-213	0.478352	0.69	0.554	9.02786e-209
CAMK2N1	1.46281e-210	0.345405	0.672	0.54	3.8273e-206
UBE2S	1.51279e-209	0.315088	0.675	0.557	3.95807e-205
EPS8	2.70599e-209	-0.295441	0.5	0.659	7.07996e-205
NXT1	6.32673e-208	0.269958	0.486	0.329	1.65533e-203
ACTG2	1.89929e-207	-0.423093	0.03	0.148	4.96931e-203
SFRP4	2.78013e-207	-0.558599	0.302	0.471	7.27392e-203
LHFPL6	4.99967e-206	-0.285465	0.343	0.526	1.30811e-201
COL6A2	4.70835e-205	-0.448312	0.775	0.827	1.23189e-200
BSG	2.67683e-204	-0.252448	0.468	0.637	7.00366e-200
PHLDA1	3.60969e-203	0.378937	0.559	0.387	9.44439e-199
NUFIP2	1.63984e-202	0.27028	0.511	0.357	4.29048e-198
ASPN	1.18335e-199	-0.266446	0.075	0.215	3.09613e-195
MIR99AHG	1.63288e-199	-0.298785	0.622	0.751	4.27225e-195
SFRP1	3.02834e-199	-0.414016	0.242	0.42	7.92334e-195
PRSS23	3.89294e-199	-0.262342	0.164	0.331	1.01855e-194
COL6A3	6.67755e-199	-0.45386	0.635	0.719	1.74711e-194
AURKA	2.86178e-198	0.369872	0.186	0.067	7.48755e-194
TPM4	1.84962e-197	-0.381679	0.728	0.807	4.83935e-193
FKBP1A	1.47517e-196	-0.260594	0.433	0.599	3.85964e-192
SAT2	4.65439e-195	-0.255455	0.633	0.759	1.21777e-190
ANKRD37	8.77596e-195	0.462771	0.543	0.393	2.29614e-190
ATP1B3	7.40206e-194	0.457723	0.578	0.436	1.93668e-189
PPP1R15B	7.7176e-192	0.267667	0.491	0.335	2.01923e-187
CTSL	5.21183e-191	0.464953	0.682	0.598	1.36362e-186
LAPTM4B	6.98445e-191	-0.253732	0.284	0.455	1.82741e-186
NR4A2	2.45179e-189	0.351644	0.702	0.563	6.41487e-185
GLA	1.94822e-188	0.25629	0.239	0.109	5.09732e-184
ARPC2	7.61733e-188	-0.260425	0.594	0.72	1.993e-183
PDGFRA	3.89134e-187	-0.272874	0.5	0.661	1.01813e-182
NEAT1	4.78753e-187	0.259295	0.914	0.853	1.25261e-182
SERPINB6	6.52541e-186	-0.269483	0.472	0.628	1.70731e-181
PPP1R12B	8.18577e-185	-0.289275	0.201	0.364	2.14172e-180
XBP1	4.44949e-184	0.275421	0.603	0.466	1.16416e-179
FOXC1	3.36893e-183	0.264859	0.276	0.14	8.81446e-179
PROX1	3.10933e-181	0.267482	0.317	0.173	8.13526e-177
PGR	4.90866e-181	-0.26539	0.199	0.363	1.2843e-176
KCTD20	1.22517e-180	0.328753	0.439	0.295	3.20553e-176
BASP1	2.25231e-177	-0.266741	0.292	0.46	5.89294e-173
NDRG2	3.21504e-176	-0.277919	0.545	0.688	8.41183e-172
BCAS2	8.10788e-176	0.332747	0.57	0.454	2.12135e-171
DNAJB6	3.65698e-175	0.259985	0.706	0.612	9.56813e-171
HLA-B	1.01932e-174	0.490347	0.816	0.746	2.66694e-170
EMILIN1	1.91432e-172	-0.295606	0.335	0.49	5.00864e-168
TNFRSF12A	2.01133e-170	0.277783	0.498	0.32	5.26244e-166
PDCD4	8.73122e-168	-0.250759	0.488	0.637	2.28444e-163
BTG2	2.23303e-167	0.318965	0.905	0.854	5.8425e-163
AC007952.4	2.86767e-167	-0.274307	0.135	0.274	7.50296e-163
SPON2	4.15643e-167	-0.38963	0.203	0.351	1.08749e-162
APOL6	2.0591e-166	0.275123	0.299	0.168	5.38742e-162
PRPS2	3.79242e-166	-0.333818	0.254	0.418	9.92249e-162
RPL22L1	1.67422e-165	0.275076	0.727	0.641	4.38043e-161
PWWP3B	1.97564e-165	-0.271333	0.354	0.523	5.16906e-161
AKAP12	1.35642e-163	0.422331	0.807	0.727	3.54893e-159
FSTL1	1.44972e-160	-0.287956	0.279	0.428	3.79305e-156
COL5A1	3.3796e-160	-0.284501	0.152	0.292	8.84239e-156
ESYT2	4.78587e-159	0.258811	0.437	0.296	1.25218e-154
CXCL2	7.2571e-159	0.349216	0.15	0.052	1.89875e-154
RBM8A	8.73335e-159	0.25082	0.685	0.599	2.28499e-154
ARRDC3	6.92855e-158	0.362354	0.628	0.515	1.81279e-153
RGS2	3.64439e-156	0.452835	0.585	0.472	9.53518e-152
UGDH	7.9996e-155	0.288715	0.405	0.275	2.09302e-150
TSHZ2	2.1529e-153	-0.260009	0.337	0.494	5.63284e-149
MIF	2.30327e-153	-0.263397	0.898	0.913	6.02628e-149
AHI1	3.4048e-150	0.27127	0.518	0.39	8.90831e-146
RESF1	4.23725e-148	-0.256584	0.353	0.513	1.10863e-143
ETS2	1.75518e-145	0.259019	0.425	0.291	4.59226e-141
NOP58	4.23109e-145	0.257116	0.467	0.341	1.10702e-140
IFI16	2.05123e-143	0.30021	0.729	0.654	5.36685e-139
EIF4E	4.84469e-141	0.356797	0.459	0.332	1.26756e-136
MMP2	3.9864e-140	-0.292436	0.467	0.587	1.043e-135
ARC	1.95493e-139	0.253644	0.189	0.085	5.11487e-135
CDH11	2.90456e-138	-0.257986	0.466	0.604	7.5995e-134
MT1A	1.31314e-136	0.301712	0.172	0.073	3.4357e-132
JMJD1C	3.43666e-135	0.264672	0.643	0.549	8.99168e-131
CRISPLD2	1.47026e-134	0.286579	0.429	0.296	3.84679e-130
F3	3.96632e-131	-0.458213	0.195	0.323	1.03775e-126
DNAJB9	5.47249e-130	0.28437	0.468	0.352	1.43182e-125
PPP1R15A	1.48083e-128	0.280295	0.867	0.829	3.87444e-124
GREB1	2.91718e-128	-0.263633	0.423	0.555	7.6325e-124
CSRP1	2.33958e-127	-0.250195	0.452	0.587	6.12129e-123
ADAMTS5	3.80289e-127	-0.307063	0.31	0.45	9.94987e-123
ZFAND2A	6.01075e-127	0.305183	0.21	0.109	1.57265e-122
IFIT3	4.26717e-116	0.456206	0.291	0.188	1.11646e-111
AEBP1	8.91335e-111	-0.273829	0.535	0.646	2.33209e-106
FILIP1L	2.03272e-104	-0.323267	0.53	0.636	5.31842e-100
SGK1	6.78734e-103	0.262242	0.702	0.621	1.77584e-98
CD74	2.22509e-100	0.668847	0.257	0.166	5.82174e-96
SPRR2F	4.2179e-99	-0.38671	0.152	0.259	1.10357e-94
HLA-DRA	2.36919e-98	0.538973	0.133	0.061	6.19875e-94
TM4SF1	3.20284e-94	0.369564	0.264	0.167	8.3799e-90
CLEC2B	5.94231e-94	0.320205	0.671	0.602	1.55475e-89
KLF6	6.55408e-93	-0.358456	0.512	0.617	1.71481e-88
IGFBP7	1.34791e-89	-0.250104	0.897	0.936	3.52666e-85
IGF1	5.63507e-89	-0.28774	0.294	0.406	1.47436e-84
AREG	2.25955e-88	0.303897	0.18	0.095	5.91188e-84
MEG3	1.19963e-87	0.278146	0.893	0.857	3.13872e-83
PLA2G2A	1.10288e-82	0.824522	0.238	0.152	2.88557e-78
CNN1	3.88035e-78	-0.290431	0.16	0.253	1.01525e-73
IER3	5.42665e-65	0.446652	0.466	0.387	1.41983e-60
SERPINE1	2.27819e-57	-0.368632	0.306	0.388	5.96066e-53
IFIT2	1.83169e-54	0.280457	0.128	0.073	4.79245e-50
IFI6	9.38194e-45	-0.422955	0.557	0.591	2.45469e-40
ALKAL2	9.43229e-42	0.262901	0.2	0.143	2.46786e-37
ISG15	1.03282e-41	0.509202	0.475	0.42	2.70226e-37
IFI27	2.03186e-40	-0.318788	0.443	0.514	5.31615e-36
DNAJB4	1.57166e-33	0.295694	0.454	0.424	4.1121e-29
HLA-A	1.86235e-29	0.25696	0.914	0.909	4.87264e-25
HLA-C	3.20651e-26	0.259341	0.861	0.845	8.38951e-22
GBP1	5.98959e-25	0.250233	0.317	0.278	1.56712e-20
GADD45G	3.80223e-18	0.28257	0.408	0.38	9.94816e-14
HSPB1	6.72703e-11	0.451986	0.792	0.839	1.76006e-06
CRYAB	0.00650275	0.281257	0.256	0.284	1

## Sheet: endothelial Y VS M
	p_val	avg_logFC	pct.1	pct.2	p_val_adj
ID3	4.42779e-195	-0.85713	0.65	0.833	1.15849e-190
ID1	3.18899e-111	-0.655138	0.707	0.822	8.34368e-107
TIMP3	6.1486e-110	0.613552	0.894	0.764	1.60872e-105
APOLD1	1.03805e-107	0.738514	0.522	0.304	2.71596e-103
TACC1	7.94136e-95	0.456119	0.795	0.649	2.07778e-90
HLA-DRB5	3.37081e-88	1.07733	0.358	0.182	8.8194e-84
HSPA1B	8.20534e-88	-0.398464	0.757	0.859	2.14685e-83
LIFR	1.94055e-87	0.56804	0.766	0.634	5.07726e-83
PDK4	1.6415e-75	0.770207	0.575	0.415	4.29483e-71
FAM107A	8.85474e-75	0.520058	0.592	0.406	2.31675e-70
ERAP2	4.63924e-74	-0.286792	0.126	0.311	1.21381e-69
FOSB	1.98864e-73	0.409872	0.923	0.881	5.20309e-69
CAVIN2	1.74887e-71	0.539603	0.832	0.713	4.57574e-67
HSPA1A	3.30069e-68	-0.265198	0.86	0.947	8.63592e-64
FKBP5	7.97501e-65	0.350167	0.329	0.167	2.08658e-60
TMTC1	3.47197e-64	0.286767	0.294	0.133	9.08405e-60
NEDD9	3.69997e-64	0.389144	0.617	0.455	9.68061e-60
FGF2	9.60252e-64	0.289559	0.269	0.114	2.5124e-59
THSD4	7.14894e-63	0.432469	0.202	0.068	1.87045e-58
CDH13	1.30171e-62	0.265809	0.181	0.055	3.40578e-58
FN1	3.66601e-60	0.578864	0.744	0.639	9.59174e-56
EGFL7	1.91415e-56	-0.390453	0.778	0.838	5.00818e-52
YBX3	6.54729e-56	0.298121	0.915	0.866	1.71303e-51
EPAS1	2.57508e-55	0.370932	0.833	0.737	6.73743e-51
PODXL	4.84089e-55	0.356125	0.612	0.45	1.26657e-50
A2M	4.31587e-54	0.315812	0.936	0.896	1.12921e-49
F8	6.84178e-52	0.34985	0.481	0.321	1.79008e-47
HSPE1	9.75108e-51	-0.267122	0.668	0.757	2.55127e-46
MT1A	1.94089e-48	0.398245	0.15	0.049	5.07816e-44
FBLN2	2.29374e-48	0.388774	0.304	0.158	6.00134e-44
HLA-DQB1	3.44652e-48	0.369519	0.478	0.338	9.01747e-44
CALR	8.83186e-48	-0.316191	0.662	0.752	2.31077e-43
SRGN	6.83435e-47	0.318795	0.882	0.835	1.78814e-42
PIM3	7.6747e-47	-0.321642	0.436	0.567	2.00801e-42
PTPRB	3.54918e-46	0.338637	0.744	0.627	9.28607e-42
ITPR2	4.22902e-46	0.362198	0.397	0.247	1.10648e-41
NEAT1	4.90276e-46	0.49271	0.924	0.922	1.28276e-41
STOM	5.16118e-46	0.27548	0.815	0.725	1.35037e-41
HES1	7.92506e-46	-0.309978	0.725	0.81	2.07351e-41
S100A6	1.22132e-45	0.379022	0.88	0.856	3.19546e-41
APOD	4.46902e-45	-0.349835	0.302	0.469	1.16927e-40
MT1M	4.0149e-44	0.551089	0.269	0.145	1.05046e-39
FLNB	1.98564e-42	0.318541	0.565	0.431	5.19522e-38
SEMA3G	4.10215e-41	0.321364	0.281	0.149	1.07329e-36
PIK3R3	6.07197e-41	0.363699	0.608	0.48	1.58867e-36
BTNL9	2.46771e-40	0.407138	0.33	0.193	6.45652e-36
WNK1	6.665e-40	0.314072	0.543	0.41	1.74383e-35
SOX18	1.57713e-39	-0.260623	0.572	0.696	4.1264e-35
C2CD4B	3.16864e-39	-0.542912	0.404	0.533	8.29044e-35
MGLL	3.82456e-39	0.290238	0.404	0.27	1.00066e-34
CDKN1A	1.17054e-38	0.259296	0.77	0.665	3.06261e-34
SYT1	6.97656e-38	0.316732	0.19	0.086	1.82535e-33
ANKRD29	9.92348e-38	0.266895	0.327	0.197	2.59638e-33
CXCR4	1.88382e-37	-0.296275	0.079	0.185	4.92882e-33
TSPAN2	2.33167e-37	0.269851	0.249	0.13	6.10059e-33
CCL2	4.35508e-37	-0.509222	0.435	0.563	1.13946e-32
ZFAND5	4.53565e-37	0.303191	0.745	0.663	1.18671e-32
RND3	1.2281e-36	0.426971	0.481	0.364	3.21319e-32
EMP1	1.39178e-36	0.358737	0.855	0.78	3.64145e-32
LIMCH1	7.02197e-36	0.255208	0.61	0.484	1.83723e-31
PECAM1	6.30725e-35	0.263144	0.734	0.633	1.65023e-30
FTL	1.56628e-34	-0.380422	0.946	0.965	4.09802e-30
KLF4	2.08672e-34	0.291562	0.804	0.718	5.4597e-30
IER2	3.32906e-34	-0.268855	0.881	0.901	8.71015e-30
IL6ST	8.65417e-34	0.263049	0.736	0.648	2.26428e-29
CXCL12	1.72114e-33	0.577081	0.343	0.226	4.50319e-29
SYNE2	1.75382e-33	0.322454	0.815	0.749	4.5887e-29
TNFSF10	7.44149e-33	-0.273353	0.681	0.743	1.94699e-28
GAS6	8.93185e-33	0.253578	0.565	0.452	2.33693e-28
LY6H	1.25597e-32	-0.366806	0.062	0.156	3.28613e-28
ANKRD28	4.35745e-32	0.279048	0.383	0.261	1.14008e-27
SELE	5.09553e-32	-0.568834	0.23	0.356	1.33319e-27
JAG1	5.30509e-32	0.308299	0.51	0.387	1.38802e-27
PTPN14	1.59674e-31	0.259334	0.42	0.299	4.17772e-27
XIST	1.8651e-31	0.337962	0.859	0.826	4.87984e-27
MT1E	1.92346e-31	0.481183	0.399	0.286	5.03255e-27
AC020916.1	2.1793e-31	0.296329	0.609	0.504	5.70191e-27
ZBTB16	4.54457e-31	0.338847	0.515	0.421	1.18904e-26
CA4	4.58481e-31	-0.265805	0.143	0.258	1.19957e-26
RNF144B	5.64614e-31	0.301252	0.278	0.172	1.47726e-26
FAM110D	2.79577e-30	-0.263243	0.308	0.422	7.31486e-26
THBD	2.42489e-29	0.326369	0.674	0.593	6.34447e-25
IGFBP3	5.42602e-29	0.463759	0.317	0.205	1.41966e-24
DEPP1	2.16877e-28	0.439162	0.46	0.344	5.67438e-24
MAP4	2.79401e-28	0.255744	0.595	0.493	7.31023e-24
KLF9	2.8328e-28	0.266564	0.618	0.537	7.41175e-24
THSD7A	8.76972e-28	0.27814	0.511	0.396	2.29451e-23
APOE	1.44978e-27	-0.756085	0.18	0.287	3.7932e-23
TM4SF1	1.5084e-27	0.286866	0.915	0.877	3.94659e-23
CD9	4.36264e-27	0.258993	0.422	0.298	1.14144e-22
ARL15	5.97197e-27	0.272044	0.431	0.318	1.56251e-22
SPRY1	1.47954e-26	0.476635	0.557	0.464	3.87108e-22
IL32	3.71886e-26	-0.319996	0.425	0.531	9.73002e-22
SOCS2	2.19202e-25	0.332593	0.612	0.506	5.7352e-21
LRRC75A	5.82359e-25	-0.295021	0.209	0.308	1.52369e-20
ADAMTS1	3.72035e-24	0.324417	0.686	0.619	9.73392e-20
MT1X	2.81598e-23	0.430604	0.449	0.36	7.36773e-19
TXNIP	3.43373e-23	0.370749	0.876	0.896	8.98402e-19
HSPA6	7.17979e-23	-0.268047	0.071	0.147	1.87852e-18
SNAI1	8.4958e-23	-0.263137	0.388	0.477	2.22284e-18
DCN	6.25836e-22	-0.273479	0.325	0.427	1.63744e-17
KLF2	1.06328e-21	0.255987	0.88	0.867	2.78195e-17
NPR3	1.08334e-21	0.287043	0.277	0.185	2.83446e-17
CDC42BPA	1.37602e-21	0.263849	0.486	0.397	3.60023e-17
UACA	2.73831e-21	0.316559	0.642	0.564	7.16452e-17
CDC42EP3	4.12024e-21	0.261425	0.496	0.412	1.07802e-16
SLC9A3R2	8.02355e-21	0.253048	0.709	0.623	2.09928e-16
VWF	1.71383e-20	0.26036	0.889	0.859	4.48407e-16
LDLR	1.69612e-19	0.28782	0.549	0.461	4.43773e-15
PNP	2.15791e-19	0.262663	0.499	0.402	5.64596e-15
CFD	9.56761e-19	-0.263905	0.07	0.134	2.50327e-14
BTG2	3.86065e-18	0.264465	0.824	0.811	1.0101e-13
CCL23	5.16817e-18	-0.517203	0.107	0.176	1.3522e-13
HBB	6.91129e-16	0.522774	0.108	0.053	1.80827e-11
ABI3BP	2.36108e-14	0.257975	0.243	0.174	6.17753e-10
ENPP2	4.20214e-14	0.406986	0.633	0.587	1.09945e-09
KCNJ2	1.42401e-13	0.255186	0.272	0.2	3.72578e-09
CXCL2	2.96371e-13	0.327006	0.479	0.414	7.75426e-09
KCTD12	3.57655e-13	0.265147	0.757	0.711	9.35769e-09
GMNN	4.59637e-13	0.266172	0.272	0.21	1.2026e-08
POSTN	6.48532e-13	0.253011	0.2	0.14	1.69682e-08
PLAT	1.12198e-09	0.28433	0.261	0.204	2.93556e-05
ADAMTS9	1.89475e-09	0.26255	0.375	0.317	4.95742e-05
KLF6	4.88353e-08	0.284259	0.785	0.763	0.00127773
ADIRF	2.60191e-06	0.324641	0.519	0.487	0.0680763
RGCC	0.024323	0.328371	0.316	0.303	1
AKAP12	0.637619	0.252384	0.3	0.302	1

## Sheet: granulosa Y VS M
	p_val	avg_logFC	pct.1	pct.2	p_val_adj
TNNI3	1.27175e-78	-1.03061	0.122	0.688	3.32742e-74
AMH	2.8074e-68	-0.971837	0.124	0.641	7.34529e-64
SERPINE2	1.99291e-66	-1.06805	0.413	0.786	5.21426e-62
IGFBP7	4.40004e-66	-0.867169	0.844	0.962	1.15123e-61
DSP	4.20687e-65	-0.862374	0.119	0.604	1.10069e-60
FST	6.51753e-55	-0.841462	0.13	0.549	1.70525e-50
CCND2	1.723e-54	-0.639997	0.189	0.61	4.50806e-50
HTRA1	1.83683e-53	-0.875839	0.426	0.758	4.80588e-49
HSD17B1	6.72057e-52	-0.856288	0.234	0.647	1.75837e-47
STAR	5.87383e-51	1.07885	0.799	0.446	1.53683e-46
CKB	1.14502e-50	-0.821757	0.373	0.711	2.99583e-46
HOPX	4.65548e-50	-0.495662	0.105	0.496	1.21806e-45
ID3	1.00277e-48	-0.890695	0.592	0.842	2.62365e-44
BEX1	7.1613e-48	-0.711182	0.176	0.577	1.87368e-43
MAGED2	1.74946e-47	-0.797341	0.651	0.848	4.57729e-43
HES1	3.49465e-47	-0.859344	0.609	0.851	9.14339e-43
S100A10	6.85458e-46	-0.653387	0.697	0.89	1.79343e-41
ELK1	6.29809e-45	-0.618207	0.376	0.697	1.64783e-40
FSCN1	7.00957e-45	-0.606561	0.329	0.676	1.83398e-40
EMX2	1.04822e-44	-0.529012	0.13	0.492	2.74256e-40
GRIK1	1.14629e-44	-0.391282	0.104	0.473	2.99916e-40
VCAN	7.82607e-44	-0.74299	0.102	0.464	2.04761e-39
NR2F2	6.44055e-42	0.599212	0.856	0.658	1.68511e-37
TUBA1B	7.30571e-42	-0.349217	0.826	0.938	1.91147e-37
BST2	7.85384e-42	0.605284	0.873	0.689	2.05488e-37
KRT8	9.28732e-42	-0.506321	0.151	0.508	2.42993e-37
RPLP1	1.16186e-41	0.29417	1	0.999	3.03988e-37
SLCO3A1	3.48081e-41	-0.380099	0.107	0.442	9.10718e-37
ATP5IF1	4.62157e-41	-0.636467	0.803	0.884	1.20919e-36
ARX	9.87558e-40	0.447204	0.493	0.156	2.58385e-35
SPINT2	2.09904e-39	-0.707068	0.406	0.677	5.49193e-35
HEY2	3.86412e-39	-0.393532	0.077	0.386	1.01101e-34
TMSB10	5.00537e-39	-0.487894	0.998	0.999	1.3096e-34
ERVE-1	1.23838e-38	-0.396517	0.082	0.396	3.2401e-34
PRKAR2B	1.30463e-38	-0.613509	0.594	0.798	3.41344e-34
RPL27A	1.94174e-38	-0.300141	0.975	0.999	5.08037e-34
TUBA1A	3.46354e-38	-0.509241	0.759	0.906	9.062e-34
LIMS2	4.55833e-38	-0.283745	0.102	0.429	1.19264e-33
GATM	1.0181e-37	-0.758608	0.378	0.68	2.66376e-33
HSPH1	4.98133e-37	-0.547286	0.64	0.823	1.30332e-32
PDGFRA	7.85434e-37	0.488998	0.594	0.258	2.05501e-32
RPS26	1.2342e-36	0.482087	0.982	0.978	3.22916e-32
MFAP2	1.54295e-36	-0.374908	0.179	0.511	4.03697e-32
HLA-DRA	5.45729e-36	-0.850192	0.129	0.434	1.42785e-31
NDUFS5	5.89579e-36	-0.397893	0.89	0.91	1.54257e-31
NDP	7.02443e-36	-0.358592	0.095	0.405	1.83787e-31
CDH2	9.37433e-36	-0.468174	0.189	0.517	2.4527e-31
C4orf48	1.05166e-35	-0.583663	0.385	0.666	2.75156e-31
DAPL1	1.77186e-35	-0.362414	0.094	0.402	4.6359e-31
LY6E	2.06962e-35	-0.441527	0.741	0.89	5.41496e-31
CYB5A	2.11884e-35	0.770702	0.829	0.677	5.54375e-31
STMN1	2.22022e-35	-0.484922	0.803	0.887	5.80898e-31
AL590434.1	2.67478e-35	-0.418952	0.105	0.414	6.99829e-31
S100B	3.03248e-35	-0.410232	0.07	0.37	7.93417e-31
COL4A4	1.27941e-34	-0.273362	0.055	0.334	3.34744e-30
CHL1	1.73008e-34	-0.406174	0.194	0.518	4.52658e-30
TCEA3	2.48767e-34	-0.479083	0.48	0.708	6.50873e-30
TSPAN7	5.61218e-34	-0.318223	0.151	0.47	1.46837e-29
S100A6	6.4551e-34	0.938566	0.916	0.776	1.68891e-29
MYO10	1.95071e-33	-0.323229	0.216	0.541	5.10384e-29
CRNDE	3.45696e-33	-0.316464	0.202	0.517	9.0448e-29
PLAAT3	3.5051e-33	-0.520449	0.711	0.795	9.17073e-29
APOE	7.96196e-33	0.689317	0.916	0.879	2.08317e-28
INHBB	1.98662e-32	-0.535586	0.087	0.378	5.1978e-28
DAG1	3.15051e-32	-0.366053	0.221	0.533	8.243e-28
RPS25	3.73074e-32	-0.415857	0.983	1	9.7611e-28
GSTM3	3.79054e-32	0.543867	0.704	0.471	9.91757e-28
CD74	1.15416e-31	-0.752112	0.261	0.549	3.01975e-27
PDK4	1.90942e-31	0.579755	0.538	0.264	4.99581e-27
SRPX	3.26564e-31	-0.340425	0.191	0.505	8.54421e-27
WFDC2	3.33748e-31	-0.899971	0.054	0.305	8.73217e-27
PWRN1	3.74726e-31	-0.374298	0.099	0.374	9.80434e-27
MYL6	1.25098e-30	-0.296411	0.957	0.976	3.27307e-26
ARPC2	1.63248e-30	-0.385828	0.814	0.894	4.27122e-26
GPX3	1.65227e-30	-0.337304	0.132	0.43	4.32301e-26
HLA-DRB1	2.14077e-30	-0.727939	0.204	0.48	5.6011e-26
WASF3	2.298e-30	-0.301266	0.145	0.436	6.01249e-26
NRP2	2.30659e-30	0.338761	0.538	0.237	6.03495e-26
KRT18	4.09192e-30	-0.591568	0.199	0.508	1.07061e-25
PPARG	4.10435e-30	-0.354457	0.171	0.467	1.07386e-25
OLFML3	4.54294e-30	0.310362	0.555	0.227	1.18861e-25
BMPR2	7.78427e-30	-0.308715	0.204	0.515	2.03668e-25
CFI	1.10523e-29	-0.358116	0.254	0.552	2.89172e-25
MT-ND2	1.17291e-29	-0.324507	0.93	0.978	3.0688e-25
PDGFA	1.67514e-29	-0.325728	0.057	0.302	4.38284e-25
HDHD3	3.25464e-29	-0.284377	0.125	0.398	8.51545e-25
CHGB	3.67057e-29	-0.340001	0.084	0.343	9.60367e-25
TINAGL1	5.9846e-29	-0.297505	0.064	0.311	1.56581e-24
GREM1	6.69419e-29	-0.351834	0.069	0.324	1.75147e-24
C12orf57	8.34921e-29	0.532657	0.891	0.834	2.18449e-24
LAPTM4B	1.3077e-28	-0.374045	0.61	0.798	3.42147e-24
PCOLCE	2.46011e-28	0.470094	0.431	0.169	6.43663e-24
MDK	3.11606e-28	-0.485947	0.734	0.87	8.15287e-24
COL6A3	3.57735e-28	0.481462	0.548	0.258	9.35979e-24
ALDH1A1	6.86937e-28	0.392777	0.525	0.234	1.7973e-23
VGLL3	8.88002e-28	0.285185	0.355	0.106	2.32337e-23
NOSTRIN	2.16534e-27	-0.265707	0.119	0.384	5.66541e-23
HS6ST1	3.55385e-27	-0.393575	0.212	0.48	9.2983e-23
TRABD2A	4.60307e-27	-0.313564	0.144	0.421	1.20435e-22
PRSS23	6.63867e-27	-0.395402	0.562	0.807	1.73694e-22
PPA1	7.67612e-27	-0.395329	0.674	0.816	2.00838e-22
PRR15	9.5434e-27	-0.308529	0.105	0.361	2.49694e-22
RALB	1.12545e-26	-0.322329	0.222	0.49	2.94463e-22
CDH3	1.27771e-26	-0.289971	0.159	0.445	3.343e-22
HSPB6	2.6603e-26	0.530549	0.487	0.211	6.9604e-22
WIPF3	3.67183e-26	-0.377864	0.383	0.639	9.60697e-22
GNAI1	3.73421e-26	-0.326883	0.211	0.474	9.77018e-22
MEG3	3.79814e-26	0.731325	0.747	0.523	9.93746e-22
PPP1R14B	4.16286e-26	-0.402892	0.552	0.729	1.08917e-21
CKS2	4.39335e-26	-0.554726	0.542	0.738	1.14948e-21
SYNE2	4.64534e-26	-0.431398	0.63	0.794	1.21541e-21
HSP90AA1	4.69931e-26	-0.311469	0.973	0.994	1.22953e-21
SEC14L1	5.68173e-26	-0.384465	0.405	0.639	1.48657e-21
CKAP2	6.48902e-26	-0.280912	0.174	0.443	1.69779e-21
SOX4	8.12572e-26	-0.538029	0.811	0.903	2.12601e-21
MMP2	9.94383e-26	0.313635	0.452	0.18	2.6017e-21
KLF4	1.22363e-25	0.501675	0.672	0.448	3.2015e-21
MXRA7	1.3932e-25	0.524394	0.699	0.546	3.64517e-21
EIF1	1.60893e-25	0.265708	0.985	0.987	4.2096e-21
DCN	3.04037e-25	0.731401	0.824	0.586	7.95481e-21
KCNMA1	3.5665e-25	0.360121	0.385	0.133	9.33139e-21
C7	3.6991e-25	0.580144	0.639	0.377	9.67832e-21
PPP1R13L	4.65621e-25	-0.281319	0.149	0.399	1.21825e-20
ANPEP	4.89807e-25	0.365522	0.253	0.05	1.28153e-20
SNHG19	5.19776e-25	0.319356	0.607	0.368	1.35994e-20
OSGIN2	7.54478e-25	-0.255559	0.177	0.449	1.97402e-20
GSTM5	8.4558e-25	0.294516	0.311	0.087	2.21237e-20
MARCKS	1.18746e-24	-0.381798	0.697	0.86	3.10686e-20
HIST3H2A	1.22945e-24	0.296268	0.393	0.149	3.21673e-20
ITPR1	3.46403e-24	0.432016	0.493	0.255	9.06328e-20
KTN1	6.99638e-24	-0.356696	0.736	0.857	1.83053e-19
DUXAP8	7.24028e-24	-0.293234	0.254	0.515	1.89435e-19
PTTG1IP	8.71426e-24	-0.387595	0.577	0.728	2.28e-19
CEBPB	1.49332e-23	0.494354	0.778	0.598	3.90713e-19
STMN3	1.85422e-23	-0.321457	0.298	0.543	4.85138e-19
EEF1B2	2.09681e-23	-0.251681	0.975	0.991	5.4861e-19
ITGB1	2.74235e-23	-0.271005	0.809	0.904	7.17509e-19
COLEC11	3.03522e-23	0.372384	0.448	0.193	7.94136e-19
CCN5	3.10216e-23	0.465749	0.565	0.321	8.1165e-19
KLF9	4.91985e-23	0.385884	0.637	0.405	1.28723e-18
ZNF704	5.65644e-23	0.403285	0.547	0.323	1.47995e-18
LCMT1	6.01761e-23	-0.359205	0.418	0.638	1.57445e-18
HSPA8	6.35327e-23	-0.289549	0.938	0.965	1.66227e-18
ARPC5	6.71466e-23	-0.328832	0.567	0.745	1.75682e-18
SCD5	6.9243e-23	0.345024	0.502	0.275	1.81167e-18
COTL1	1.41494e-22	-0.350983	0.232	0.48	3.70205e-18
ADAMTS1	1.80869e-22	0.611998	0.607	0.376	4.73227e-18
PRPS2	2.04356e-22	0.627601	0.503	0.286	5.34677e-18
C4BPB	2.15105e-22	0.328	0.47	0.214	5.62801e-18
TGFBR3	2.16971e-22	0.353922	0.587	0.373	5.67684e-18
TRAPPC4	2.6027e-22	-0.413276	0.415	0.623	6.80971e-18
BTG1	4.84096e-22	0.375801	0.91	0.913	1.26659e-17
ID4	4.96397e-22	-0.376031	0.353	0.598	1.29877e-17
LPL	7.4702e-22	-0.251756	0.164	0.412	1.9545e-17
LGALS1	7.60869e-22	0.53098	0.846	0.651	1.99074e-17
PPP1R1A	1.23654e-21	-0.284314	0.147	0.38	3.23529e-17
PWWP3B	6.93289e-21	0.403764	0.403	0.187	1.81392e-16
PPP1R12B	7.37458e-21	-0.308437	0.341	0.588	1.92948e-16
PLAT	8.14428e-21	-0.256793	0.182	0.43	2.13087e-16
MT1E	8.86503e-21	-0.397162	0.293	0.53	2.31945e-16
BAMBI	9.54038e-21	-0.434671	0.264	0.499	2.49614e-16
MATN2	1.05273e-20	0.49565	0.543	0.343	2.75437e-16
GUCY1A2	1.08545e-20	-0.263491	0.07	0.271	2.83998e-16
PEG10	2.43108e-20	0.41809	0.664	0.458	6.36068e-16
IVNS1ABP	2.51565e-20	-0.335603	0.458	0.67	6.58195e-16
LDLR	2.86938e-20	0.857555	0.554	0.396	7.50744e-16
PAPSS2	2.96958e-20	0.383031	0.446	0.221	7.7696e-16
COL15A1	4.80701e-20	0.445983	0.433	0.197	1.25771e-15
OSR2	7.0743e-20	0.328535	0.365	0.143	1.85092e-15
PRXL2A	9.4903e-20	-0.279734	0.349	0.583	2.48304e-15
COL11A1	9.63416e-20	0.265778	0.306	0.106	2.52068e-15
PLP1	1.00565e-19	-0.263201	0.067	0.252	2.63119e-15
SERPINF1	1.08499e-19	0.377613	0.552	0.324	2.83877e-15
WNT6	1.45146e-19	-0.449615	0.052	0.228	3.79759e-15
NUP214	1.65665e-19	-0.439907	0.303	0.51	4.33445e-15
CYP11A1	2.23985e-19	0.783152	0.503	0.314	5.86034e-15
SNHG5	2.40437e-19	0.356734	0.896	0.791	6.29079e-15
CIRBP	3.91113e-19	0.318578	0.921	0.922	1.02331e-14
LIMS1	3.9359e-19	-0.283184	0.477	0.698	1.02979e-14
FXYD6	4.79476e-19	0.306421	0.686	0.496	1.2545e-14
SLC7A2	6.16313e-19	0.261047	0.376	0.162	1.61252e-14
TSPAN6	1.53934e-18	-0.503899	0.455	0.613	4.02753e-14
COL1A2	1.59778e-18	0.576942	0.652	0.434	4.18043e-14
FAM204A	1.80452e-18	-0.297988	0.557	0.708	4.72134e-14
GLUL	1.90661e-18	0.41866	0.746	0.619	4.98845e-14
CDH11	1.92723e-18	0.363797	0.661	0.483	5.04239e-14
FRZB	2.34288e-18	0.344685	0.358	0.152	6.12992e-14
ERRFI1	2.41689e-18	0.418467	0.535	0.345	6.32355e-14
C1S	3.08736e-18	0.344922	0.702	0.483	8.07776e-14
APOC1	3.29486e-18	0.419492	0.694	0.507	8.62068e-14
OAF	3.3663e-18	0.327464	0.443	0.24	8.80759e-14
CITED2	3.403e-18	0.457854	0.801	0.701	8.9036e-14
BCAM	3.80702e-18	-0.289325	0.124	0.321	9.96068e-14
PHF6	3.83174e-18	-0.279523	0.508	0.682	1.00254e-13
PGM1	3.90365e-18	-0.267988	0.329	0.529	1.02135e-13
H19	4.20698e-18	0.952445	0.46	0.274	1.10071e-13
CMTM6	4.48487e-18	-0.256506	0.421	0.622	1.17342e-13
SPRR2F	5.21771e-18	-0.393422	0.202	0.429	1.36516e-13
IQCG	7.33225e-18	-0.397277	0.453	0.648	1.91841e-13
SERPINH1	9.23582e-18	-0.291494	0.62	0.803	2.41646e-13
SLC16A1	1.33955e-17	-0.305981	0.408	0.602	3.50479e-13
ALDH2	1.54669e-17	0.278588	0.582	0.399	4.04676e-13
HSPA1A	1.76349e-17	-0.287372	0.823	0.928	4.61399e-13
AK1	2.09137e-17	0.440341	0.567	0.374	5.47185e-13
MRPS6	2.13729e-17	-0.267261	0.577	0.701	5.592e-13
PPIF	2.62882e-17	-0.300041	0.313	0.513	6.87806e-13
WASF1	2.66724e-17	-0.257648	0.331	0.532	6.97858e-13
ST13	3.39968e-17	0.367752	0.916	0.915	8.89493e-13
CHORDC1	3.80996e-17	-0.351192	0.488	0.677	9.96837e-13
GAS5	4.60173e-17	0.320033	0.923	0.959	1.204e-12
COL6A1	6.7046e-17	0.407861	0.753	0.666	1.75419e-12
HBB	7.50624e-17	-0.352642	0.242	0.068	1.96393e-12
PSMA3	8.7846e-17	-0.261201	0.548	0.713	2.2984e-12
REEP6	9.31143e-17	-0.258408	0.344	0.542	2.43624e-12
STC1	1.0578e-16	0.356115	0.333	0.13	2.76762e-12
FBN1	1.08641e-16	0.250222	0.497	0.3	2.84248e-12
TXNDC17	1.40141e-16	-0.291879	0.497	0.694	3.66664e-12
PPFIBP1	2.19353e-16	-0.298223	0.498	0.683	5.73915e-12
NME4	2.45836e-16	-0.281224	0.575	0.692	6.43205e-12
PLA2G12A	3.02449e-16	-0.281915	0.48	0.651	7.91328e-12
RRAD	3.26081e-16	-0.323112	0.181	0.378	8.53158e-12
LMBR1L	3.3204e-16	-0.254557	0.274	0.476	8.68749e-12
CRHBP	5.51293e-16	-0.364961	0.035	0.177	1.4424e-11
SPARC	8.44343e-16	0.557157	0.821	0.819	2.20914e-11
ISG15	9.55235e-16	0.816457	0.562	0.44	2.49928e-11
VCAM1	1.09145e-15	0.379565	0.411	0.206	2.85566e-11
CALR	1.39077e-15	-0.293629	0.784	0.91	3.63882e-11
LAMA4	1.3948e-15	0.287397	0.421	0.216	3.64936e-11
RNF19A	1.47691e-15	-0.300843	0.383	0.571	3.86418e-11
CBX3	1.69644e-15	-0.25895	0.681	0.784	4.43856e-11
MEG8	1.93948e-15	0.589199	0.43	0.236	5.07444e-11
DIRAS3	2.70773e-15	0.335682	0.398	0.199	7.0845e-11
OBSL1	3.3122e-15	0.27458	0.691	0.546	8.66604e-11
AKAP9	5.44684e-15	-0.31363	0.727	0.814	1.42511e-10
VEGFA	5.9404e-15	-0.272648	0.276	0.474	1.55425e-10
BTG2	6.40446e-15	0.412687	0.881	0.856	1.67566e-10
SH3BP5	1.07529e-14	0.296921	0.579	0.421	2.81338e-10
DNAJA1	1.68844e-14	-0.254167	0.89	0.94	4.41764e-10
TSHZ2	2.12859e-14	0.512834	0.707	0.666	5.56925e-10
PLPP3	2.42091e-14	0.251678	0.507	0.314	6.33407e-10
SNHG8	2.51497e-14	0.33403	0.878	0.854	6.58017e-10
FDFT1	2.56289e-14	0.440701	0.567	0.467	6.70554e-10
ZFAND5	3.4416e-14	0.452296	0.829	0.775	9.0046e-10
FOSB	3.79127e-14	0.335675	0.915	0.894	9.91947e-10
TRA2B	4.64228e-14	-0.303322	0.737	0.817	1.21461e-09
ADAMTS5	5.40478e-14	0.281645	0.37	0.189	1.41411e-09
ARL4D	6.69788e-14	-0.280714	0.309	0.499	1.75243e-09
SERPING1	6.85185e-14	0.347744	0.508	0.327	1.79272e-09
MVD	8.98061e-14	0.308215	0.311	0.15	2.34969e-09
UBXN8	1.50123e-13	-0.260744	0.353	0.523	3.92781e-09
IRS1	1.66852e-13	0.252288	0.535	0.376	4.36552e-09
SFRP4	1.88264e-13	-0.332082	0.251	0.437	4.92575e-09
PEG3	1.97839e-13	0.437822	0.836	0.837	5.17626e-09
GYPC	6.47943e-13	0.252024	0.645	0.477	1.69528e-08
SFRP1	7.01436e-13	0.315197	0.548	0.37	1.83524e-08
S100A13	7.36353e-13	0.714433	0.86	0.838	1.92659e-08
COL3A1	8.45574e-13	0.387242	0.564	0.373	2.21236e-08
DHCR24	1.00582e-12	0.489222	0.435	0.287	2.63164e-08
LAMP5	1.09153e-12	-0.3218	0.196	0.364	2.85589e-08
TAGLN2	1.26072e-12	0.344496	0.609	0.467	3.29855e-08
CALB2	1.28424e-12	0.417273	0.229	0.091	3.36008e-08
ACSL4	1.33281e-12	-0.266641	0.428	0.596	3.48715e-08
ATP1A1	1.39689e-12	-0.301269	0.548	0.694	3.65483e-08
RGS2	1.72444e-12	0.284579	0.463	0.284	4.51182e-08
SYPL1	1.87118e-12	0.274795	0.61	0.493	4.89577e-08
CLDN5	2.21573e-12	-0.305716	0.03	0.141	5.79724e-08
PGRMC1	4.76185e-12	0.522575	0.761	0.738	1.24589e-07
ISYNA1	5.00981e-12	-0.59428	0.366	0.518	1.31077e-07
LAMB1	5.83799e-12	0.300938	0.472	0.305	1.52745e-07
SELENOM	6.06263e-12	0.301112	0.642	0.49	1.58623e-07
RBP7	6.09601e-12	-0.301602	0.022	0.122	1.59496e-07
TSC22D3	8.11838e-12	0.326991	0.522	0.38	2.12409e-07
IRS2	9.63564e-12	0.261421	0.587	0.461	2.52107e-07
CEBPD	1.18432e-11	0.349395	0.901	0.91	3.09866e-07
EML5	1.5695e-11	-0.291367	0.258	0.43	4.10643e-07
MALAT1	1.9428e-11	-0.40918	0.99	0.997	5.08314e-07
BASP1	3.57558e-11	0.264082	0.314	0.171	9.35514e-07
MTCH1	4.34737e-11	-0.254193	0.676	0.745	1.13745e-06
C1R	6.39498e-11	0.261424	0.681	0.535	1.67318e-06
GADD45B	6.41731e-11	-0.297197	0.846	0.938	1.67902e-06
BNIP3L	6.69652e-11	0.257093	0.774	0.711	1.75208e-06
SULF2	1.8673e-10	0.428114	0.58	0.504	4.8856e-06
CCL14	1.92245e-10	-0.323585	0.035	0.134	5.0299e-06
EPHX1	3.66694e-10	0.350725	0.824	0.781	9.59419e-06
EXTL2	4.93251e-10	0.305312	0.482	0.37	1.29054e-05
FADS1	5.25723e-10	0.254476	0.41	0.275	1.3755e-05
HMGN3	5.57407e-10	0.282173	0.756	0.666	1.4584e-05
ACAT2	6.7288e-10	0.40585	0.435	0.311	1.76052e-05
SOWAHC	6.74885e-10	-0.260245	0.341	0.487	1.76577e-05
COL6A2	6.76989e-10	0.284142	0.687	0.614	1.77127e-05
PTGDS	8.95209e-10	-0.553095	0.055	0.159	2.34222e-05
LRRC75A	1.22496e-09	-0.321432	0.492	0.626	3.20497e-05
RND3	1.49646e-09	0.31473	0.346	0.208	3.91534e-05
CYB5R3	1.58099e-09	0.298858	0.614	0.541	4.1365e-05
CYP17A1	1.81427e-09	0.951473	0.177	0.068	4.74685e-05
HLA-DPA1	2.29004e-09	-0.451667	0.11	0.227	5.99167e-05
TPM2	2.96864e-09	0.294449	0.821	0.758	7.76714e-05
HERPUD1	3.38716e-09	0.278543	0.808	0.742	8.86218e-05
JUND	3.77831e-09	0.280667	0.958	0.972	9.88558e-05
HIST1H4C	4.43375e-09	-0.507823	0.547	0.642	0.000116005
HMGCS1	4.43982e-09	0.4614	0.487	0.381	0.000116163
HBA2	4.91576e-09	0.348397	0.176	0.065	0.000128616
FDX1	6.46112e-09	0.942837	0.547	0.493	0.000169049
GRAMD1B	9.76882e-09	0.327711	0.331	0.212	0.000255591
RHOBTB3	1.4847e-08	0.331527	0.808	0.789	0.000388456
SLC38A2	1.4952e-08	0.277217	0.763	0.71	0.000391204
HMGCR	1.60255e-08	0.331712	0.435	0.334	0.000419291
AC123912.4	3.59893e-08	-0.270785	0.212	0.336	0.000941623
PSAP	4.54823e-08	0.307222	0.806	0.797	0.00119
LUM	7.67374e-08	0.267579	0.224	0.108	0.00200776
RNASE1	1.05426e-07	0.517255	0.686	0.704	0.00275837
TCAF1	1.44775e-07	0.379874	0.615	0.582	0.0037879
EBP	2.24829e-07	0.343218	0.42	0.325	0.00588243
COL1A1	3.81156e-07	0.259546	0.508	0.365	0.00997256
DHCR7	3.81796e-07	0.337489	0.411	0.328	0.00998931
CLU	4.64055e-07	0.314773	0.462	0.364	0.0121415
CYP51A1	7.32589e-07	0.36784	0.644	0.627	0.0191674
ZFP36L2	7.81154e-07	0.452681	0.873	0.918	0.0204381
DLK1	1.03915e-06	0.382411	0.214	0.112	0.0271883
INSL3	3.51342e-06	0.588694	0.368	0.239	0.0919252
MYL9	4.8641e-06	0.266486	0.873	0.869	0.127264
HBA1	5.96809e-06	0.537417	0.119	0.047	0.156149
SQLE	6.14851e-06	0.263924	0.453	0.374	0.16087
DDIT4	6.93284e-06	0.594413	0.624	0.582	0.181391
AC108134.2	7.14183e-06	-0.296824	0.094	0.181	0.186859
MSMO1	1.11339e-05	0.439373	0.462	0.408	0.291307
MGARP	1.19332e-05	0.327093	0.579	0.552	0.312221
HSPA6	1.59171e-05	-0.260813	0.122	0.211	0.416455
SRGN	2.47458e-05	-0.373277	0.099	0.174	0.64745
TPM1	2.62629e-05	0.291939	0.687	0.624	0.687143
AKAP12	0.000260816	0.270233	0.507	0.424	1
SPARCL1	0.000319993	-0.705539	0.398	0.446	1
HLA-DPB1	0.000638183	-0.465445	0.14	0.202	1
SGK1	0.000742969	0.367021	0.671	0.686	1
IDI1	0.00232032	0.371713	0.617	0.623	1
CD55	0.00257356	0.262402	0.726	0.75	1
TNFRSF12A	0.00309957	-0.250447	0.199	0.259	1
FDPS	0.0131858	0.399039	0.579	0.591	1
A2M	0.0191855	-0.291471	0.289	0.317	1
ADIRF	0.0558062	0.354753	0.393	0.374	1
IFI6	0.0662213	0.488301	0.572	0.626	1
S100A16	0.0682158	0.377786	0.652	0.754	1
HSD3B2	0.0812034	0.399782	0.159	0.128	1
F3	0.166908	0.295071	0.385	0.386	1
IGFBP5	0.338593	0.256696	0.577	0.598	1
GSTA1	0.354679	0.692362	0.637	0.842	1
IFI27	0.375889	0.539423	0.599	0.68	1
MT2A	0.386198	0.614173	0.726	0.784	1

[truncated: 14 more sheets: monocyte Y VS M, NK Y VS M, oocyte Y VS M, smooth & muscle Y VS M, T Y VS M, theca & stroma Y VS M, endothelial Y VS O, granulosa Y VS O, monocyte Y VS O, NK Y VS O, oocyte Y VS O, smooth muscle Y VS O, T Y VS O, theca & stroma Y VS O]
