# Supplementary material for: Spatiotemporal transcriptomic changes of human ovarian aging and the regulatory role of FOXP1
Source: Nat Aging. 2024 Apr 9;4(4):527–45. doi: 10.1038/s43587-024-00607-1 (PMC11031396; doi:10.1038/s43587-024-00607-1)
Supplement: Supplementary file 5 — List of genes. [file 43587_2024_607_MOESM5_ESM.xlsx]

## Sheet: Sheet1
Supplementary Table 4 List of Genes
genAge	SASP	Cellular senescence	TNF signaling pathway	NOD-like receptor signaling pathway	NF-kappa B signaling pathway	DNA repair genes	DNA damage genes
GCLC	WNT16	MAPK12	MAP2K3	TRIP6	SYK	ABL1	ABCC1
RAD52	CDC27	CALM3	CREB3L1	MAPK12	TRAF2	ALKBH1	AC026470.1
CREBBP	E2F2	PPP1CC	MAPK12	TRAF2	TNFRSF13C	APEX1	ADAM11
PON1	SCMH1	HUS1	TRAF2	DNM1L	LYN	APTX	ADAM12
SPRTN	PLAUR	CDK4	DNM1L	IFNA4	PIAS4	ASF1A	ADAMTS3
BRCA1	BRCA1	CDK1	NFKBIA	TLR4	TLR4	ATM	ADH6
ERCC1	ZMYND11	RRAS2	MAPK13	TXN	NFKBIA	ATP23	ADSL
IGF1	IGF1	BTRC	FOS	NFKBIA	CSNK2A1	ATR	AHCY
GCLM	MRE11	IGFBP3	CXCL10	IFI16	LAT	ATRX	AKAP6
FAS	RNASET2	MTOR	CFLAR	DEFA3	ZAP70	ATXN3	ALDH8A1
BAK1	CD44	CALML3	ATF6B	TXN2	EDA	BLM	AP1G1
GRN	MAP2K3	CCNA1	AKT1	IFNA5	EDA2R	BRCA1	APPBP2
ERCC8	HSPA5	CHEK1	MAP3K5	PSTPIP1	DDX58	BRCA2	ARNT
ELN	ELN	SERPINE1	PIK3R1	MEFV	CFLAR	BTG2	ARNT2
MAPK9	MAPK9	NBN	CXCL1	CAMP	CCL21	CCNO	ASMTL
RAD51	ANAPC4	LIN37	CSF1	NLRP6	PRKCB	CDKN2D	ATF7
PIK3CB	MXD1	KIR2DL4	JUNB	NOD2	CXCL1	CEBPG	ATP5MPL
MXD1	MAP2K4	MCU	EDN1	CASP5	TNFSF13B	CIB1	ATP6V0A1
POLD1	YBX1	HLA-F	CXCL6	PANX1	CHUK	CSNK1D	ATP6V0B
NGFR	FGFR2	NFATC3	CHUK	MCU	CSNK2A2	CSNK1E	ATP7A
POU1F1	RHOA	CACNA1D	CREB3L2	CARD6	BLNK	DDB1	AVPR1A
TP53BP1	RASSF1	RBL2	CREB3	GBP3	CARD14	DDB2	BAP1
POLB	GUCY2C	VDAC3	ATF4	BCL2	TNFRSF1A	ERCC1	BCL2L2
CDC42	CDC42	VDAC1	TNFRSF1A	GBP1	LY96	ERCC2	BDH2
TCF3	MAP4K4	MAPK14	NOD2	CYBA	TNFAIP3	ERCC3	C1QTNF6
TP63	RPS6KA2	TGFB2	AKT3	DEFA1	IL1R1	ERCC4	C3AR1
PTGS2	TCF3	TRAF3IP2	TNFAIP3	VDAC3	TICAM2	ERCC5	CACNA1I
MLH1	RPS6KA6	HRAS	RPS6KA4	VDAC1	IRAK1	ERCC6	CCL13
TOP2B	SREBF1	HLA-C	JAG1	MAPK14	NFKB2	ERCC8	CCL28
NFKB2	UBE2D1	TP53	MAPK1	IFNA14	BCL2	EXO1	CD8A
SIRT6	TP63	PTEN	CCL20	CXCL3	RELA	FANCA	CEPT1
FGFR1	EED	CDK6	CCL2	TRPV2	GADD45A	FANCC	CHL1
TP73	NTN4	E2F5	CREB3L3	STAT2	MAP3K14	FANCG	CHRNA7
XRCC5	MAP2K7	PIK3CB	MLKL	DEFB4A	VCAM1	FEN1	CHRNE
PSEN1	SIRT6	FOXO3	MAPK14	CCL5	TRAF1	GADD45A	CKS2
HSP90AA1	TNRC6C	RHEB	RELA	IFNAR2	PLAU	GADD45G	CNKSR1
LRP2	TP73	HIPK3	CASP7	OAS3	CXCL3	GTF2H1	COL17A1
SLC13A1	MKNK1	CALML5	MAP3K14	DEFA5	CCL4L2	GTF2H4	CRABP2
NFE2L1	SENP1	TRPM7	VCAM1	PYDC2	CSNK2A3	HMGB1	CTDSPL
GSK3B	SMARCA2	CDKN2B	TRAF1	GBP5	CD40LG	HMGB1P10	CTNND1
ZMPSTE24	RBL1	RAD1	CXCL3	CARD9	EDARADD	HMGB2	CXADR
GSTP1	PGR	TGFBR2	VEGFD	TMEM173	XIAP	HUS1	CXCR4
BAX	GSK3B	SLC25A31	CCL5	OAS2	CXCL12	IGHMBP2	CYB5A
CETP	KAT6A	RAF1	PGAM5	IFNB1	MALT1	KAT5	CYBB
DLL3	ZMPSTE24	MRE11	RIPK3	CTSB	LBP	LIG1	CYBRD1
ESR1	NOX4	CCNB1	PIK3CB	OAS1	LTA	LIG3	CYP19A1
SIRT1	GNAO1	TRPV4	MAP2K4	IFNA10	TNFRSF11A	LIG4	CYP39A1
JAK2	DNM1L	PIK3CD	LTA	TRPM7	CARD11	MLH1	DAB2
ABL1	ERGIC2	CDKN2A	ATF2	TICAM1	TRAF5	MMS19	DBT
TOP3B	PPP1R13B	RAD9A	IFNB1	CARD8	PTGS2	MNAT1	DCT
PDGFB	MAPKAPK5	TGFB1	IL6	TNF	LTBR	MPG	DCTD
EP300	ANAPC5	SMAD2	TRAF5	PLCB2	CSNK2B	MRE11	DDX18
HIF1A	KDM2B	GADD45G	PTGS2	P2RX7	TICAM1	MSH2	DIS3
APEX1	PEBP1	IL1A	TNF	GSDMD	ERC1	MSH3	DLX4
NFKBIA	BIRC5	ITPR2	CREB3L4	IKBKG	TNF	MSH5	DNALI1
GSS	YPEL3	MRAS	MMP14	DEFB103A	LCK	MSH6	DOCK2
RAE1	TNRC6A	MYC	MAP3K8	NLRC4	PLCG1	MUTYH	DSC2
E2F1	TINF2	ATR	PIK3CD	NLRP1	CXCL8	NBN	DUSP5
POLA1	AGO1	CDKN1A	MAPK9	DEFA6	TNFSF11	NHEJ1	EFNB3
EMD	TGFB2	CAPN1	IKBKG	GPRC6A	IKBKG	NTHL1	EGFR
FLT1	CDC23	PIK3R2	CX3CL1	MAPK8	CCL19	OGG1	EIF4A1
MAPK3	MAP3K1	E2F1	CXCL2	CASP4	CXCL2	PARP1	ELF4
STUB1	SIRT1	MAPK3	AKT2	MYD88	RELB	PARP3	EML4
UBE2I	JAK2	MAP2K2	MAPK8	TP53BP1	MYD88	PMS1	ENPP5
NBN	SMARCB1	HLA-B	MAP2K1	IFNA1	NFKB1	PMS2	ENTPD1
IKBKB	CABIN1	CCNA2	NFKB1	RIPK1	EDAR	PMS2P1	EPHA1
IL7	MAPK1	CCNE2	IKBKB	TRAF3	IKBKB	PNKP	ERCC5
GSR	HIRA	PPP3CB	TRADD	MFN1	TRADD	POLA1	EVI2A
ERCC2	PDGFB	TSC2	RIPK1	TAB3	RIPK1	POLD1	FADS1
TGFB1	TNRC6B	CALM1	TRAF3	MAP3K7	TRAF3	POLE	FAN1
FGF21	RBX1	RASSF5	CEBPB	BRCC3	CYLD	POLE2	FBLN1
GSK3A	HIF1A	MAPKAPK2	IL18R1	DHX33	GADD45G	POLG	FOLH1
HBP1	PSMB5	HLA-G	BCL3	ITPR2	TAB3	POLH	FRZB
GHRHR	YY1	PPP1CB	TAB3	IFNA13	BCL10	POLI	FUT4
NUDT1	APEX1	MAP2K3	MAP3K7	GABARAP	MAP3K7	POLL	GCLC
SERPINE1	MYBL2	LIN52	MMP3	MFN2	BCL2A1	POLQ	GDF11
MAPK8	CTSZ	RBBP4	IL1B	TRAF6	CARD10	PRKCG	GGA3
NFKB1	CSNK2A1	SLC25A6	SELE	RBCK1	IL1B	RAD1	GM2A
UCP1	E2F1	HLA-A	ICAM1	ATG16L1	ICAM1	RAD17	GNPNAT1
IL2	SMAD7	ETS1	IRF1	IFNA7	UBE2I	RAD21	GSTA2
PPARGC1A	RBBP7	TGFB3	BAG4	JUN	TRAF6	RAD23A	GTF3C4
HSPA8	TSC22D1	RAD50	AL031056.1	IRAK4	AL031056.1	RAD23B	GYPB
APOC3	MAPK3	E2F3	JUN	BCL2L1	GADD45B	RAD50	H2AFJ
FOXM1	ACD	KRAS	TNFRSF1B	IRF3	IRAK4	RAD51	HBEGF
MAPK14	RBL2	HIPK2	BIRC2	RNASEL	BCL2L1	RAD51B	HCLS1
SOD2	NBN	MAPK13	CREB5	BIRC2	CD40	RAD51C	HELZ
TBP	NDRG1	CCND2	CASP3	IRF9	PIDD1	RAD52	HIBADH
VEGFA	CCNE1	CALM2	SOCS3	MAPK3	BIRC2	RAD54B	HLA-DQB1
GHR	GPI	AKT1	VEGFC	PLCB3	TAB2	RAD54L	HNMT
HSPA9	PIAS4	EIF4EBP1	PIK3R2	TAB2	TNFSF14	RAD9A	HNRNPC
LMNB1	FZR1	NFATC4	MAPK3	SUGT1	CCL4	RBBP8	HNRNPD
NR3C1	TGFB1	PIK3R1	PIK3CA	CASP8	PLCG2	RECQL	HOXD9
PDGFRB	CRTC1	CCNB3	TAB2	NAIP	PRKCQ	RECQL4	HPCA
DBN1	ERF	CALML6	CASP10	NLRP3	AC233755.1	RECQL5	HSF2
HTRA2	CDK6	LIN54	CSF2	MAPK10	BIRC3	REV1	IGFBP1
EFEMP1	DNAJC2	AKT3	MAP2K7	JAK1	TAB1	RFC3	IL16
IGFBP2	NAMPT	MAPK1	PIK3R3	DEFA1B	TIRAP	RPA1	IL18R1
ATF2	CAV1	CHEK2	BIRC3	GABARAPL2	PARP1	RPAIN	IL1R1
SUMO1	HSPB1	FOXO1	TAB1	RNF31	LTB	RUVBL2	INSL4
NFE2L2	AIMP2	GADD45A	LIF	NAMPT	ATM	SETX	ITIH2
HDAC1	EZH2	RELA	MMP9	TANK	CCL13	SMC1A	ITPKB
LEPR	AGR2	TSC1	DAB2IP	IRF7	TRIM25	SMUG1	KCNK1
PRDX1	ENG	SQSTM1	CASP8	CYBB	CD14	SOD1	KIF14
STK11	MAPK8	HIPK4	FADD	ERBIN	BTK	SUMO1	KIFC1
CREB1	DKK1	NFATC1	IL15	HSP90AB1		TDG	LCP2
CNR1	SMURF2	CCND3	MAPK10	MAVS		TNP1	LDHD
CCN2	MAP2K6	HIPK1	CXCL5	ATG5		TP53	LIG4
FOXO3	NFKB1	MYBL2	FAS	MAPK13		TP73	LINS1
GHRH	MAPK10	RAD9B	RPS6KA5	SHARPIN		TREX2	LIPC
FGF23	B3GAT1	SMAD3	CREB1	CXCL1		UBE2A	LRBA
MXI1	CCND1	IL6	MAPK11	ANTXR1		UBE2B	LRP1
HELLS	CALCA	PPP3R1	MAP2K6	IFNA17		UBE2N	LRRFIP2
PCMT1	FOXM1	ITPR1	ITCH	CHUK		UBE2V1	MAST2
EGR1	CDKN1B	CALML4		TBK1		UBE2V2	MECOM
SOCS2	IFNG	PPP3CA		DEFB4B		UNG	MEF2C
CLU	GAPDH	RB1		NLRP7		UPF1	MET
PTK2B	PHC1	MDM2		TNFAIP3		UVRAG	MGAT2
CAT	ASF1A	NRAS		PLCB1		VCP	MITF
PIK3CA	PPARD	RBL1		CASP1		WRNIP1	MMP7
PLAU	MAPK14	CXCL8		PLCB4		XAB2	MPP3
PCK1	SRSF3	GATA4		MAPK1		XPC	MSX2
CDKN1A	SOD2	VDAC2		CARD17		XRCC2	MTA1
EEF1E1	E2F3	NFATC2		RHOA		XRCC3	MYB
MED1	SRF	AKT2		GBP4		XRCC4	MYO5B
MAX	HSPA9	MAP2K1		CCL2		XRCC6	NCOR1
STAT5A	HBEGF	NFKB1		IKBKE			NDEL1
TRAP1	CNOT6	SIRT1		RELA			NFYB
PIN1	IL12B	PPID		TXNIP			NRCAM
APOE	LMNB1	PPP3R2		PRKCD			NRK
JUND	IL4	SLC25A4		DEFA4			NRP2
RGN	RAD50	TGFBR1		XIAP			PCDH1
TOP2A	SMAD5	LIN9		NOD1			PCSK5
PPARG	UBE3A	CDK2		ANTXR2			PCYT2
RPA1	RBP2	FBXW11		IFNA21			PDCD10
TERF2	WNT5A	CCNE1		STAT1			PDCD2
PCNA	MAPKAPK3	ZFP36L2		RIPK3			PDE3A
KL	EEF1B2	GADD45B		PYCARD			PDE4DIP
ARNTL	CENPA	CCND1		IFNAR1			PDHA1
CDK7	PSMD14	FOXM1		IL6			PFN1
NGF	STAT1	ZFP36L1		ITPR1			PHF3
CLOCK	IGFBP5	CAPN2		TRAF5			PHLDA1
PDGFRA	ID2	PIK3CA		IFNA16			PLCL1
ERCC5	ERRFI1	PPP3CC		PYDC1			PLD6
TPP2	HDAC1	PPP1CA		ATG12			POFUT1
GDF11	RPS6KA1	ITPR3		CARD16			POLR2A
MDM2	PROX1	CCNB2		CXCL8			PPIEL
IL6	CTSD	PIK3R3		MAPK9			PPOX
TXN	SLC16A7	HLA-E		VDAC2			PPP1R12C
XPA	UBN1	E2F4		CARD18			PPP3CA
MYC	ECRG4	RRAS		CXCL2			PRG2
APTX	CTNNAL1	SLC25A5		RIPK2			PRLR
TFAP2A	NEK6	ATM		GBP7			PTGFRN
EGF	DNMT3A	E2F2		NFKB1			PTH
PEX5	HELLS	CDC25A		AIM2			PTPRCAP
BRCA2	SMAD9	MAPK11		IKBKB			PTPRK
RB1	EGR1	MAP2K6		IFNA6			PTPRN2
IGF1R	DUSP4			TYK2			QPCT
PML	CLU			GBP2			RAB1B
POLG	TBX2			PKN1			RAB6A
PDPK1	RNF2			NLRX1			RAB7A
NCOR1	PIK3CA			IL1B			RAB9A
TP53	RPL5			CASR			RBBP6
ERBB2	TWIST1			IFNA8			RBM3
CACNA1A	CDKN2C			AL031056.1			RBM5
SIRT3	CDK2			NFKBIB			RBM6
SOD1	HJURP			IL18			RBP4
APP	AGO2			IFNA2			RIT2
AKT1	SNAI1			HSP90AA1			RNF168
SDHC	RNF114			TRPM2			ROPN1L
PARP1	HIST1H2BJ			ITPR3			RPS6KA3
HSPD1	MAD2L1BP			BIRC3			RPS6KB1
AGTR1	CDKN1A			TAB1			RUFY3
CISD2	DEK			NEK7			SCD
CCNA2	EREG			GABARAPL1			SEC22A
PIK3R1	FOXA2			FADD			SEC23A
GTF2H2	ID1			YWHAE			SGPL1
EGFR	AGO3			DEFB103B			SIAH1
IGFBP3	IRF3			MAPK11			SIRT5
TAF1	PIN1			NLRP12			SKAP1
IL2RG	POT1			PKN2			SLC1A3
TERF1	IRF5						SLC30A5
CDKN2B	ILF3						SLC6A1
CDKN2A	CDKN2D						SLC6A12
ATM	FOXA1						SLC9A6
CTF1	CDC16						SLCO2A1
FOXO1	GADD45G						SMAD4
EPS8	ASS1						SOX7
PRKCA	DKC1						SOX9
UCHL1	IDO1						SP140
BUB3	NR1H2						SP3
EEF1A1	NINJ1						STAT3
AIFM1	RAF1						STAT5B
BUB1B	PPARG						SYK
SST	RAN						SYNC
NRG1	ITGB4						TCEA2
S100B	H3F3B						TFDP2
SHC1	EIF5A						THOC1
LMNA	KDM6B						TIE1
RECQL4	TERF2						TOPBP1
SQSTM1	PCNA						TRAF6
ERCC3	RBM38						UBE2N
EIF5A2	CCNA1						UBR2
HESX1	KL						USP1
PRKCD	KRAS						VASP
HMGB2	ARNTL						VCAM1
RICTOR	SOX5						WNT5A
TERT	PHC2						ZNF507
SUN1	AGO4
YWHAZ	ETS1
VCP	HAVCR2
WRN	TBX3
RET	EHF
COQ7	CDK4
IGF2	HNRNPA1
GPX4	MDM2
EEF2	AGT
BSCL2	PAX3
CTNNB1	RAC1
BMI1	IL6
FEN1	SRSF1
STAT3	SKIL
IL7R	TXN
IRS1	MYC
AR	PIM1
SIN3A	HMGA1
PTK2	MMP7
AGPAT2	SMAD6
MT1E	PNPT1
CDK1	IDH1
UBB	IL21
FOS	FGF2
PPM1D	CNOT6L
GSTA4	DUSP6
INSR	RB1
HDAC3	ESR2
BCL2	JDP2
IFNB1	IGF1R
PTEN	PML
CEBPB	ULK3
PPP1CA	MINK1
RELA	TP53
ADCY5	ANAPC11
SNCG	CBX8
C1QA	CBX4
STAT5B	SMAD4
LEP	ERBB2
HRAS	SIRT3
ATR	AKT1
DDIT3	PGD
ARHGAP1	KIF2C
PROP1	POU2F1
UCP3	MCL1
UCP2	RIT1
ERCC4	PARP1
MSRA	RPS27A
A2M	FANCD2
BDNF	CCNA2
KCNA3	TSLP
HIC1	HIST1H2BA
JUN	ARHGAP18
GRB2	EGFR
PTPN11	IGFBP3
PAPPA	IGFBP1
PYCR1	TMEM140
PMCH	MSN
NOG	TERF1
CHEK2	CDKN2B
FOXO4	CDKN2A
DGAT1	NCAM1
HSF1	ATM
SP1	HYOU1
IRS2	CHEK1
MAPT	TAGLN
PPARA	HMGA2
EPOR	FOXO1
SIRT7	UBC
H2AFX	GJA1
HMGB1	BCL2L11
PTPN1	ANAPC1
XRCC6	PLA2R1
NCOR2	ING1
HDAC2	CEBPG
TRPV1	ABI3BP
BLM	TNIK
HTT	BTG3
MAP3K5	MOV10
PLCG2	BACH1
TFDP1	EEF1A1
HOXC4	NSMCE2
MTOR	BUB1B
MT-CO1	KIT
TOP1	ETS2
HSPA1B	BRAF
HSPA1A	LDLRAP1
CSNK1E	SLC13A3
ERCC6	HIST1H2BD
TNF	HIST1H4H
MIF	MORC3
ATP5PO	CBS
CEBPA	G6PD
PRKDC	MCM3AP
INS	SHC1
GH1	CRTC2
HOXB7	LMNA
SSTR3	CYP3A4
	RECQL4
	MAML1
	TNFSF13
	PRKAA2
	SELENON
	RBBP4
	MAPKAPK2
	DPY30
	SMC6
	H3F3A
	IGFBP7
	CIP2A
	PRKCI
	IFI16
	AIM2
	TOPBP1
	ZNF148
	PRKCD
	PBRM1
	H2AFZ
	MAD2L1
	ANXA5
	IL15
	ANAPC10
	TERT
	SUN1
	ABCA1
	WRN
	HEPACAM
	E2F7
	BRD7
	CKB
	MAPK7
	TERF2IP
	PLK1
	STAT6
	SMAD3
	PHB
	RRM1
	SPINT2
	HIST3H3
	BMI1
	CDKN2AIP
	STAT3
	LGALS9
	MAP2K1
	IRS1
	MECP2
	CXCL8
	BUB1
	UBE2E1
	CDK1
	UBB
	FOS
	SMAD1
	FOXA3
	PPM1D
	MFN1
	TADA3
	BCL2L1
	ATF7IP
	BCL2
	RRM2
	PTEN
	PRL
	CEBPB
	ZMAT3
	RELA
	PHC3
	CBX2
	HRAS
	UBE2C
	CCNE2
	SMAD2
	ANAPC2
	CDC26
	TYMS
	RPS6KA3
	CAVIN1
	JUN
	SUZ12
	ZBTB7A
	AURKB
	CALR
	HIST1H2AC
	HIST1H2BC
	CXCR2
	EHMT1
	SATB1
	NDN
	EWSR1
	EP400
	HIST2H3D
	CBX6
	KCNJ12
	HIST2H2AC
	HIST2H2BE
	HIST1H2BL
	MAPK11
	IRF7
	SP1
	KRT5
	PRG2
	MCRS1
	H2AFX
	KIR2DL4
	ANAPC7
	HIST1H2AD
	HIST3H2BB
	HIST1H4C
	HIST1H3J
	HIST1H4J
	HIST1H3D
	MAP3K5
	HIST4H4
	HIST1H2BK
	S100A6
	2022-03-05
	TFDP1
	MTOR
	OPA1
	SMC5
	TOP1
	HIST2H3C
	HIST2H2AA3
	HIST2H3A
	DAXX
	RING1
	RXRB
	AGER
	EHMT2
	HSPA1A
	TRIM10
	ACKR1
	FIS1
	CPEB1
	NPTXR
	UBA52
	TNF
	HIST1H2BN
	H2BFS
	MIF
	PRKDC
	MAGEA2
	HIST2H4B
	HIST2H4A
	HIST2H2AA4
	HIST1H4K
	HIST1H2BM
	HIST1H2BG
	HIST1H3G
	H2AFB1
	HIST1H2BE
	HIST1H4F
	HIST1H2BO
	HIST1H3E
	HIST1H4L
	HIST1H3I
	HIST1H2BH
	HIST1H3A
	UHRF1
	HIST1H4I
	HIST1H2AJ
	HIST1H2BB
	HIST1H4E
	HIST1H2AE
	HIST1H4D
	HIST1H2BF
	HIST1H3F
	HIST1H2AB
	HIST1H2BI
	HIST1H4A
	HIST1H4B
	HIST1H3H
	HIST1H3B
	HIST1H3C
