# Supplementary material for: Spatiotemporal transcriptomic changes of human ovarian aging and the regulatory role of FOXP1
Source: Nat Aging. 2024 Apr 9;4(4):527–45. doi: 10.1038/s43587-024-00607-1 (PMC11031396; doi:10.1038/s43587-024-00607-1)
Supplement: Supplementary file 6 — Antibodies and sequences for RT–PCR, siRNA. [file 43587_2024_607_MOESM6_ESM.xlsx]

## Sheet: RT-qPCR
Supplementary Table 5 Antibody and Sequences for RT-PCR, siRNA
Name	Sequences
FOXP1-F	ATGATGCAAGAATCTGGGACTG
FOXP1-R	AGCTGGTTGTTTGTCATTCCTC
SOX4-F	GACCTGCTCGACCTGAACC
SOX4-R	CCGGGCTCGAAGTTAAAATCC
FOS-F	GGGGCAAGGTGGAACAGTTAT
FOS-R	CCGCTTGGAGTGTATCAGTCA
CDKN1A-F	CGATGGAACTTCGACTTTGTCA
CDKN1A-R	GCACAAGGGTACAAGACAGTG
CDKN2A-F	GATCCAGGTGGGTAGAAGGTC
CDKN2A-R	CCCCTGCAAACTTCGTCCT
IL-6-F	CCTGAACCTTCCAAAGATGGC
IL-6-R	TTCACCAGGCAAGTCTCCTCA
IL-8-F	ACTGAGAGTGATTGAGAGTGGAC
IL-8-R	AACCCTCTGCACCCAGTTTTC
IL-2-F	TACAAGAACCCGAAACTGACTCG
IL-2-R	ACATGAAGGTAGTCTCACTGCC
IL-4-F	ATGGGTCTCACCTCCCAACT
IL-4-R	GATGTCTGTTACGGTCAACTCG
IL-5-F	TCTACTCATCGAACTCTGCTGA
IL-5-R	CCCTTGCACAGTTTGACTCTC
IL-12-F	ACCCTGACCATCCAAGTCAAA
IL-12-R	TTGGCCTCGCATCTTAGAAAG
IL-15-F	TTTCAGTGCAGGGCTTCCTAA
IL-15-R	GGGTGAACATCACTTTCCGTAT
IL-16-F	ACGAAGCTACTTGACGAAAAGAC
IL-16-R	GTTTCAGCAGAACCATTTGCAG
IL-17-F	AGATTACTACAACCGATCCACCT
IL-17-R	GGGGACAGAGTTCATGTGGTA
IL-18-F	TCTTCATTGACCAAGGAAATCGG
IL-18-R	TCCGGGGTGCATTATCTCTAC
MIP-1-F	CTGTGAGGGAGCATTTGGTG
MIP-1-R	TGTGCAACATTAGAGCTTGAGTC
MCP-1-F	CAGCCAGATGCAATCAATGCC
MCP-1-R	TGGAATCCTGAACCCACTTCT
IFN-alpha 2-F	GCCTCGCCCTTTGCTTTACT
IFN-alpha 2-R	CTGTGGGTCTCAGGGAGATCA
SDF-1-F	ATTCTCAACACTCCAAACTGTGC
SDF-1-R	ACTTTAGCTTCGGGTCAATGC
GM-CSF-F	TCCTGAACCTGAGTAGAGACAC
GM-CSF-R	TGCTGCTTGTAGTGGCTGG
LIF-F	CCAACGTGACGGACTTCCC
LIF-R	TACACGACTATGCGGTACAGC
TNF-alpha-F	GAGGCCAAGCCCTGGTATG
TNF-alpha-R	CGGGCCGATTGATCTCAGC
Beta-NGF-F	TGTGGGTTGGGGATAAGACCA
Beta-NGF-R	GCTGTCAACGGGATTTGGGT
PDGFB-F	CTCGATCCGCTCCTTTGATGA
PDGFB-R	CGTTGGTGCGGTCTATGAG
SCF-F	AATCCTCTCGTCAAAACTGAAGG
SCF-R	CCATCTCGCTTATCCAACAATGA
CTACK-F	GCAGCATTCCTACTGCCAC
CTACK-R	AGGTGAAGCACGAAAGCCTG
Eotaxin-F	CCCCTTCAGCGACTAGAGAG
Eotaxin-R	TCTTGGGGTCGGCACAGAT
GRO-alpha-F	GACGCTGTCTTTGCATAGGC
GRO-alpha-R	GGATTTAGGCATCGTTGTCCTTT
IFN-gamma-F	TCGGTAACTGACTTGAATGTCCA
IFN-gamma-R	TCGCTTCCCTGTTTTAGCTGC
IL-1A-F	AGATGCCTGAGATACCCAAAACC
IL-1A-R	CCAAGCACACCCAGTAGTCT
IL-1B-F	AGCTACGAATCTCCGACCAC
IL-1B-R	CGTTATCCCATGTGTCGAAGAA
GAPDH-F	AGCGTCAAAGGTGGAGGAGTGG
GAPDH-R	ACATCAAGAAGGTGGTGAAGCAGG
CDKN1A-F (ChIP-qPCR)	CTGCCTCTGCTCAATAATGTTCT
CDKN1A-R (ChIP-qPCR)	GGAATTCACCTTCACACAGGC

## Sheet: si-RNA
Name	Sequences
st-h-SOX4_001	CCAACCTGGTTTTCACCTA
st-h-SOX4_002	GCTGGAAGCTGCTCAAAGA
st-h-SOX4_003	ACCACCACTCGCTGTACAA
st-h-FOXP1_001	GGATCTGACCACGACATGT
st-h-FOXP1_002	GCGCTGGACGATAGAAGTA
st-h-FOXP1_003	GCAGGCCATTCTCGAATCT
st-h-FOS_001	GGGATAGCCTCTCTTACTA
st-h-FOS_002	CCTGCAAGATCCCTGATGA
st-h-FOS_003	GACCTATCTGGGTCCTTCT

## Sheet: Antibodies
Name	Source	Item No
FOXP1	Cell Signaling Technology	#2005
NF-KB	Cell Signaling Technology	#8242
pNF-KB	Cell Signaling Technology	#3033
CDKN1A	Santa Cruz Biotechnology	SC-6246
CDKN1A	Cell Signaling Technology	#37543
γH2AX	Abclonal	AP0687
8-OHdG	Abcam	ab62623
Nitrotyrosine	Abclonal	A20506
AMH	Proteintech	14461-1-AP
GSTA1	Abclonal	A18266
ZP3	Proteintech	21279-1-AP
TUBB8	Abclonal	A12617
Ki67	Santa Cruz Biotechnology	SC-23900
STAR	Abcam	ab133657
COL1A1	Boster Biological Technology	BA0325
TAGLN	Abclonal	A21209
FBLN1	Abclonal	A16046
CD74	Abclonal	A5667
LGALS1	Abcam	ab138513
HSD17B1	Abcam	ab51045
APOE	Abclonal	A0304
DCN	Abcam	ab277636
CD31	Abcam	ab24590
α-SMA	Abcam	ab124964
MDK	Abclonal	A0251
β-ACTIN	Abclonal	AC026
GAPDH	Abclonal	AC001
ALexarFlour 488	AntGene	ANT023
ALexarFlour 594	AntGene	ANT029
