# Supplementary material for: Spatiotemporal transcriptomic changes of human ovarian aging and the regulatory role of FOXP1
Source: Nat Aging. 2024 Apr 9;4(4):527–45. doi: 10.1038/s43587-024-00607-1 (PMC11031396; doi:10.1038/s43587-024-00607-1)
Supplement: Supplementary file 10 — Statistical Source Data. [file 43587_2024_607_MOESM10_ESM.xlsx]

## Sheet: Fig 2
Fig 2 d
Young	Middle	Old
0.212719	0.402596	0.504596
0.25	0.353783	0.723971
0.297162	0.367864	0.519128
0.245528	0.332155	0.589589
0.011351	0.59273	0.79264
0.008368	0.42973	0.652864
0.127477	0.52973	0.52974
0.17328	0.52732	0.62746
0.038876	0.430927	0.467982
0.087325	0.397296	0.5923
Fig 2 h
name	Y1	Y2	Y3	M1	M3	M4	O1	O2	O3
IL-2R alpha	41.65	19.94	20.38	61.51	48.47	58.91	49.53	52.86	42.56
MIP-1beta	83.33	78.08	67.1	35.8	46.43	87.01	246.11	302.34	62.88
IL-6	0.36	2.19	95.03	5.75	2.39	5.94	23.76	56.5	47.51
IFN-alpha 2	12.82	11.26	3.67	17	17	20.22	25.11	22.05	15.59
IFN-gamma	12.03	10.11	12.56	18.15	19.37	21.12	30.52	24.05	26.23
SDF-1alpha	108.66	97.51	157.04	134.95	247.49	208.11	123.75	212.67	327.98
IL-1ra	397.97	349.47	313.6	357.12	364.94	858.64	849.39	516.11	607.15
MCP-3	8.77	3.69	5.94	15.08	13.82	15.41	19.13	14.44	14.44
IL-16	701.73	507.06	195.5	629.7	529.51	1082	1014	910.03	890.53
IL-12(p40)	132.96	82.56	46.08	223.62	180.07	180.07	233.52	151.42	158.12
LIF	133.72	30	32.72	189.11	173.41	185.05	250.61	206.22	159.02
TNF-beta	129.11	160.34	160.34	60.49	60.49	120.99	101.74	85.55	67.41
IL-5	1.04	0.64	5.87	38.89	46.25	46.25	62.63	38.89	50.43
GM-CSF	3.43	1.75	0.81	4.96	4.96	5.18	6.16	5.18	5.18
TNF-alpha	31.13	17.34	12.09	40.37	46.98	50.13	59.61	43.08	44.98
IL-2	7.56	3.54	2.9	13.86	12.71	12.99	13.27	10.23	10.23
IL-1beta	8.55	2.55	2.6	9.33	9.33	9.33	11.84	9.53	10.62
IL-18	1.17	5.42	1.35	3.82	6.45	10.84	8.01	16.02	5.91
Eotaxin	10.55	8.68	38.71	15.25	23.52	19.78	36.27	11.5	32.55
VEGF	0	0	0	1.35	0	0.03	0.04	0.01	0.05
beta-NGF	3.37	0.74	2.6	2.83	5.2	10.85	9.53	8.02	8.02
PDGF-BB	99.96	42.03	43.89	99.96	104.38	124.13	195.63	237.74	204.3
IL-13	0.31	1.57	1.11	1.75	2.64	2.12	3.28	0.97	1.99
IL-4	6.53	1.56	1.28	9.24	8.29	9.04	10.98	8.11	8.85
MCP-1(MCAF)	48.62	36.69	406.13	55.97	44.59	51.89	299.89	356.63	360.51
IL-8	7.2	7.05	35.03	14.41	10.19	13.51	41.66	117.81	49.54
MIP-1alpha	2.31	9.24	0.67	1.34	1.86	2.02	31.76	47.92	5.04
IL-10	2.7	4	1.73	7.04	7.35	6.18	8.37	5.09	4.18
G-CSF	108	318.99	624.31	85.1	134.11	235.54	983.9	1170	1756
GRO-alpha	718.57	308.74	465.94	1016	942.02	1084	983.72	973.13	911.9
IL-1alpha	97.95	27.89	14.88	141.56	135.55	144.66	179.64	138.52	127.03
IL-3	5.14	1.6	0.91	7.92	8.27	8.1	9.63	7.92	7.42
SCF	86.9	26.98	19.08	110.28	103.34	107.92	125.59	110.28	103.34
TRAIL	86.57	31.96	28.07	29.31	41	61.22	68.22	68.22	79.39
M-CSF	78.14	31.46	25.33	38.23	67.15	83.39	65.71	137.25	90.94
CTACK	69.15	22.91	20.56	59.42	44.84	63.41	60.72	104.35	102.11
IL-15	58.94	14.11	58.94	125.55	133.98	170.03	142.98	92.71	85.02
IL-7	35.06	47.48	21.77	21.3	144.86	112.92	49.58	21.77	16.07
IL-12(p70)	3.12	3.43	2.31	7.16	6.84	6.23	6.53	5.38	3.27
IL-17	27.68	8.2	9.72	35.89	38.3	39.14	44.57	35.89	35.12

## Sheet: Fig 3
Fig 3 i
Young	Middle	Old
0.12	0.11	0.2
0.15	0.16	0.18
0.1	0.08	0.25
0.09	0.09	0.28
0.05	0.05	0.32
0.08	0.04	0.19
0.07	0.07	0.36
0.1	0.074	0.25
0.1	0.1	0.18
0.05	0.101	0.21

## Sheet: Fig 4
Fig 4 k
young	middle	old
0.195316	0.236599	0.688421
0.177293	0.082479	0.718826
0.201786	0.228925	0.722807
0.177293	0.33013	0.686813
0.188041	0.287508	0.428144
0.140131	0.318158	0.485327
0.172514	0.374415	0.557143
0.216618	0.304441	0.668182
0.230375	0.360911	0.821705
0.191066	0.421094	0.755556
Fig 4 m
LMNA			CDKN1A			IL-6			IL-8
age	mRNA		age	mRNA		age	mRNA		age	mRNA
41	4.38		41	1.02484		24	0.00199		24	0.0147
23	1.02		23	0.06346		42	0.5567		23	0.01361
47	3.17		47	1.72988		23	0.00121		27	0.03932
39	4.58		39	1.61552		27	0.01284		34	0.51796
31	1.57		31	1.4783		29	0.02073		29	0.10136
31	2.78		31	1.0289		28	1		28	0.5
41	2.01		41	0.99385		29	0.00501		29	0.02558
41	1.99		41	1		23	0.39914		29	0.34381
23	0.98		23	0.51914		47	0.78881		27	0.14839
37	1.02		37	0.93813		39	0.59416		29	0.51742
40	2.01		40	0.82842		31	1.14921		47	0.75929
40	1.57		40	0.81573		41	1.1819		39	0.24085
38	1.35		38	1.66109		31	0.71744		31	0.80472
32	3.78		32	1		41	1		41	1.12564
40	2.79		40	0.89122		41	0.73771		31	0.35757
37	1.23		37	0.66961		27	1.68291		41	1
22	0.56		24	1.2581		37	1.56257		41	0.31401
24	1.03		42	1.559		40	4.85808		27	0.88522
42	2.12		23	0.7238		40	0.20028		37	1.56257
23	1.33		27	1.5674		38	2.17005		40	0.46795
27	3.02		34	0.90934		32	0.54492		40	0.39769
34	2.65		29	1.3281		40	0.62827		38	1.44431
29	1.49		28	1		37	1.79003		32	0.27557
28	0.58		29	1.0385		29	0.62675		40	0.20799
32	2.59		29	0.71567		30	1.61013		37	0.59814
45	5.23		30	0.72278		27	1.72627
29	1.03		27	0.70381		29	0.85381
26	2.01		29	1
27	1.78

## Sheet: Fig 5
Fig 5 l
HMGA1			PIM1			CAV1			NF-κB
age	mRNA		age	mRNA		age	mRNA		age	mRNA
27	0.02		27	0.023		27	1.02		27	0.03
34	0.32		34	0.897		34	2.38		34	0.23
29	0.013		29	0.087		29	0.57		29	0.11
28	0.145		28	0.123		28	0.32		28	0.21
29	0.213		29	0.567		29	0.69		29	0.56
29	0.058		29	0.213		29	1.38		29	0.12
30	0.327		30	0.789		30	2.78		30	0.89
27	0.027		27	0.098		27	2.01		27	0.69
29	0.128		29	0.159		29	1.89		29	0.58
23	0.158		23	0.178		23	0.32		23	0.12
47	2.58		47	2.467		47	3.67		47	0.98
39	1.91		39	1.213		39	3.21		39	1.12
31	1.023		31	1.012		31	1.02		31	0.89
41	1.34		41	1.278		41	2.32		41	1.21
31	0.98		31	1.59		31	2.15		31	0.29
41	2.13		41	1.89		41	1.12		41	1.89
41	2.59		41	2.31		41	1.98		41	0.59
27	0.378		27	0.37		27	0.35		27	0.78
37	2.18		37	1.38		37	1.89		37	1.57
40	3.21		40	0.21		40	2.68		40	1.21
40	2.87		40	2.01		40	3.89		40	0.67
38	1.03		38	0.32		38	3.12		38	0.64
32	1.58		32	0.52		32	1.21		32	0.21
40	1.87		40	2.58		40	2.05		40	0.53
37	1.69		37	1.68		37	1.28		37	1.45

## Sheet: Fig 6
Fig 6 c							Fig 6 d					Fig 6 e					Fig 6 f
hGCs			pT&S														COV434					pT&S
age	mRNA		24	1.15				young	middle	old			Young	Middle	Old		si-NC	si-FOXP1#1	si-FOXP1#2	si-FOXP1#3		si-NC	si-FOXP1#1	si-FOXP1#2	si-FOXP1#3
45	0.47701		42	0.85				0.460663	0.230962	0.091703			0.824961	0.794455	0.452716		12	26	29	28		11	17	27	31
43	0.23436		23	0.58				0.570429	0.281167	0.107422			0.93443	0.987574	0.358299		7	24	38	25		3	27	33	31
36	0.24756		27	1.21				0.646421	0.314469	0.138565			1.43985	0.900021	0.371097		9	31	29	29		6	40	25	19
30	0.60841		29	1.78				0.737353	0.34466	0.105443			1.13676	0.6145	0.48025		13	28	29	22		8	38	19	27
39	0.5053		28	1.12				0.630293	0.330665	0.083434			1.07956	0.67354	0.390518		13	20	27	32		5	17	25	23
40	0.72859		29	1.38				0.710441	0.38229	0.114754			1.06974	0.459864	0.560439
38	1.12399		23	0.56				0.842541	0.330665	0.091703
26	1.21372		47	0.56				0.681697	0.292658	0.194603
23	0.45881		39	0.87				0.610035	0.319794	0.178008
41	1.4657		31	0.31				0.503222	0.306998	0.198972
23	2.3654		41	0.29
47	0.57483		31	0.79			Fig 6 h
39	0.86824		41	0.98			COV434					pT&S
31	0.37223		37	1.23			si-NC	si-FOXP1#1	si-FOXP1#2	si-FOXP1#3		si-NC	si-FOXP1#1	si-FOXP1#2	si-FOXP1#3
31	0.34016		40	0.68			27	11	13	19		17	7	5	7
41	0.5651		40	0.52			26	15	8	8		11	6	10	3
41	1		38	1.37			43	6	10	14		10	7	8	6
23	3.07446		32	1.89			35	11	11	13		18	10	5	6
37	1.70228		40	0.21			32	17	13	12		9	8	5	4
40	1.1258		35	0.63
38	0.81591		29	2.38			Fig 6 k
32	1		27	2.98				IgG			α-FOXP1						Fig 6 l
37	2.09988		29	3.21			NC	0.008	0.0072	0.0063	0.042	0.045	0.039				MOCK+CDKN1A-WT-luc	FOXP1+CDKN1A-WT-luc	MOCK+CDKN1A-MT-luc	FOXP1+CDKN1A-MT-luc
42	0.6669		45	1.21			si-FOXP1	0.0058	0.007	0.0046	0.021	0.0208	0.012				1	0.32	1	1.12
23	0.95059		45	0.78													1.12	0.58	1.02	1.03
29	1.66542		44	0.65													1.08	0.42	1.14	1.15
28	1		25	2.23													1.03	0.45	0.92	1.09
29	0.69376		25	2.76													1.1	0.62	1.05	0.95
29	1.34381																0.95	0.25	1.07	0.94
27	1.31466
29	0.60552
Fig 6 m			Fig 6 n				Fig 6 o			Fig 6 p
Vehicle	LV-FOXP1		vehicle	LV-FOXP1			Vehicle	LV-FOXP1		Vehicle	LV-FOXP1
0.0966769	0.995361		24.35	10			1.09597	0.608776		0.914092	0.048221
0.099701	1.05063		24.37	9.09			1.03586	0.598726		0.911068	0.093739
0.103748	0.956241		30.97	11.94			0.880847	0.540987		0.85	0.1
			23.77	9.23
			24.14	12.5

## Sheet: Fig 8
Fig 8 a						Fig 8 b						Fig 8 c
si-NC	si-FOXP1	si-FOXP1+F	si-FOXP1+Q	si-FOXP1+D		si-NC	si-FOXP1	si-FOXP1+F	si-FOXP1+Q	si-FOXP1+D		si-NC	si-FOXP1	si-FOXP1+F	si-FOXP1+Q	si-FOXP1+D
3	13	10	6	19		1.11726	1.5508	1.15276	0.912116	2.68247		27	6	16	18	7
5	18	8	7	16		0.993537	1.43569	1.23325	0.815666	2.18493		21	9	17	26	16
5	10	6	6	19		0.900867	1.19327	1.28077	0.788806	2.37243		20	13	16	16	5
4	11	11	8	29								22	12	23	19	13
3	13	8	10	22								20	7	20	29	7
Fig 8 d						Fig 8 f						Fig 8 g
si-NC	si-FOXP1	si-FOXP1+F	si-FOXP1+Q	si-FOXP1+D			regular	irregular				36w	36w-Q	48w	48w-Q
0.79535	0.563095	0.508938	0.754042	0.198693		36w-Con	5	20				0.56423	1.46791	0.72791	0.300512
0.89408	0.444587	0.409313	0.649702	0.196786		36w+Q	14	11				0.307656	1.5769	0.711758	1.15222
0.806068	0.547205	0.497389	0.752526	0.395219		48w-Con	7	18				0.113155	0.754377	0.993097	0.54244
						48w+Q	8	17				0.123031	1.07847	0.24206	0.229261
												0.619571	1.05405	0.252024	0.588963
												0.444048	1.05826	0.580229	0.128677
												0.52439	1.14139	0.169676	0.707356
												0.715863	0.383595	0.56329	0.425864
Fig 8 g
	36w-Con						36w-Q						48w-Con						48w-Q
PMF	9	8	0	4	7	1	13	26	11	8	5	13	1	0	1	0	0	0	0	2	2	3	0	2
PF	13	10	2	2	5	3	9	23	6	9	13	3	1	1	1	1	2	0	7	0	5	3	0	3
SF	26	30	17	22	28	12	30	58	31	44	29	46	15	4	10	2	14	3	4	6	25	17	4	20
ANF	7	14	6	8	14	5	15	20	11	11	17	13	8	10	16	2	1	6	6	4	16	5	3	12
ATF	31	18	20	12	28	30	20	17	3	12	12	10	0	0	3	0	12	0	1	2	11	3	0	0
CL	36	16	17	29	35	30	24	17	36	27	31	27	42	21	18	41	52	17	16	17	50	43	21	12
Fig 8 i						Fig 8 k						Fig 8 m
	pregnant	non-pregnant				36W-Con	36W-Q	48W-Con	48W-Q			36W-Con			36W-Q			48W-Con			48W-Q
36w-Con	25	75				120	25	185	38			FOXP1	1	0.92	0.89	2.5	2.7	2.2	0.25	0.33	0.43	0.87	0.85	0.71
36w+Q	50	50				137	12	201	45			P21	1	0.95	0.9	0.82	0.76	0.63	2.1	1.8	1.75	1.21	1.36	1.57
48w-Con	0	100				112	18	172	24			γH2AX	1	0.9	0.93	0.53	0.42	0.48	1.5	1.35	1.67	0.56	0.49	0.68
48w+Q	0	100				108	10	226	55
						129	12	205	20

## Sheet: Fig S3
Fig S3 c
Young	Middle	Old
96.1232	126.953	162.098
100.29	132.271	147.831
101.057	121.21	159.122
93.3681	116.065	146.14
88.4174	105.398	136.171
77.0068	113.581	140.503
83.1282	118.849	143.003
77.2783	107.788	141.784
88.6198	100.718	125.686
75.0349	171.671	126.462
Fig S3 e
CXCL12(SDF-1alpha)				CCL11(Eotaxin)				CCL2(MCP-1)				IL-18				IL-8				CCL4(MIP-1beta)				IL-16				NGF(beta-NGF)
young	middle	old		young	middle	old		young	middle	old		young	middle	old		young	middle	old		young	middle	old		young	middle	old		young	middle	old
0.92276	0.997478	1.18846		1.09437	1.04441	0.824823		0.99068	1.24471	1.2404		0.40641	0.52854	1.25054		0.575059	0.96591	0.899575		0.52133	0.78288	1.0166		0.64411	0.78693	1.25054		0.62609	0.87403	1.0166
0.33352	0.85598	1.82316		1.26641	1.05795	1.77599		0.97537	1.23974	2.78826		0.33047	0.89804	1		0.901577	1.00747	1.60461		0.3937	0.79264	1.2038		0.63474	0.48768	1.17311		0.42974	0.970484	1.33973
0.28717	0.98377	2.63166		0.582313	1.15765	1.0645		0.25466	1.1987	2.23223		0.34687	0.66221	1.3963		1.0315	1.15658	1.66664		0.49264	0.62974	1.30824		0.48768	0.28156	1		0.78624	0.79247	1.2404
0.30238	0.72756	1		1.59401	1.40195	0.64598		0.44109	0.92632	2.97726		0.12775	0.60079	1.29787		0.945831	0.869761	1.06415		0.592847	0.89274	1.00284		0.23865	0.40618	1.126		0.378624	0.26452	1.19375
0.13229	0.72454	1.31975		0.52597	1.04159	2.37862		0.43893	0.98722	1.72537		0.2417	0.66528	1.35268		1.14036	0.946449	1.19035		0.62946	0.42489	1.09346		0.22575	0.35963	1.31901		0.4974	0.86248	1.94756
0.28717	0.76377	2.13037		1.35602	0.827087	1.55807		0.67468	0.992837	1.26357		0.22128	0.63722	0.97528		1.10996	0.924162	1.23837		0.52864	0.62574	1.1038		0.23696	0.46755	1.09168		0.6927	0.8264	1.38547
0.30238	0.42006	1.45373		0.701412	0.67422	1.13892		0.38953	1.12874	1.08287		0.16235	0.57294	0.853287		0.815765	1.40807	1.22507		0.50274	0.52084	1.19757		0.15387	0.6834	1.24894		0.52864	0.7524	1.0836
0.68925	0.56227	1.70625		0.44084	1.32648	1.24669		0.23988	1.23223	1.7627		0.32682	0.86826	0.998736		0.972648	1.04875	1.04463		0.429498	0.82974	1.30836		0.13891	0.72747	1.97864		0.1474	0.642564	1.6485
0.86246	0.46364	1.65797		0.586543	1.3836	1.23672		0.8277	1.28738	1.82746		0.23672	0.52865	1.3977		0.873419	0.935567	1.44949		0.29734	0.5244	1.0285		0.23865	0.6974	1.57275		0.273	0.7254	1.8365
CCL27(CTACK)				IL-5				IL-15				IFNG(IFN-gamma)				PDGFB(PBGF-BB)				CXCL12(GRO-alpha)				IL-12				IL-2
young	middle	old		young	middle	old		young	middle	old		young	middle	old		young	middle	old		young	middle	old		young	middle	old		young	middle	old
0.1677	0.40595	1		0.2057	1.17311	2.68977		0.31496	1.1088	1.25054		1.10705	0.78452	0.937864		0.37644	0.52261	1		0.916937	0.607268	2.52347		0.06677	0.3064	1.25054		0.557155	0.721314	3.3588
0.29726	0.57591	4.89415		0.22698	1.20444	3.32178		0.181264	0.723244	1.35425		1.35068	1.21623	1.19362		0.37644	0.41997	3.13149		1.25982	1.31286	0.940166		0.092523	0.364936	1.17311		0.187443	1.33035	2.74821
0.21019	0.87592	1.07964		0.294016	1.20444	2.13086		0.148944	1.1088	1.40475		0.951042	1.04203	0.691851		0.10067	0.80761	1.74628		0.64601	1.16938	1.71053		0.032312	0.438247	0.804152		0.141102	1	1.42762
0.190374	0.54287	1		0.205702	1.17311	2.08206		0.39831	0.6014	1.79375		0.572585	1.24369	0.608372		0.30728	0.7807	1.72228		0.573676	1.49229	0.948204		0.018588	0.438247	1.67129		0.531271	1.40596	1.73144
0.208549	0.4675	4.49514		0.319887	1.47224	4.04145		0.22242	0.72937	1.20584		1.04572	0.847172	1.1203		0.27025	0.659745	1.04885		0.412163	0.759472	2.68365		0.053418	0.298363	0.759066		0.594555	1.25722	1.65305
0.408495	0.37758	2.59527		0.412751	1.19752	3		0.293474	0.937465	1.94938		0.108178	1.48877	0.687877		0.12854	0.52974	1		1.38365	1.10348	2.25182		0.022848	0.590285	1.43952		0.460442	1.1	2.38517
0.3975	0.7365	2.50485		0.238302	0.930152	2.43753		0.429374	0.35268	1.37395		0.526435	1.0249	0.951758		0.31298	0.79624	1.297		0.113339	1.00293	1.55772		0.198374	0.302495	0.964919		0.588359	1.16497	1.89437
0.29743	0.98849	3.9752		0.402988	0.938276	3.6353		0.429034	0.745927	1.50358		1.29302	0.970536	1.21794		0.35603	0.3957	1.11948		0.582649	0.588529	1.12174		0.071927	0.572649	1.0179		0.238173	1.25808	2.86317
0.2845	0.3564	1.4756		0.387039	1.29039	2.45269		0.309374	0.284683	1.07937		1.0055	0.6446	0.580493		0.47741	0.626554	1.08254		0.375486	1.40894	2.49265		0.050285	0.592647	0.964919		0.622491	0.821014	2.96803
IFNA1(IFN-alpha)				KITLG(SCF)				CSF2(GM-CSF)				TNF(TNF-alpha)				CCL7(MCP-3)				LIF				IL-4				IL-17
young	middle	old		young	middle	old		young	middle	old		young	middle	old		young	middle	old		young	middle	old		young	middle	old		young	middle	old
0.04837	0.61197	1.24471		0.57776	0.99069	1.32209		0.2453	1.43348	2.13037		0.23712	0.7616	1		0.987422	1.15348	1.57431		0.245635	0.78365	1		0.13712	0.67645	1		0.297075	2.48664	0.695923
0.02255	0.6621	1.27111		0.31174	0.92177	1.27111		0.28346	1	2.19893		0.28816	0.50981	1.08762		0.861931	0.90122	0.94125		0.26473	0.54461	2.27863		0.091019	0.574212	1.17311		1.30297	2.11242	1.1034
0.03594	0.86202	1.14679		0.24209	0.7276	2.86572		0.30363	1.96906	2.68893		0.20637	0.57277	1.26196		0.943259	0.882846	1.57149		0.57254	0.52361	1.24471		0.075608	0.654432	1.72303		1.58345	1.19037	1.30228
0.06759	0.49769	1.2268		0.984378	0.9264	3.33048		0.33513	1.30845	2.16767		0.13408	0.88625	1.3897		0.949122	1.18709	0.98211		0.05085	0.59274	0.78882		0.125632	0.339701	1.25054		0.734683	1.75027	1.22067
0.07016	0.6202	1.28684		0.76437	0.89274	1		0.24673	1.85042	2.4321		0.20376	0.87268	1.49746		0.978698	0.838101	0.977754		0.18478	0.68724	1.2864		0.119938	0.308837	1.36728		1.36537	0.661434	0.858955
0.0927	0.54225	1.68273		0.25678	0.92894	2.06128		0.39102	1.63657	2.9663		0.14593	0.6528	1.23773		0.977781	0.959554	1.00778		0.16353	0.409285	0.9245		0.148215	0.592301	1.12264		0.996894	0.863791	0.953742
0.076278	0.38343	1.19273		0.564374	0.747254	1.19008		0.38087	1.7532	1.98263		0.38976	0.69289	1.0833		0.966907	0.730304	0.947783		0.6485	0.5984	0.98345		0.209334	0.537328	1.34828		0.911941	1.2753	0.860012
0.062436	0.69273	1.07432		0.42538	0.62764	1.9074		0.30459	1.06776	2.10987		0.59274	0.67255	1.8497		0.949884	1.32395	1.48659		0.27547	0.6284	0.999827		0.228538	0.61907	1.61567		0.528079	0.638132	1.12039
0.02564	0.52389	1.7348		0.567273	0.5723	1.74637		0.43435	1.42335	2.0863		0.23973	0.84873	1.93748		1.03478	1.18045	1.18012		0.57353	0.73865	0.99724		0.296043	0.537721	1.89277		0.990436	1.22879	1.03783
Fig S3 g
	Young			Middle			Old
CDKN1A	0.165856	0.179054	0.1	0.135098	0.163566	0.17	0.254429	0.237822	0.27
γH2AX	0.667232	0.499759	0.4	0.754338	0.950012	0.9	1.01474	1.0082	1.2
p-NFKB	0.314597	0.724747	0.4	0.55179	0.748949	0.8	1.02756	1.48961	1.5

## Sheet: Fig S4
Fig S4 e
	young										middle										old
γH2AX	0.266732	0.213691	0.164777	0.140628	0.149243	0.13974	0.2597	0.238628	0.17298	0.152863	0.282203	0.27668	0.276186	0.257732	0.20853	0.20845	0.276836	0.27486	0.18048	0.198398	0.328763	0.348837	0.341042	0.435637	0.418008	0.30824	0.390739	0.352754	0.419763	0.40164
8-OHdG	0.10424	0.139613	0.121412	0.11	0.168264	0.15372	0.17972	0.14326	0.2973	0.213792	0.139504	0.128029	0.126532	0.140301	0.199375	0.13863	0.20084	0.189375	0.157354	0.14624	0.156046	0.199451	0.236293	0.227089	0.278434	0.25384	0.199734	0.23974	0.27864	0.264374
nitrotyrosine	0.020274	0.144737	0.097435	0.112373	0.26342	0.0759475	0.173944	0.107394	0.30274	0.262486	0.143534	0.133706	0.128562	0.136989	0.140473	0.135	0.19735	0.207435	0.16836	0.16845	0.13474	0.151797	0.14099	0.161797	0.193967	0.203784	0.15737	0.17934	0.189357	0.189754

## Sheet: Fig S8
Fig S8 a
si-FOXP1
FOXP1					CDKN1A					CDKN2A
si-NC	si-FOXP1#1	si-FOXP1#2	si-FOXP1#3		si-NC	si-FOXP1#1	si-FOXP1#2	si-FOXP1#3		si-NC	si-FOXP1#1	si-FOXP1#2	si-FOXP1#3
0.983309	0.575884	0.745513	0.413199		0.997759	1.77803	1.62055	1.32313		0.10431	1.65898	1.2994	1.4678
0.99433	0.521057	0.751306	0.372311		1.01026	1.55965	1.47113	1.2664		0.100379	1.95813	1.21819	1.49417
1.02277	0.506457	0.790489	0.36721		0.992065	1.67958	1.45431	1.26049		0.195506	1.97917	1.39334	1.44434
si-SOX4
SOX4					CDKN1A					CDKN2A
si-NC	si-SOX4#1	si-SOX4#2	si-SOX4#3		si-NC	si-SOX4#1	si-SOX4#2	si-SOX4#3		si-NC	si-SOX4#1	si-SOX4#2	si-SOX4#3
1.00756	0.503756	0.743735	0.348966		0.933513	2.28181	2.05263	3.51206		1.0881	1.37539	1.39106	1.58909
0.983764	0.457646	0.682923	0.377447		1.21558	2.25265	2.09298	3.24198		1.02674	1.39866	1.43351	1.59568
1.00887	0.520686	0.747744	0.372196		0.881242	2.27227	1.85814	3.78163		0.895098	1.11522	1.52914	1.71368
si-FOS
FOS					CDKN1A					CDKN2A
si-NC	si-FOS#1	si-FOS#2	si-FOS#3		si-NC	si-FOS#1	si-FOS#2	si-FOS#3		si-NC	si-FOS#1	si-FOS#2	si-FOS#3
0.993076	0.248447	0.656934	0.388587		0.933513	1.76529	2.19991	2.15642		0.957947	0.946112	1.11279	0.992457
0.98858	0.420111	0.5	0.438321		1.21558	1.53533	2.1057	2.15027		1.13865	0.884584	0.97267	0.986325
1.01861	0.330118	0.631918	0.371989		0.881242	1.58061	2.08036	2.11746		0.91679	0.840128	1.0279	0.970275
Fig S8 b
COV434														pT&S
	si-NC			si-FOXP1#1			si-FOXP1#2			si-FOXP1#3					si-NC			si-FOXP1#1			si-FOXP1#2			si-FOXP1#3
FOXP1	0.673732	0.696085	0.822297	0.294088	0.524125	0.577727	0.387835	0.506593	0.471724	0.477954	0.528466	0.236378		FOXP1	0.560239	0.595994	0.664525	0.267478	0.415926	0.405791	0.294912	0.494824	0.318836	0.262851	0.511117	0.186591
CDKN1A	0.377057	0.406349	0.286774	0.514838	0.671845	0.438389	0.905303	0.829988	0.559466	0.930889	0.883948	0.654114		CDKN1A	0.35864	0.413459	0.291446	0.497164	0.67925	0.499826	0.857674	0.817655	0.573587	0.933397	0.872493	0.544975
pNF-κB/NF-κB	0.50553	0.239769	0.405479	0.826476	0.491713	0.5799	0.761146	0.750312	1.07002	0.832182	0.716885	1.19759		pNF-κB/NF-κB	0.57765	0.260044	0.320734	0.829466	0.425812	0.436667	0.772224	0.768222	0.817401	0.854277	0.770225	0.79076
γ-H2AX	0.669219	0.613077	0.750025	0.773072	0.900189	0.927044	0.85944	0.868165	0.812491	0.759496	0.829009	0.813681		γ-H2AX	0.706352	0.63129	0.707878	0.777746	0.816699	0.720647	0.792538	0.88127	0.799991	0.840613	0.883301	0.917171
Fig S8 c
COV434					pT&S
si-NC	si-FOXP1#1	si-FOXP1#2	si-FOXP1#3		si-NC	si-FOXP1#1	si-FOXP1#2	si-FOXP1#3
0.943158	0.901053	0.842105	0.783158		1.03542	0.429155	0.735695	0.797003
0.976842	0.816162	0.8	0.751515		1.06267	0.749319	0.708447	0.783379
0.951579	0.848485	0.751515	0.872727		1.00817	0.899183	0.722071	0.681199
1.12842	0.798864	0.79638	0.985263		1.01499	0.783379	0.722071	0.633515
1.07936	0.842976	0.828466	0.927693		0.878747	0.831063	0.7	0.776567
Fig S8 d
COV434					pT&S
si-NC	si-FOXP1#1	si-FOXP1#2	si-FOXP1#3		si-NC	si-FOXP1#1	si-FOXP1#2	si-FOXP1#3
0.890617	1.10436	1.36561	1.95936		0.83559	1.52031	1.56673	1.48549
1.13999	1.38936	1.34186	1.37749		1.10251	1.76402	1.46228	1.67118
1.06874	1.13999	1.31811	1.44874		1.04449	1.69439	1.36944	1.76402
0.900651	1.25874	1.46061	1.29436		0.812379	1.54352	1.39265	1.57834
0.939786	1.17561	1.28249	1.31811		1.05609	1.52031	1.5087	1.60155

## Sheet: Fig S9
Fig S9 a
CDKN2A						IL-6						IL-8
si-NC	si-FOXP1	si-FOXP1+F	si-FOXP1+Q	si-FOXP1+D		si-NC	si-FOXP1	si-FOXP1+F	si-FOXP1+Q	si-FOXP1+D		si-NC	si-FOXP1	si-FOXP1+F	si-FOXP1+Q	si-FOXP1+D
1.21813	1.51902	1.25642	0.965311	1.84954		0.0630282	0.464904	0.236569	0.184357	1.69119		0.00611921	0.178721	0.0721136	0.0595138	1.28402
1.01356	1.35279	1.38663	0.963512	2.00621		0.0995385	0.345112	0.233785	0.193193	1.53712		0.00960302	0.189776	0.070032	0.0501648	1.22855
0.809946	1.2584	1.28324	1.00661	2.01504		0.094507	0.429093	0.257366	0.188644	1.50547		0.00930426	0.180728	0.0738143	0.0514576	1.27836
Fig S9 b						Fig S9 c
Ki67						γH2AX
si-NC	si-FOXP1	si-FOXP1+F	si-FOXP1+Q	si-FOXP1+D		si-NC	si-FOXP1	si-FOXP1+F	si-FOXP1+Q	si-FOXP1+D
0.899209	0.741107	0.948617	0.978261	0.918972		0.873786	2.25728	1.45631	1.28641	2.20874
0.948617	0.770751	0.998024	0.948617	0.909091		1.16505	1.77184	1.8932	1.48058	2.13592
1.04743	0.83004	1.03755	0.938735	0.879447		0.703883	2.40291	1.38349	1.65048	2.54854
0.998024	0.909091	0.918972	0.968379	0.918972		1.35922	1.94175	1.86893	1.8932	2.74272
0.9	0.899209	0.968379	0.988142	0.869565		0.898058	1.7233	1.79612	1.48058	2.45146
